# Supplementary material for: Combined Transcriptomic and Proteomic Analysis of Perk Toxicity Pathways
Source: Int J Mol Sci. 2021 Apr 27;22(9):4598. doi: 10.3390/ijms22094598 (PMC8124185; doi:10.3390/ijms22094598)
Supplement: Supplementary file 1 [file ijms-22-04598-s001.zip]

Archive with 30 entries (27 files):
- Table S21.xlsx
- __MACOSX/
- __MACOSX/._Figure1d_Original_Data
- __MACOSX/Figure1d_Original_Data/
- __MACOSX/Figure1d_Original_Data/._Icon_
- Figure1d_Original_Data/
- Figure1d_Original_Data/Icon_
- Figure1d_Original_Data/tubgal80_dPERK_091219_HA.tiff
- Figure1d_Original_Data/tubgal80_dPERK_091219_phosphoeIF2a.tiff
- Figure1d_Original_Data/tubgal80_dPERK_091219_totaleIF2a.tiff
- Table S1.xlsx
- Table S2.xlsx
- Table S3.xlsx
- Table S4.xlsx
- Table S5.xlsx
- Table S6.xlsx
- Table S7.xlsx
- Table S8.xlsx
- Table S9.xlsx
- Table S10.xlsx
- Table S11.xlsx
- Table S12.xlsx
- Table S13.xlsx
- Table S14.xlsx
- Table S15.xlsx
- Table S16.xlsx
- Table S17.xlsx
- Table S18.xlsx
- Table S19.xlsx
- Table S20.xlsx
