# Supplementary material for: Combined Transcriptomic and Proteomic Analysis of Perk Toxicity Pathways
Source: Int J Mol Sci. 2021 Apr 27;22(9):4598. doi: 10.3390/ijms22094598 (PMC8124185; doi:10.3390/ijms22094598)
Supplement: Supplementary file 1 [file ijms-22-04598-s001.zip › Table S21.xlsx]

## Sheet: Supplementary Table 21
Supplementary Table 21. ClueGO Results: Pathway enrichment analysis of dPerk-dependant targets downregulated at the transcript and protein level (group 3). This table is related to Figure 7 (right).
Genes that are downregulated at both the transcript and protein level (group 3, Supplementary Table 15) were submitted to ClueGO, a Cytoscape app for pathway enrichment analysis. This table represents the ClueGO output.
GO ID	GO Term	Ontology Source	Term P-Value	Term P-Value Corrected with Bonferroni step down	Group P-Value	Group P-Value Corrected with Bonferroni step down	GO Levels	GO Groups	% Associated Genes	Nr. Genes	Associated Genes Found
GO:0004553	hydrolase activity, hydrolyzing O-glycosyl compounds	GO_MolecularFunction-EBI-UniProt-GOA-ACAP-ARAP_15.01.2021_00h00	8.7557e-07	3.67739e-05	1.18112e-07	1.06301e-06	[4]	Group6	6.45161	6	LManIII, LManV, LManVI, Mal-A4, Mal-B1, tobi
GO:0004553	hydrolase activity, hydrolyzing O-glycosyl compounds	GO_MolecularFunction-EBI-UniProt-GOA-ACAP-ARAP_15.01.2021_00h00	8.7557e-07	3.67739e-05	4.67573e-07	3.74058e-06	[4]	Group8	6.45161	6	LManIII, LManV, LManVI, Mal-A4, Mal-B1, tobi
R-DME:8853383	Lysosomal oligosaccharide catabolism	REACTOME_Pathways_15.01.2021	1.4617e-06	5.99299e-05	1.18112e-07	1.06301e-06	[-1]	Group6	42.8571	3	LManIII, LManV, LManVI
R-DME:8853383	Lysosomal oligosaccharide catabolism	REACTOME_Pathways_15.01.2021	1.4617e-06	5.99299e-05	4.67573e-07	3.74058e-06	[-1]	Group8	42.8571	3	LManIII, LManV, LManVI
R-DME:8939242	RUNX1 regulates transcription of genes involved in differentiation of keratinocytes	REACTOME_Pathways_15.01.2021	4.11673e-06	0.000164669	0.00252644	0.00757933	[-1]	Group7	12.9032	4	CG4847, Spn75F, Spn77Bb, Spn77Bc
GO:0006013	mannose metabolic process	GO_BiologicalProcess-EBI-UniProt-GOA-ACAP-ARAP_15.01.2021_00h00	4.97415e-06	0.000193992	1.18112e-07	1.06301e-06	[5, 6]	Group6	30	3	LManIII, LManV, LManVI
GO:0006013	mannose metabolic process	GO_BiologicalProcess-EBI-UniProt-GOA-ACAP-ARAP_15.01.2021_00h00	4.97415e-06	0.000193992	4.67573e-07	3.74058e-06	[5, 6]	Group8	30	3	LManIII, LManV, LManVI
GO:0005996	monosaccharide metabolic process	GO_BiologicalProcess-EBI-UniProt-GOA-ACAP-ARAP_15.01.2021_00h00	9.55882e-06	0.000363235	1.18112e-07	1.06301e-06	[3, 4]	Group6	6.17284	5	Gnmt, LManIII, LManV, LManVI, smp-30
GO:0005996	monosaccharide metabolic process	GO_BiologicalProcess-EBI-UniProt-GOA-ACAP-ARAP_15.01.2021_00h00	9.55882e-06	0.000363235	4.67573e-07	3.74058e-06	[3, 4]	Group8	6.17284	5	Gnmt, LManIII, LManV, LManVI, smp-30
GO:0004559	alpha-mannosidase activity	GO_MolecularFunction-EBI-UniProt-GOA-ACAP-ARAP_15.01.2021_00h00	1.49383e-05	0.000552719	1.18112e-07	1.06301e-06	[6]	Group6	21.4286	3	LManIII, LManV, LManVI
GO:0004559	alpha-mannosidase activity	GO_MolecularFunction-EBI-UniProt-GOA-ACAP-ARAP_15.01.2021_00h00	1.49383e-05	0.000552719	4.67573e-07	3.74058e-06	[6]	Group8	21.4286	3	LManIII, LManV, LManVI
GO:0015923	mannosidase activity	GO_MolecularFunction-EBI-UniProt-GOA-ACAP-ARAP_15.01.2021_00h00	1.86264e-05	0.00067055	1.18112e-07	1.06301e-06	[5]	Group6	20	3	LManIII, LManV, LManVI
GO:0015923	mannosidase activity	GO_MolecularFunction-EBI-UniProt-GOA-ACAP-ARAP_15.01.2021_00h00	1.86264e-05	0.00067055	4.67573e-07	3.74058e-06	[5]	Group8	20	3	LManIII, LManV, LManVI
R-DME:1474290	Collagen formation	REACTOME_Pathways_15.01.2021	2.05338e-05	0.000718685	0.00252644	0.00757933	[-1]	Group7	8.69565	4	CG4847, Spn75F, Spn77Bb, Spn77Bc
GO:0006805	xenobiotic metabolic process	GO_BiologicalProcess-EBI-UniProt-GOA-ACAP-ARAP_15.01.2021_00h00	3.31555e-05	0.00112729	3.31555e-05	0.000232089	[3, 5]	Group2	16.6667	3	CG17322, Cyp6t1, St3
GO:0071466	cellular response to xenobiotic stimulus	GO_BiologicalProcess-EBI-UniProt-GOA-ACAP-ARAP_15.01.2021_00h00	3.31555e-05	0.00112729	3.31555e-05	0.000232089	[4]	Group2	16.6667	3	CG17322, Cyp6t1, St3
KEGG:00511	Other glycan degradation	KEGG_15.01.2021	7.10671e-05	0.00234521	1.18112e-07	1.06301e-06	[-1]	Group6	13.0435	3	LManIII, LManV, LManVI
KEGG:00511	Other glycan degradation	KEGG_15.01.2021	7.10671e-05	0.00234521	4.67573e-07	3.74058e-06	[-1]	Group8	13.0435	3	LManIII, LManV, LManVI
GO:0019318	hexose metabolic process	GO_BiologicalProcess-EBI-UniProt-GOA-ACAP-ARAP_15.01.2021_00h00	0.000114577	0.00366645	1.18112e-07	1.06301e-06	[4, 5]	Group6	5.6338	4	Gnmt, LManIII, LManV, LManVI
GO:0019318	hexose metabolic process	GO_BiologicalProcess-EBI-UniProt-GOA-ACAP-ARAP_15.01.2021_00h00	0.000114577	0.00366645	4.67573e-07	3.74058e-06	[4, 5]	Group8	5.6338	4	Gnmt, LManIII, LManV, LManVI
R-DME:194002	Glucocorticoid biosynthesis	REACTOME_Pathways_15.01.2021	0.000160103	0.00496318	0.00252644	0.00757933	[-1]	Group7	10	3	Spn75F, Spn77Bb, Spn77Bc
R-DME:140837	Intrinsic Pathway of Fibrin Clot Formation	REACTOME_Pathways_15.01.2021	0.000176815	0.00530446	0.00252644	0.00757933	[-1]	Group7	9.67742	3	Spn75F, Spn77Bb, Spn77Bc
R-DME:140875	Common Pathway of Fibrin Clot Formation	REACTOME_Pathways_15.01.2021	0.000176815	0.00530446	0.00252644	0.00757933	[-1]	Group7	9.67742	3	Spn75F, Spn77Bb, Spn77Bc
R-DME:140877	Formation of Fibrin Clot (Clotting Cascade)	REACTOME_Pathways_15.01.2021	0.000176815	0.00530446	0.00252644	0.00757933	[-1]	Group7	9.67742	3	Spn75F, Spn77Bb, Spn77Bc
R-DME:3000178	ECM proteoglycans	REACTOME_Pathways_15.01.2021	0.000213551	0.00619297	0.00252644	0.00757933	[-1]	Group7	9.09091	3	Spn75F, Spn77Bb, Spn77Bc
R-DME:375276	Peptide ligand-binding receptors	REACTOME_Pathways_15.01.2021	0.000233634	0.00630813	0.00252644	0.00757933	[-1]	Group7	8.82353	3	Spn75F, Spn77Bb, Spn77Bc
R-DME:1474244	Extracellular matrix organization	REACTOME_Pathways_15.01.2021	0.000230249	0.00644696	0.00252644	0.00757933	[-1]	Group7	4.70588	4	CG4847, Spn75F, Spn77Bb, Spn77Bc
GO:0004867	serine-type endopeptidase inhibitor activity	GO_BiologicalProcess-EBI-UniProt-GOA-ACAP-ARAP_15.01.2021_00h00	0.000230249	0.00644696	0.00252644	0.00757933	[8, 9, 10, 11, 12, 13, 14]	Group7	4.70588	4	Sfp24Ba, Spn75F, Spn77Bb, Spn77Bc
R-DME:1650814	Collagen biosynthesis and modifying enzymes	REACTOME_Pathways_15.01.2021	0.000326104	0.00847871	0.00252644	0.00757933	[-1]	Group7	7.89474	3	Spn75F, Spn77Bb, Spn77Bc
R-DME:5694530	Cargo concentration in the ER	REACTOME_Pathways_15.01.2021	0.000439378	0.0105451	0.00252644	0.00757933	[-1]	Group7	7.14286	3	Spn75F, Spn77Bb, Spn77Bc
GO:0046662	regulation of oviposition	GO_BiologicalProcess-EBI-UniProt-GOA-ACAP-ARAP_15.01.2021_00h00	0.000439011	0.0109753	0.000594471	0.00297235	[3, 4, 5, 6]	Group5	22.2222	2	Dup99B, Est-6
GO:0000023	maltose metabolic process	GO_BiologicalProcess-EBI-UniProt-GOA-ACAP-ARAP_15.01.2021_00h00	0.00054752	0.012593	4.67573e-07	3.74058e-06	[5, 6]	Group8	20	2	Mal-A4, Mal-B1
GO:0032450	maltose alpha-glucosidase activity	GO_BiologicalProcess-EBI-UniProt-GOA-ACAP-ARAP_15.01.2021_00h00	0.00054752	0.012593	4.67573e-07	3.74058e-06	[6, 7]	Group8	20	2	Mal-A4, Mal-B1
GO:0004558	alpha-1,4-glucosidase activity	GO_MolecularFunction-EBI-UniProt-GOA-ACAP-ARAP_15.01.2021_00h00	0.00054752	0.012593	4.67573e-07	3.74058e-06	[7]	Group8	20	2	Mal-A4, Mal-B1
KEGG:00040	Pentose and glucuronate interconversions	KEGG_15.01.2021	0.0136176	0.0136176	0.0136176	0.0136176	[-1]	Group0	4	2	CG17322, Sodh-1
GO:0090599	alpha-glucosidase activity	GO_MolecularFunction-EBI-UniProt-GOA-ACAP-ARAP_15.01.2021_00h00	0.000799395	0.0175867	4.67573e-07	3.74058e-06	[6]	Group8	16.6667	2	Mal-A4, Mal-B1
GO:0060180	female mating behavior	GO_BiologicalProcess-EBI-UniProt-GOA-ACAP-ARAP_15.01.2021_00h00	0.010659	0.0213179	0.000594471	0.00297235	[4, 5, 6, 7]	Group5	4.54545	2	Dup99B, Est-6
R-DME:192456	Digestion of dietary lipid	REACTOME_Pathways_15.01.2021	0.00102464	0.0215175	0.000412807	0.00247684	[-1]	Group3	5.35714	3	CG18258, CG18284, CG5162
KEGG:00061	Fatty acid biosynthesis	KEGG_15.01.2021	0.00109721	0.0219442	0.000652169	0.00260867	[-1]	Group4	14.2857	2	FASN3, bgm
GO:0046364	monosaccharide biosynthetic process	GO_BiologicalProcess-EBI-UniProt-GOA-ACAP-ARAP_15.01.2021_00h00	0.00109721	0.0219442	1.18112e-07	1.06301e-06	[4, 5]	Group6	14.2857	2	Gnmt, smp-30
R-DME:196071	Metabolism of steroid hormones	REACTOME_Pathways_15.01.2021	0.00144258	0.0259664	0.00252644	0.00757933	[-1]	Group7	4.7619	3	Spn75F, Spn77Bb, Spn77Bc
GO:0009311	oligosaccharide metabolic process	GO_BiologicalProcess-EBI-UniProt-GOA-ACAP-ARAP_15.01.2021_00h00	0.00886808	0.0266042	4.67573e-07	3.74058e-06	[4]	Group8	5	2	Mal-A4, Mal-B1
GO:0015926	glucosidase activity	GO_MolecularFunction-EBI-UniProt-GOA-ACAP-ARAP_15.01.2021_00h00	0.00144033	0.0273663	4.67573e-07	3.74058e-06	[5]	Group8	12.5	2	Mal-A4, Mal-B1
GO:0004806	triglyceride lipase activity	GO_MolecularFunction-EBI-UniProt-GOA-ACAP-ARAP_15.01.2021_00h00	0.00164999	0.0280498	0.000412807	0.00247684	[5]	Group3	4.54545	3	CG18258, CG18284, CG5162
R-DME:373076	Class A/1 (Rhodopsin-like receptors)	REACTOME_Pathways_15.01.2021	0.00164999	0.0280498	0.00252644	0.00757933	[-1]	Group7	4.54545	3	Spn75F, Spn77Bb, Spn77Bc
GO:0018991	oviposition	GO_BiologicalProcess-EBI-UniProt-GOA-ACAP-ARAP_15.01.2021_00h00	0.00182812	0.0292499	0.000594471	0.00297235	[3, 4, 5]	Group5	11.1111	2	Dup99B, Est-6
R-DME:204005	COPII-mediated vesicle transport	REACTOME_Pathways_15.01.2021	0.00203546	0.0305319	0.00252644	0.00757933	[-1]	Group7	4.22535	3	Spn75F, Spn77Bb, Spn77Bc
R-DME:500792	GPCR ligand binding	REACTOME_Pathways_15.01.2021	0.00220402	0.0308563	0.00252644	0.00757933	[-1]	Group7	4.10959	3	Spn75F, Spn77Bb, Spn77Bc
GO:0080030	methyl indole-3-acetate esterase activity	GO_MolecularFunction-EBI-UniProt-GOA-ACAP-ARAP_15.01.2021_00h00	0.00802874	0.032115	0.000412807	0.00247684	[5]	Group3	5.26316	2	CG5162, Est-6
GO:0080030	methyl indole-3-acetate esterase activity	GO_MolecularFunction-EBI-UniProt-GOA-ACAP-ARAP_15.01.2021_00h00	0.00802874	0.032115	0.000594471	0.00297235	[5]	Group5	5.26316	2	CG5162, Est-6
GO:0005984	disaccharide metabolic process	GO_BiologicalProcess-EBI-UniProt-GOA-ACAP-ARAP_15.01.2021_00h00	0.0024922	0.0323987	4.67573e-07	3.74058e-06	[4, 5]	Group8	9.52381	2	Mal-A4, Mal-B1
GO:0046008	regulation of female receptivity, post-mating	GO_BiologicalProcess-EBI-UniProt-GOA-ACAP-ARAP_15.01.2021_00h00	0.00273523	0.0328228	0.000594471	0.00297235	[4, 6, 7, 8, 9]	Group5	9.09091	2	Dup99B, Est-6
R-DME:189200	Cellular hexose transport	REACTOME_Pathways_15.01.2021	0.00325332	0.0357865	0.00325332	0.00650663	[-1]	Group1	8.33333	2	CG1208, CG6484
GO:0045924	regulation of female receptivity	GO_BiologicalProcess-EBI-UniProt-GOA-ACAP-ARAP_15.01.2021_00h00	0.00762334	0.0381167	0.000594471	0.00297235	[3, 5, 6, 7, 8]	Group5	5.40541	2	Dup99B, Est-6
GO:0004467	long-chain fatty acid-CoA ligase activity	GO_BiologicalProcess-EBI-UniProt-GOA-ACAP-ARAP_15.01.2021_00h00	0.00410941	0.0410941	0.000652169	0.00260867	[6, 7, 9]	Group4	7.40741	2	CG4830, bgm
KEGG:00052	Galactose metabolism	KEGG_15.01.2021	0.00722754	0.0433653	4.67573e-07	3.74058e-06	[-1]	Group8	5.55556	2	Mal-A4, Mal-B1
R-DME:1482801	Acyl chain remodelling of PS	REACTOME_Pathways_15.01.2021	0.00646505	0.0452553	0.000412807	0.00247684	[-1]	Group3	5.88235	2	CG18258, CG5162
GO:0016878	acid-thiol ligase activity	GO_MolecularFunction-EBI-UniProt-GOA-ACAP-ARAP_15.01.2021_00h00	0.00646505	0.0452553	0.000652169	0.00260867	[4]	Group4	5.88235	2	CG4830, bgm
R-DME:1482801	Acyl chain remodelling of PS	REACTOME_Pathways_15.01.2021	0.00646505	0.0452553	0.000594471	0.00297235	[-1]	Group5	5.88235	2	CG18258, CG5162
GO:0016405	CoA-ligase activity	GO_MolecularFunction-EBI-UniProt-GOA-ACAP-ARAP_15.01.2021_00h00	0.00505847	0.0455262	0.000652169	0.00260867	[4]	Group4	6.66667	2	CG4830, bgm
GO:0015645	fatty acid ligase activity	GO_MolecularFunction-EBI-UniProt-GOA-ACAP-ARAP_15.01.2021_00h00	0.00505847	0.0455262	0.000652169	0.00260867	[5, 8]	Group4	6.66667	2	CG4830, bgm
GO:0001676	long-chain fatty acid metabolic process	GO_BiologicalProcess-EBI-UniProt-GOA-ACAP-ARAP_15.01.2021_00h00	0.00574183	0.0459347	0.000652169	0.00260867	[5, 6, 8]	Group4	6.25	2	CG4830, bgm
KEGG:00500	Starch and sucrose metabolism	KEGG_15.01.2021	0.00574183	0.0459347	4.67573e-07	3.74058e-06	[-1]	Group8	6.25	2	Mal-A4, Mal-B1
