# Supplementary material for: Combined Transcriptomic and Proteomic Analysis of Perk Toxicity Pathways
Source: Int J Mol Sci. 2021 Apr 27;22(9):4598. doi: 10.3390/ijms22094598 (PMC8124185; doi:10.3390/ijms22094598)
Supplement: Supplementary file 1 [file ijms-22-04598-s001.zip › Table S1.xlsx]

## Sheet: Supplementary Table 1
Supplementary Table 1. Full list of transcripts and proteins in dPERK overexpressing flies.
Changes correspond to tubGal80;daGal4>UASdPerk vs tubGal80;daGal4>+, (a) Transcript Fold Change, (b) Transcript False Discovery Rate, (c) Protein Fold Change (log2 value), (d) Protein False Discovery Rate (e) Analysis threshold for transcripts, transcripts with transFDR≤0.05 and transFC≥1.6, were labelled as 1, transFC≤-1.6, were labelled as -1, (f) Analysis threshold for proteins, proteins with …
No	Transcript ID	Gene name	Protein ID	transFC (a)	transFDR (b)	protFC(c)	protFDR (d)	transReg (e)	protReg (f)
1	FBtr0100655	Hsp67Bb	P22978	29.2	0	-0.42	0	1	0
2	FBtr0100558	Hsp22	P02515	29.2	0	4.82	0	1	1
3	FBtr0345611	CG16826	Q9VK00	-20.9	0	-5.02	0	-1	-1
4	FBtr0080464	CG16826	Q9VK00	-20.9	0	-5.02	0	-1	-1
5	FBtr0077220	lcs		-63.2	0	NA	NA	-1	NA
6	FBtr0113169	CG12520		27.8	0	NA	NA	1	NA
7	FBtr0343628	CG12520		27.8	0	NA	NA	1	NA
8	FBtr0344451	CG45080		-79.1	0	NA	NA	-1	NA
9	FBtr0086774	Dgp-1	Q0E931	25.8	0	1.2	0	1	1
10	FBtr0078596	Osi6		74.3	0	NA	NA	1	NA
11	FBtr0346344	Osi6		74.3	0	NA	NA	1	NA
12	FBtr0077958	MFS3		70.5	0	NA	NA	1	NA
13	FBtr0086773	Dgp-1	Q0E931	21.2	0	1.2	0	1	1
14	FBtr0070006	CG9572	Q9W5X1	-6.56	0	-0.81	0	-1	-1
15	FBtr0303256	CG9572		-6.56	0	NA	NA	-1	NA
16	FBtr0346383	CG1678		-36.7	0	NA	NA	-1	NA
17	FBtr0077219	CG1678		-36.7	0	NA	NA	-1	NA
18	FBtr0100559	Hsp22	P02515	74.6	0	4.82	0	1	1
19	FBtr0082569	GstD2	Q9VG98	7.49	0	1.88	0	1	1
20	FBtr0343173	CG9572		-6.29	0	NA	NA	-1	NA
21	FBtr0076810	CG7409	Q9VSA9	-14.1	0	-0.94	0	-1	-1
22	FBtr0339932	Sodh-1	O97479	-6.88	0	-1.19	0	-1	-1
23	FBtr0081627	Sodh-1	O97479	-6.88	0	-1.19	0	-1	-1
24	FBtr0078770	PEK	Q9NIV1	16.6	0	2.32	0	1	1
25	FBtr0330026	PEK		16.9	0	NA	NA	1	NA
26	FBtr0330027	PEK		16.9	0	NA	NA	1	NA
27	FBtr0346617	Tyler		3.65	0	NA	NA	1	NA
28	FBtr0074738	Shawn		3.65	0	NA	NA	1	NA
29	FBtr0074736	Tyler		3.66	0	NA	NA	1	NA
30	FBtr0074737	Shawn		3.66	0	NA	NA	1	NA
31	FBtr0346616	Tyler		3.65	0	NA	NA	1	NA
32	FBtr0344069	Shawn		3.65	0	NA	NA	1	NA
33	FBtr0081953	CG9773		3.96	0	NA	NA	1	NA
34	FBtr0306924	CG43320		7.85	0	NA	NA	1	NA
35	FBtr0077008	ImpL3	Q95028	16.3	0	0.33	0	1	0
36	FBtr0332065	ImpL3	Q95028	16	0	0.33	0	1	0
37	FBtr0332066	ImpL3	Q95028	16.2	0	0.33	0	1	0
38	FBtr0332067	ImpL3	Q95028	16.1	0	0.33	0	1	0
39	FBtr0273384	CG8213		7.1	0	NA	NA	1	NA
40	FBtr0273385	CG8213		7.1	0	NA	NA	1	NA
41	FBtr0339307	CG8213		7.1	0	NA	NA	1	NA
42	FBtr0074739	Shawn		4.01	0	NA	NA	1	NA
43	FBtr0084913	CG14545		2.73	0	NA	NA	1	NA
44	FBtr0088591	Cyp4p2		115	0	NA	NA	1	NA
45	FBtr0078500	Aats-ile	Q8MSW0	3.8	0	0.03	0.69	1	0
46	FBtr0078499	Aats-ile	Q8MSW0	3.8	0	0.03	0.69	1	0
47	FBtr0078498	Aats-ile	Q8MSW0	3.79	0	0.03	0.69	1	0
48	FBtr0073252	Cpr64Ac	Q9VZG0	119	0	-0.06	0.75	1	0
49	FBtr0336878	smp-30		-4.61	0	NA	NA	-1	NA
50	FBtr0336877	smp-30	H8F4T3	-4.61	0	-0.92	0	-1	-1
51	FBtr0083016	smp-30		-4.6	0	NA	NA	-1	NA
52	FBtr0083017	smp-30		-4.58	0	NA	NA	-1	NA
53	FBtr0082333	Tpc1	Q7K0L7	5.3	0	0.21	0.04	1	0
54	FBtr0075099	CG32198		-59	0	NA	NA	-1	NA
55	FBtr0112405	CG34212		-116	0	NA	NA	-1	NA
56	FBtr0082334	Tpc1	Q7K0L7	5.36	0	0.21	0.04	1	0
57	FBtr0302379	CG5999	Q9VG29	69.4	0	3.73	0	1	1
58	FBtr0305089	JhI-21	Q9VKC2	4.83	0	0.88	0.06	1	0
59	FBtr0079299	Aatf	Q9VM95	5.73	0	0.29	0.05	1	0
60	FBtr0089656	JhI-21	Q9VKC2	4.8	0	0.88	0.06	1	0
61	FBtr0342608	JhI-21	Q9VKC2	4.87	0	0.88	0.06	1	0
62	FBtr0346427	JhI-21	Q9VKC2	4.76	0	0.88	0.06	1	0
63	FBtr0073729	CG32641		4.12	0	NA	NA	1	NA
64	FBtr0089655	JhI-21	Q9VKC2	4.78	0	0.88	0.06	1	0
65	FBtr0082338	Ugt86Da	Q9VGT3	2.69	0	-0.06	0.34	1	0
66	FBtr0077165	CG4611	Q9VRJ7	2.84	0	0.3	0.02	1	0
67	FBtr0302826	CG34212		-76.2	0	NA	NA	-1	NA
68	FBtr0081981	Aats-trp	Q0KI98	3.97	0	0.03	0.57	1	0
69	FBtr0342974	wus		4.35	0	NA	NA	1	NA
70	FBtr0074418	wus		4.35	0	NA	NA	1	NA
71	FBtr0344998	CG44004		3.53	0	NA	NA	1	NA
72	FBtr0344997	CG44004		3.53	0	NA	NA	1	NA
73	FBtr0089055	Cyp9b2	Q9V4I1	6.96	0	1.19	0	1	1
74	FBtr0289990	CG30022	Q86PD3	7.58	0	-0.23	0	1	0
75	FBtr0086523	CG10073		-4.52	0	NA	NA	-1	NA
76	FBtr0084035	CG7044	Q9VDE8	4.65	0	0.51	0	1	0
77	FBtr0086842	Uhg1		3.61	0	NA	NA	1	NA
78	FBtr0333558	Uhg1		3.61	0	NA	NA	1	NA
79	FBtr0335461	CG44142		-41.2	0	NA	NA	-1	NA
80	FBtr0310321	CG10073		-4.38	0	NA	NA	-1	NA
81	FBtr0340400	cactin		5.39	0	NA	NA	1	NA
82	FBtr0075968	eIF-2beta	P41375	2.57	0	-0.02	0.75	1	0
83	FBtr0077547	CG16713	Q9VQT7	2.87	0	-0.82	0.01	1	-1
84	FBtr0077128	CG10591		-17.2	0	NA	NA	-1	NA
85	FBtr0077047	CG6602		-6.34	0	NA	NA	-1	NA
86	FBtr0086913	l(2)k01209	Q8MQK4	3.39	0	0.29	0	1	0
87	FBtr0084870	CG10420	Q9VBV5	8.58	0	0.85	0	1	1
88	FBtr0082657	CG5724		21	0	NA	NA	1	NA
89	FBtr0071739	CG4377	Q9W2C4	-5.76	0	-0.77	0	-1	-1
90	FBtr0332459	NTPase		2.28	0	NA	NA	1	NA
91	FBtr0345640	CG33123	Q9VQR8	3.77	0	0.06	0.37	1	0
92	FBtr0077562	CG33123	Q9VQR8	3.77	0	0.06	0.37	1	0
93	FBtr0071131	CG10778	Q9W3M6	5.01	0	-0.03	0.77	1	0
94	FBtr0332460	NTPase	M9PBV2	2.27	0	0.17	0.03	1	0
95	FBtr0091787	CG33786		8.08	0	NA	NA	1	NA
96	FBtr0091786	CG33785		8.08	0	NA	NA	1	NA
97	FBtr0084511	Aats-glupro	P28668	4.24	0	0.08	0.08	1	0
98	FBtr0086915	l(2)k01209	Q8MQK4	3.36	0	0.29	0	1	0
99	FBtr0100095	CG34040	Q2PE19	-39.2	0	-0.19	0.24	-1	0
100	FBtr0332882	Aats-asp	Q7K0E6	4.82	0	-0.02	0.67	1	0
101	FBtr0087784	Aats-asp	Q7K0E6	4.83	0	-0.02	0.67	1	0
102	FBtr0084847	tobi	Q9VBR6	-4.2	0	-0.86	0	-1	-1
103	FBtr0333962	RhoGEF3		2.7	0	NA	NA	1	NA
104	FBtr0086914	l(2)k01209	Q8MQK4	3.39	0	0.29	0	1	0
105	FBtr0086912	l(2)k01209		3.52	0	NA	NA	1	NA
106	FBtr0085150	CG6277		-13.7	0	NA	NA	-1	NA
107	FBtr0339391	Aats-asp	Q7K0E6	4.91	0	-0.02	0.67	1	0
108	FBtr0084047	CG17278	Q9VDG1	3.82	0	0.13	0.5	1	0
109	FBtr0321281	CG7632		3.63	0	NA	NA	1	NA
110	FBtr0309577	mir-4983		1.52	0	NA	NA	0	NA
111	FBtr0086828	POSH		4.22	0	NA	NA	1	NA
112	FBtr0343842	CG43402	C9QP70	6.77	0	1.14	0	1	1
113	FBtr0308745	CG43402	C9QP70	6.77	0	1.14	0	1	1
114	FBtr0331433	CG10778	Q9W3M6	5.41	0	-0.03	0.77	1	0
115	FBtr0078339	CG7632	Q9VP50	3.57	0	0.96	0	1	1
116	FBtr0082900	CG33109	Q9VFL9	-77.5	0	-3.52	0	-1	-1
117	FBtr0075665	CG12310		4.44	0	NA	NA	1	NA
118	FBtr0085850	FeCH	Q9V9S8	4.58	0	0.33	0	1	0
119	FBtr0077682	NTPase		2.24	0	NA	NA	1	NA
120	FBtr0077683	NTPase		2.24	0	NA	NA	1	NA
121	FBtr0085849	FeCH	Q9V9S8	4.6	0	0.33	0	1	0
122	FBtr0081165	l(2)37Cc	P24156	2.43	0	0.14	0.03	1	0
123	FBtr0305954	CG1213	Q7JVN6	-2.4	0	-0.65	0	-1	0
124	FBtr0078643	CG1213	Q7JVN6	-2.4	0	-0.65	0	-1	0
125	FBtr0071326	c11.1	Q9W350	2.98	0	0.07	0.22	1	0
126	FBtr0343368	c11.1	Q9W350	2.98	0	0.07	0.22	1	0
127	FBtr0299688	CG42306	B7YZK1	1.79	0	0.23	0.01	1	0
128	FBtr0086654	Gint3	Q7K0S5	1.79	0	0.21	0.02	1	0
129	FBtr0077680	NTPase		2.24	0	NA	NA	1	NA
130	FBtr0340393	CG42306	B7YZK1	1.8	0	0.23	0.01	1	0
131	FBtr0340392	Gint3	Q7K0S5	1.8	0	0.21	0.02	1	0
132	FBtr0299689	CG42306	B7YZK1	1.79	0	0.23	0.01	1	0
133	FBtr0086655	Gint3	Q7K0S5	1.79	0	0.21	0.02	1	0
134	FBtr0085851	FeCH	Q9V9S8	4.57	0	0.33	0	1	0
135	FBtr0070490	w		-2.19	0	NA	NA	-1	NA
136	FBtr0088798	CG30371		-4.57	0	NA	NA	-1	NA
137	FBtr0070146	Rbf	Q24472	2.34	0	0.23	0.05	1	0
138	FBtr0074436	CG8568		-3.75	0	NA	NA	-1	NA
139	FBtr0078315	CG33056	Q961L8	-2.05	0	-0.41	0	-1	0
140	FBtr0078312	CG33056	Q961L8	-2.06	0	-0.41	0	-1	0
141	FBtr0305998	bor	Q9VEX6	1.97	0	0.02	0.75	1	0
142	FBtr0083276	bor	Q9VEX6	1.97	0	0.02	0.75	1	0
143	FBtr0346428	l(2)37Cc	P24156	2.46	0	0.14	0.03	1	0
144	FBtr0081164	l(2)37Cc	P24156	2.46	0	0.14	0.03	1	0
145	FBtr0084512	Aats-glupro	P28668	3.42	0	0.08	0.08	1	0
146	FBtr0078314	CG33056	Q961L8	-2.07	0	-0.41	0	-1	0
147	FBtr0078311	CG33056	Q961L8	-2.05	0	-0.41	0	-1	0
148	FBtr0080402	CG15483		3.39	0	NA	NA	1	NA
149	FBtr0333961	RhoGEF3	Q9W0S2	2.65	0	0.6	0.31	1	0
150	FBtr0301717	CG42588		3.85	0	NA	NA	1	NA
151	FBtr0111206	CG14636		3.38	0	NA	NA	1	NA
152	FBtr0078988	CG14636		3.38	0	NA	NA	1	NA
153	FBtr0332756	Cpr76Bd		-5.55	0	NA	NA	-1	NA
154	FBtr0113181	Cpr76Bd		-5.55	0	NA	NA	-1	NA
155	FBtr0332755	Cpr76Bd	M9PFX4	-5.55	0	-0.77	0	-1	-1
156	FBtr0085210	CG5646		6.11	0	NA	NA	1	NA
157	FBtr0289974	CG14325		-25.2	0	NA	NA	-1	NA
158	FBtr0086911	Prosalpha5	Q95083	2.75	0	-0.44	0	1	0
159	FBtr0087139	JhI-26	Q7K0P0	3.02	0	-0.09	0.24	1	0
160	FBtr0330696	CG43755		-2.33	0	NA	NA	-1	NA
161	FBtr0087734	Aats-val		4.75	0	NA	NA	1	NA
162	FBtr0333148	Aats-val	A0A0B4KF06	4.75	0	0.01	0.83	1	0
163	FBtr0083792	tRNA:V3b:92Bb		3.07	0	NA	NA	1	NA
164	FBtr0079722	Aats-ala	Q9VLM8	3.18	0	0.01	0.89	1	0
165	FBtr0087735	Aats-val		4.81	0	NA	NA	1	NA
166	FBtr0078313	CG33056		-2.11	0	NA	NA	-1	NA
167	FBtr0080336	CG17211		-3.07	0	NA	NA	-1	NA
168	FBtr0300233	Uhg8		4.84	0	NA	NA	1	NA
169	FBtr0087732	AGBE	A1Z992	-3.17	0	-0.25	0	-1	0
170	FBtr0079721	Aats-ala	Q9VLM8	3.12	0	0.01	0.89	1	0
171	FBtr0070714	Proc-R		2.55	0	NA	NA	1	NA
172	FBtr0074759	Ranbp21		3	0	NA	NA	1	NA
173	FBtr0080074	CG5604	Q9VL06	1.74	0	0	0.98	1	0
174	FBtr0112391	CG34198		-5.76	0	NA	NA	-1	NA
175	FBtr0075394	mbf1		1.78	0	NA	NA	1	NA
176	FBtr0308925	CR31781		1.89	0	NA	NA	1	NA
177	FBtr0308929	CR31781		1.89	0	NA	NA	1	NA
178	FBtr0308926	CR31781		1.89	0	NA	NA	1	NA
179	FBtr0346590	CR31781		1.89	0	NA	NA	1	NA
180	FBtr0308927	CR31781		1.88	0	NA	NA	1	NA
181	FBtr0073249	ImpL2	Q09024	3.07	0	0.16	0.03	1	0
182	FBtr0333569	ImpL2	Q09024	3.07	0	0.16	0.03	1	0
183	FBtr0088747	Mal-A2	P07191	-4.62	0	-0.62	0	-1	0
184	FBtr0070713	Proc-R		2.52	0	NA	NA	1	NA
185	FBtr0078642	CG1213	Q7JVN6	-2.35	0	-0.65	0	-1	0
186	FBtr0304053	CG42588		3.72	0	NA	NA	1	NA
187	FBtr0075251	CG6512	Q8T4G5	1.99	0	0.16	0.01	1	0
188	FBtr0078644	CG1213	Q7JVN6	-2.34	0	-0.65	0	-1	0
189	FBtr0100551	Proc-R		2.51	0	NA	NA	1	NA
190	FBtr0344927	CR45141		4.87	0	NA	NA	1	NA
191	FBtr0332853	CG10916	Q7K1R6	7.09	0	0.67	0	1	0
192	FBtr0089941	scf		2.5	0	NA	NA	1	NA
193	FBtr0086749	CG10916	Q7K1R6	7.12	0	0.67	0	1	0
194	FBtr0079253	CG9505		4.28	0	NA	NA	1	NA
195	FBtr0340614	Ranbp21		3.01	0	NA	NA	1	NA
196	FBtr0305569	mbf1		1.76	0	NA	NA	1	NA
197	FBtr0083967	CG15695		-2.82	0	NA	NA	-1	NA
198	FBtr0334132	CG44006		13.1	0	NA	NA	1	NA
199	FBtr0305570	mbf1		1.77	0	NA	NA	1	NA
200	FBtr0333806	Aats-his		3.26	0	NA	NA	1	NA
201	FBtr0082420	Elp1		3.01	0	NA	NA	1	NA
202	FBtr0335447	Elp1		3.01	0	NA	NA	1	NA
203	FBtr0335448	Elp1	A0A0B4KFR6	3.01	0	0.14	0.04	1	0
204	FBtr0075393	mbf1		1.77	0	NA	NA	1	NA
205	FBtr0330137	mbf1	M9PFR6	1.77	0	0.16	0.01	1	0
206	FBtr0073248	ImpL2	Q09024	2.94	0	0.16	0.03	1	0
207	FBtr0073250	ImpL2	Q09024	2.95	0	0.16	0.03	1	0
208	FBtr0082765	CG9813		1.7	0	NA	NA	1	NA
209	FBtr0335460	CG9813	A0A0B4KFY8	1.7	0	0.2	0.01	1	0
210	FBtr0082768	CG9813		1.7	0	NA	NA	1	NA
211	FBtr0082769	CG9813		1.7	0	NA	NA	1	NA
212	FBtr0082766	CG9813		1.7	0	NA	NA	1	NA
213	FBtr0080892	ChLD3		2.39	0	NA	NA	1	NA
214	FBtr0345800	CG12164		3.79	0	NA	NA	1	NA
215	FBtr0088963	CG12164		3.79	0	NA	NA	1	NA
216	FBtr0078663	CG2017		2.78	0	NA	NA	1	NA
217	FBtr0303763	rempA		4.07	0	NA	NA	1	NA
218	FBtr0080450	CG5945	Q9VK12	-3.2	0	-0.4	0	-1	0
219	FBtr0334754	CG5945	Q9VK12	-3.2	0	-0.4	0	-1	0
220	FBtr0345621	CG34457		-2.67	0	NA	NA	-1	NA
221	FBtr0112763	CG34457		-2.67	0	NA	NA	-1	NA
222	FBtr0333805	Aats-his	Q8IQX8	3.34	0	-0.29	0.37	1	0
223	FBtr0333804	Aats-his		3.32	0	NA	NA	1	NA
224	FBtr0333842	Ncc69		1.56	0	NA	NA	0	NA
225	FBtr0333840	Ncc69	M9PI37	1.56	0	0.07	0.13	0	0
226	FBtr0075987	Ncc69		1.56	0	NA	NA	0	NA
227	FBtr0333839	Ncc69		1.56	0	NA	NA	0	NA
228	FBtr0333838	Ncc69		1.56	0	NA	NA	0	NA
229	FBtr0333952	RhoGEF3		2.34	0	NA	NA	1	NA
230	FBtr0300709	CG13795		-2.13	0	NA	NA	-1	NA
231	FBtr0343407	CG13795		-2.13	0	NA	NA	-1	NA
232	FBtr0330667	CG3597	M9PE54	-4.4	0	-0.55	0	-1	0
233	FBtr0077792	CG3597		-4.4	0	NA	NA	-1	NA
234	FBtr0100552	Proc-R		2.51	0	NA	NA	1	NA
235	FBtr0089942	scf	Q9W0H8	2.47	0	0.1	0.18	1	0
236	FBtr0112379	Rpb12		2.28	0	NA	NA	1	NA
237	FBtr0334282	Rgk1		3.71	0	NA	NA	1	NA
238	FBtr0334284	Rgk1		3.71	0	NA	NA	1	NA
239	FBtr0345320	Proc-R		2.52	0	NA	NA	1	NA
240	FBtr0074593	Aats-his	Q9VWT1	3.36	0	0.13	0.15	1	0
241	FBtr0333841	Ncc69		1.56	0	NA	NA	0	NA
242	FBtr0083985	TotX		-31.7	0	NA	NA	-1	NA
243	FBtr0339997	CG8093		-10.7	0	NA	NA	-1	NA
244	FBtr0087401	CG8093		-10.7	0	NA	NA	-1	NA
245	FBtr0343706	CG15282		2.23	0	NA	NA	1	NA
246	FBtr0302946	CG15282		2.23	0	NA	NA	1	NA
247	FBtr0082438	CG6834	Q9VGJ7	3.21	0	0.16	0.01	1	0
248	FBtr0077483	CG3714		1.73	0	NA	NA	1	NA
249	FBtr0077482	CG3714		1.73	0	NA	NA	1	NA
250	FBtr0072014	eIF2B-delta	Q0E8X6	3.16	0	0.09	0.09	1	0
251	FBtr0073937	Ag5r	Q9VY18	-4.64	0	-3.12	0	-1	-1
252	FBtr0080615	NimC1		3.67	0	NA	NA	1	NA
253	FBtr0299617	CG42272		2.4	0	NA	NA	1	NA
254	FBtr0113020	CG3714		1.72	0	NA	NA	1	NA
255	FBtr0075252	CG6512		1.95	0	NA	NA	1	NA
256	FBtr0306917	Gale	Q9W0P5	-1.88	0	-0.4	0	-1	0
257	FBtr0335480	CG17259	Q9VQL1	2.87	0	-0.37	0	1	0
258	FBtr0077667	CG17259	Q9VQL1	2.87	0	-0.37	0	1	0
259	FBtr0072556	Gale	Q9W0P5	-1.87	0	-0.4	0	-1	0
260	FBtr0078661	CG2017	Q960F7	2.6	0	0.76	0	1	1
261	FBtr0082570	GstD3	Q9VG97	2.86	0	0.3	0	1	0
262	FBtr0114518	CG2017		2.6	0	NA	NA	1	NA
263	FBtr0078664	CG2017		2.6	0	NA	NA	1	NA
264	FBtr0078662	CG2017		2.6	0	NA	NA	1	NA
265	FBtr0330695	CG43755		-2.1	0	NA	NA	-1	NA
266	FBtr0080539	CAH1	Q9V396	-1.73	0	-0.66	0	-1	0
267	FBtr0305582	Ag5r	Q9VY18	-4.33	0	-3.12	0	-1	-1
268	FBtr0333658	Ag5r	Q9VY18	-4.33	0	-3.12	0	-1	-1
269	FBtr0082770	CG9813		1.7	0	NA	NA	1	NA
270	FBtr0082767	CG9813		1.7	0	NA	NA	1	NA
271	FBtr0080656	CG15282		1.92	0	NA	NA	1	NA
272	FBtr0080587	Cyp28a5	Q9V419	2.65	0	-0.3	0	1	0
273	FBtr0290268	Sur		1.98	0	NA	NA	1	NA
274	FBtr0333956	RhoGEF3		2.27	0	NA	NA	1	NA
275	FBtr0346436	Aats-thr	Q9VKB0	2.41	0	0.16	0.01	1	0
276	FBtr0080332	Aats-thr	Q9VKB0	2.41	0	0.16	0.01	1	0
277	FBtr0273273	Ide	P22817	1.56	0	-0.07	0.18	0	0
278	FBtr0333958	RhoGEF3		2.13	0	NA	NA	1	NA
279	FBtr0113494	snoRNA:Psi28S-2949		1.76	0	NA	NA	1	NA
280	FBtr0088882	CG8728	Q7K3W2	1.74	0	-0.03	0.55	1	0
281	FBtr0080959	CG6115	Q9VJG4	1.77	0	0.41	0.03	1	0
282	FBtr0345447	CG6115	Q9VJG4	1.77	0	0.41	0.03	1	0
283	FBtr0088748	Mal-A4	A1Z7E8	-8.65	0	-1.06	0	-1	-1
284	FBtr0086616	Phb2		2.07	0	NA	NA	1	NA
285	FBtr0344987	mal	X2JFY7	2.5	0	0.07	0.4	1	0
286	FBtr0078066	CG2789		4.35	0	NA	NA	1	NA
287	FBtr0331680	galectin		2.25	0	NA	NA	1	NA
288	FBtr0077141	CG13285		-2.48	0	NA	NA	-1	NA
289	FBtr0077306	mal	X2JFY7	2.52	0	0.07	0.4	1	0
290	FBtr0071123	CG2233	Q9W3L4	-2.3	0	0.1	0.6	-1	0
291	FBtr0100081	CG34026	Q2PE22	-2.75	0	-0.72	0	-1	-1
292	FBtr0343410	CG34026	Q2PE22	-2.75	0	-0.72	0	-1	-1
293	FBtr0077481	CG3714		1.68	0	NA	NA	1	NA
294	FBtr0074166	MSBP	Q9VXM4	1.44	0	0.03	0.55	0	0
295	FBtr0333719	MSBP	Q9VXM4	1.44	0	0.03	0.55	0	0
296	FBtr0072011	yellow-d	Q9W1R1	-2.96	0	-0.29	0.15	-1	0
297	FBtr0073105	CG32271		2.41	0	NA	NA	1	NA
298	FBtr0305955	CG13334		2.92	0	NA	NA	1	NA
299	FBtr0332780	CR43868		1.75	0	NA	NA	1	NA
300	FBtr0112863	Phb2		2.09	0	NA	NA	1	NA
301	FBtr0086615	Phb2		2.09	0	NA	NA	1	NA
302	FBtr0086614	Phb2		2.09	0	NA	NA	1	NA
303	FBtr0306593	CG13285		-2.82	0	NA	NA	-1	NA
304	FBtr0076084	CG10361	Q9VTN9	-2.98	0	-0.32	0	-1	0
305	FBtr0086475	CG15126		-13.2	0	NA	NA	-1	NA
306	FBtr0310455	CG43680		-10.1	0	NA	NA	-1	NA
307	FBtr0079389	CG3476	Q9VM51	2.41	0	-0.3	0	1	0
308	FBtr0345630	oys	Q6NN55	1.68	0	0.32	0	1	0
309	FBtr0339416	oys	Q6NN55	1.68	0	0.32	0	1	0
310	FBtr0088434	oys	Q6NN55	1.68	0	0.32	0	1	0
311	FBtr0335233	CG31087	Q9VBS6	-4.1	0	-0.23	0	-1	0
312	FBtr0084855	CG31087	Q9VBS6	-4.1	0	-0.23	0	-1	0
313	FBtr0310149	CG16965	Q9VKD9	-3	0	-0.19	0.02	-1	0
314	FBtr0071304	CG12057		9.41	0	NA	NA	1	NA
315	FBtr0332578	Aats-asn	Q9V434	3.11	0	-0.06	0.26	1	0
316	FBtr0080912	Ugt36Bc	Q9VJH8	4.58	0	0.12	0.02	1	0
317	FBtr0080911	Ugt36Bc	Q9VJH8	4.58	0	0.12	0.02	1	0
318	FBtr0088834	CG1882	Q5U191	2.73	0	0.22	0.04	1	0
319	FBtr0345697	CG1882	Q5U191	2.73	0	0.22	0.04	1	0
320	FBtr0079429	CG31908	Q8T9H8	1.62	0	-0.13	0.83	1	0
321	FBtr0345638	CG31908	Q8T9H8	1.62	0	-0.13	0.83	1	0
322	FBtr0344942	f		2.16	0	NA	NA	1	NA
323	FBtr0301455	Nipped-B		1.99	0	NA	NA	1	NA
324	FBtr0301456	Nipped-B		1.99	0	NA	NA	1	NA
325	FBtr0301454	Nipped-B		1.99	0	NA	NA	1	NA
326	FBtr0111118	Nipped-B	Q7PLI2	1.97	0	0.21	0.01	1	0
327	FBtr0111119	Nipped-B	Q7PLI2	1.97	0	0.21	0.01	1	0
328	FBtr0344740	Skp2		3.61	0	NA	NA	1	NA
329	FBtr0081162	Aats-asn	Q9V434	3.13	0	-0.06	0.26	1	0
330	FBtr0082869	CG3061	Q9VFP0	1.41	0	-0.13	0.04	0	0
331	FBtr0072015	eIF2B-delta	Q0E8X6	3.06	0	0.09	0.09	1	0
332	FBtr0080331	Aats-thr		2.43	0	NA	NA	1	NA
333	FBtr0112862	Phb2	A8DYI6	1.92	0	-0.04	0.48	1	0
334	FBtr0113248	Ire1	A8JR46	2.09	0	0.77	0	1	1
335	FBtr0072013	eIF2B-delta	Q0E8X6	3.23	0	0.09	0.09	1	0
336	FBtr0302315	eIF2B-delta	Q0E8X6	3.18	0	0.09	0.09	1	0
337	FBtr0086983	Amy-d		-1.42	0	NA	NA	0	NA
338	FBtr0332623	CG12057		9.59	0	NA	NA	1	NA
339	FBtr0077063	CG10467	Q9VRU1	-2.59	0	-0.39	0	-1	0
340	FBtr0089463	asparagine-synthetase	Q7KTW9	4.3	0	1.2	0	1	1
341	FBtr0079430	CG31908	Q8T9H8	1.61	0	-0.13	0.83	1	0
342	FBtr0071902	asrij		3.54	0	NA	NA	1	NA
343	FBtr0081798	DNApol-iota		2.56	0	NA	NA	1	NA
344	FBtr0086903	CG6484	Q7K3P6	-4.57	0	-0.74	0	-1	-1
345	FBtr0345629	oys		1.71	0	NA	NA	1	NA
346	FBtr0332144	ltl	Q9VS84	1.82	0	0.28	0.02	1	0
347	FBtr0339598	tx		2.63	0	NA	NA	1	NA
348	FBtr0332909	asrij	A0A0B4KF31	3.66	0	0.17	0.01	1	0
349	FBtr0085009	tx		2.63	0	NA	NA	1	NA
350	FBtr0081797	DNApol-iota		2.62	0	NA	NA	1	NA
351	FBtr0339120	CG1882	Q5U191	2.73	0	0.22	0.04	1	0
352	FBtr0343001	CG4269	Q9W239	7.73	0	-0.25	0.21	1	0
353	FBtr0344542	SclB		-1.8	0	NA	NA	-1	NA
354	FBtr0344539	SclB		-1.8	0	NA	NA	-1	NA
355	FBtr0088836	CG1882		2.66	0	NA	NA	1	NA
356	FBtr0088831	mus205	Q9GSR1	2.13	0	0.17	0.1	1	0
357	FBtr0071854	CG4269	Q9W239	7.77	0	-0.25	0.21	1	0
358	FBtr0339606	DNApol-iota		2.67	0	NA	NA	1	NA
359	FBtr0344263	GstD9	Q9VGA0	3.87	0	0.34	0	1	0
360	FBtr0082608	GstD9	Q9VGA0	3.87	0	0.34	0	1	0
361	FBtr0075904	CG32115		3.33	0	NA	NA	1	NA
362	FBtr0087677	CG13334		3.16	0	NA	NA	1	NA
363	FBtr0084153	fit		-29.7	0	NA	NA	-1	NA
364	FBtr0331342	CD98hc		2.48	0	NA	NA	1	NA
365	FBtr0332157	CD98hc		2.48	0	NA	NA	1	NA
366	FBtr0089573	CG6686		2.22	0	NA	NA	1	NA
367	FBtr0089572	CG6686		2.22	0	NA	NA	1	NA
368	FBtr0301171	CG6686		2.22	0	NA	NA	1	NA
369	FBtr0080333	Aats-thr		2.55	0	NA	NA	1	NA
370	FBtr0088360	JhI-1		2.9	0	NA	NA	1	NA
371	FBtr0300127	Cyp6a20	Q9V773	2.74	0	0.11	0.03	1	0
372	FBtr0081824	CD98hc		2.48	0	NA	NA	1	NA
373	FBtr0331344	CD98hc	A0A0B4KFA6	2.48	0	0.05	0.33	1	0
374	FBtr0304880	CG43092		-2.12	0	NA	NA	-1	NA
375	FBtr0339524	Qtzl		3.89	0	NA	NA	1	NA
376	FBtr0339153	CG3739		-7.34	0	NA	NA	-1	NA
377	FBtr0080288	Qtzl		3.96	0	NA	NA	1	NA
378	FBtr0079758	CG32984		-1.52	0	NA	NA	0	NA
379	FBtr0079891	CG5846		2.9	0	NA	NA	1	NA
380	FBtr0346717	CG5846		2.9	0	NA	NA	1	NA
381	FBtr0112861	Phb2		2.01	0	NA	NA	1	NA
382	FBtr0087451	Cyp6a17	A0A0B4LF54	117	0	4.25	0	1	1
383	FBtr0345527	Cyp6a17	A0A0B4LF54	117	0	4.25	0	1	1
384	FBtr0073916	CG9411		-5.37	0	NA	NA	-1	NA
385	FBtr0084828	CG13659	Q9VBS9	3.71	0	0.33	0	1	0
386	FBtr0302164	galectin		2.22	0	NA	NA	1	NA
387	FBtr0081729	Neurochondrin	Q9VI25	2.62	0	0.11	0.06	1	0
388	FBtr0075633	Aats-gly	Q9VUK8	2.46	0	0	0.95	1	0
389	FBtr0310075	NimC1	M9PBB4	3.24	0	-0.36	0.04	1	0
390	FBtr0343644	NimC1	M9PBB4	3.24	0	-0.36	0.04	1	0
391	FBtr0304877	CG43095		3.09	0	NA	NA	1	NA
392	FBtr0078101	galectin		2.29	0	NA	NA	1	NA
393	FBtr0343688	CG31832		-5.34	0	NA	NA	-1	NA
394	FBtr0077721	daw		4.28	0	NA	NA	1	NA
395	FBtr0333382	CG6910		-1.61	0	NA	NA	-1	NA
396	FBtr0085110	Men-b		-1.58	0	NA	NA	0	NA
397	FBtr0074300	eIF-2alpha	X2JFR6	1.61	0	0.04	0.47	1	0
398	FBtr0343016	eIF-2alpha	X2JFR6	1.61	0	0.04	0.47	1	0
399	FBtr0113436	CG32425		-1.79	0	NA	NA	-1	NA
400	FBtr0301492	olf413		1.93	0	NA	NA	1	NA
401	FBtr0333219	olf413		1.92	0	NA	NA	1	NA
402	FBtr0300625	CG42496	E1JGR4	2.27	0	0.14	0.36	1	0
403	FBtr0071672	Ppcdc		2.27	0	NA	NA	1	NA
404	FBtr0088402	magu		1.49	0	NA	NA	0	NA
405	FBtr0342959	Ppcdc		2.27	0	NA	NA	1	NA
406	FBtr0342958	CG42496	E1JGR4	2.27	0	0.14	0.36	1	0
407	FBtr0290130	CG6910		-1.61	0	NA	NA	-1	NA
408	FBtr0075632	Aats-gly		2.49	0	NA	NA	1	NA
409	FBtr0333934	Aats-gly	Q9VUK8	2.49	0	0	0.95	1	0
410	FBtr0301598	MSBP	Q9VXM4	1.43	0	0.03	0.55	0	0
411	FBtr0072633	LysP		-6.76	0	NA	NA	-1	NA
412	FBtr0334994	Nipped-B		1.92	0	NA	NA	1	NA
413	FBtr0079275	Tig	X2JDD7	-2.78	0	0.12	0.26	-1	0
414	FBtr0343152	Tig	X2JDD7	-2.78	0	0.12	0.26	-1	0
415	FBtr0075091	Cyp12c1	Q9VVR9	-2	0	-0.68	0	-1	0
416	FBtr0345812	Cyp12c1	Q9VVR9	-2	0	-0.68	0	-1	0
417	FBtr0085511	Jon99Ci		-3.57	0	NA	NA	-1	NA
418	FBtr0075159	CG5535		2.61	0	NA	NA	1	NA
419	FBtr0070568	CG10802	Q9W4R9	2.96	0	0.15	0.01	1	0
420	FBtr0078204	CG32425		-1.8	0	NA	NA	-1	NA
421	FBtr0077720	daw		4.26	0	NA	NA	1	NA
422	FBtr0335151	daw		4.26	0	NA	NA	1	NA
423	FBtr0077480	CG3714		1.62	0	NA	NA	1	NA
424	FBtr0331621	CG13272		2.27	0	NA	NA	1	NA
425	FBtr0083724	CG14291	Q9VE24	1.69	0	0.21	0.06	1	0
426	FBtr0273277	CG5535		2.61	0	NA	NA	1	NA
427	FBtr0077479	CG3714		1.62	0	NA	NA	1	NA
428	FBtr0334792	CG3714	M9PEF6	1.62	0	0.37	0	1	0
429	FBtr0303475	Fdxh	M9MRX8	2.91	0	-0.02	0.73	1	0
430	FBtr0076498	Fdxh	M9MRX8	2.91	0	-0.02	0.73	1	0
431	FBtr0081517	CG8665	Q9VIC9	-4.16	0	-0.45	0	-1	0
432	FBtr0076038	CG11588		1.58	0	NA	NA	0	NA
433	FBtr0086627	CG15100	A1ZBE9	2.31	0	-0.09	0.14	1	0
434	FBtr0332069	CG11588		1.57	0	NA	NA	0	NA
435	FBtr0345350	CG10638	Q9VTY2	2.5	0	0.04	0.62	1	0
436	FBtr0089321	CG10638	Q9VTY2	2.5	0	0.04	0.62	1	0
437	FBtr0089643	CG11710		2.62	0	NA	NA	1	NA
438	FBtr0089642	CG11710	Q9VRA1	2.62	0	0.13	0.1	1	0
439	FBtr0339682	CG11710	Q9VRA1	2.62	0	0.13	0.1	1	0
440	FBtr0088980	az2		2.35	0	NA	NA	1	NA
441	FBtr0301707	Men-b		-1.61	0	NA	NA	-1	NA
442	FBtr0074794	Alr		2.26	0	NA	NA	1	NA
443	FBtr0304066	f		1.82	0	NA	NA	1	NA
444	FBtr0073808	NFAT		1.36	0	NA	NA	0	NA
445	FBtr0076908	CG14823		-3.31	0	NA	NA	-1	NA
446	FBtr0343000	CG4269		8.01	0	NA	NA	1	NA
447	FBtr0080914	CG13272		2.47	0	NA	NA	1	NA
448	FBtr0344545	SclA		-1.85	0	NA	NA	-1	NA
449	FBtr0344850	Ugt36Bc	Q9VJH8	4.53	0	0.12	0.02	1	0
450	FBtr0336680	St3	A0A0B4KF40	-1.95	0	-1.16	0	-1	-1
451	FBtr0346059	CG9914	Q9VXI1	-2.67	0	-0.42	0	-1	0
452	FBtr0074240	CG9914	Q9VXI1	-2.67	0	-0.42	0	-1	0
453	FBtr0331609	CG10802		3.02	0	NA	NA	1	NA
454	FBtr0080693	dyn-p25	Q9VJQ6	-2.32	0	0.28	0.02	-1	0
455	FBtr0301450	NFAT		1.36	0	NA	NA	0	NA
456	FBtr0075434	CG13043		-2.49	0	NA	NA	-1	NA
457	FBtr0331429	CG7381		-3.07	0	NA	NA	-1	NA
458	FBtr0082727	CG7381	Q9VG15	-3.07	0	-1.05	0	-1	-1
459	FBtr0331428	CG7381		-3.06	0	NA	NA	-1	NA
460	FBtr0343971	CR43730		2.35	0	NA	NA	1	NA
461	FBtr0075969	Gcn5		1.77	0	NA	NA	1	NA
462	FBtr0309319	Rm62		1.44	0	NA	NA	0	NA
463	FBtr0345716	CG2658	Q9W4W8	2.07	0	0.14	0.01	1	0
464	FBtr0070502	CG2658	Q9W4W8	2.07	0	0.14	0.01	1	0
465	FBtr0082506	CG18547	Q9VGF3	-2.18	0	-0.39	0	-1	0
466	FBtr0073520	CG1703	Q9VYW4	3.09	0	0.1	0.11	1	0
467	FBtr0343647	CG1703	Q9VYW4	3.09	0	0.1	0.11	1	0
468	FBtr0070283	CG3740		2.79	0	NA	NA	1	NA
469	FBtr0302992	CG9465		-2.31	0	NA	NA	-1	NA
470	FBtr0087399	Hex-C	Q7JYW9	-2.38	0	-0.45	0	-1	0
471	FBtr0346508	CG32152		1.88	0	NA	NA	1	NA
472	FBtr0346525	CG5151		1.88	0	NA	NA	1	NA
473	FBtr0307519	CG5151		1.88	0	NA	NA	1	NA
474	FBtr0346507	CG32152		1.88	0	NA	NA	1	NA
475	FBtr0301219	CG7381		-2.99	0	NA	NA	-1	NA
476	FBtr0084405	CG31457		2.19	0	NA	NA	1	NA
477	FBtr0089049	Gadd45		5.89	0	NA	NA	1	NA
478	FBtr0082726	CG7381		-2.94	0	NA	NA	-1	NA
479	FBtr0304720	NimA	Q8IP58	2.27	0	-0.11	0.42	1	0
480	FBtr0304719	NimA		2.27	0	NA	NA	1	NA
481	FBtr0080573	adat		-1.97	0	NA	NA	-1	NA
482	FBtr0290287	CG12917		-2.69	0	NA	NA	-1	NA
483	FBtr0343642	NimA	Q8IP58	2.28	0	-0.11	0.42	1	0
484	FBtr0310441	CG7322	Q9VWP2	-2.89	0	-0.63	0	-1	0
485	FBtr0074654	CG7322	Q9VWP2	-2.89	0	-0.63	0	-1	0
486	FBtr0346018	CG7322	Q9VWP2	-2.89	0	-0.63	0	-1	0
487	FBtr0100317	gukh		1.65	0	NA	NA	1	NA
488	FBtr0304879	CG43093	A0A0B4K6X5	-3.91	0	-0.97	0	-1	-1
489	FBtr0075120	rpr		4.2	0	NA	NA	1	NA
490	FBtr0078517	CG14457		2.05	0	NA	NA	1	NA
491	FBtr0075344	CG9674		1.76	0	NA	NA	1	NA
492	FBtr0299668	CG42288		1.64	0	NA	NA	1	NA
493	FBtr0307217	CG42288		1.64	0	NA	NA	1	NA
494	FBtr0333608	CG9674	M9NFH8	1.76	0	0.05	0.16	1	0
495	FBtr0305916	CG9674	M9NFH8	1.76	0	0.05	0.16	1	0
496	FBtr0345204	CG13624		2.08	0	NA	NA	1	NA
497	FBtr0084675	CG13624		2.08	0	NA	NA	1	NA
498	FBtr0332781	CR43868		1.8	0	NA	NA	1	NA
499	FBtr0332960	CG2004	Q9W3C3	2.65	0	-0.06	0.46	1	0
500	FBtr0345443	CG17325		-2.49	0	NA	NA	-1	NA
501	FBtr0299685	CG17325		-2.49	0	NA	NA	-1	NA
502	FBtr0345444	CG42305		-2.49	0	NA	NA	-1	NA
503	FBtr0299686	CG42305		-2.49	0	NA	NA	-1	NA
504	FBtr0076793	ltl	Q9VS84	1.79	0	0.28	0.02	1	0
505	FBtr0302045	qm	Q9VS54	1.7	0	0.17	0.06	1	0
506	FBtr0344540	SclB		-1.77	0	NA	NA	-1	NA
507	FBtr0344543	SclA		-1.77	0	NA	NA	-1	NA
508	FBtr0344541	SclB		-1.77	0	NA	NA	-1	NA
509	FBtr0344544	SclA		-1.77	0	NA	NA	-1	NA
510	FBtr0345074	CG9674		1.75	0	NA	NA	1	NA
511	FBtr0080290	CG12264	Q9VKD3	1.84	0	-0.35	0	1	0
512	FBtr0081102	CG17325		-2.47	0	NA	NA	-1	NA
513	FBtr0299687	CG42305		-2.47	0	NA	NA	-1	NA
514	FBtr0309320	Rm62		1.43	0	NA	NA	0	NA
515	FBtr0085508	eIF2B-alpha	Q9VAD4	1.93	0	0.15	0.11	1	0
516	FBtr0079667	Akap200	Q86BM5	1.37	0	-0.34	0	0	0
517	FBtr0087406	CG12853	A1Z9W8	-3.49	0	0.83	0	-1	1
518	FBtr0100356	Spn43Ab	A1Z6V5	-1.88	0	-0.02	0.76	-1	0
519	FBtr0333357	Pbgs	Q9VTV9	3.08	0	-0.01	0.91	1	0
520	FBtr0306540	galectin	M9NCX9	2.09	0	0.06	0.2	1	0
521	FBtr0076011	Pbgs	Q9VTV9	3.08	0	-0.01	0.91	1	0
522	FBtr0309322	Rm62		1.44	0	NA	NA	0	NA
523	FBtr0086675	GstE7	A1ZB72	3.19	0	0.22	0.02	1	0
524	FBtr0089056	Cyp9b1	Q9V4I0	4.19	0	0.25	0.02	1	0
525	FBtr0309321	Rm62		1.45	0	NA	NA	0	NA
526	FBtr0344980	Tequila		-2.14	0	NA	NA	-1	NA
527	FBtr0073032	CG32280		2.15	0	NA	NA	1	NA
528	FBtr0347325	CR46092		4.47	0	NA	NA	1	NA
529	FBtr0339748	CG13325		-8.96	0	NA	NA	-1	NA
530	FBtr0345931	CG13325		-11.4	0	NA	NA	-1	NA
531	FBtr0345194	CG13325		-11.4	0	NA	NA	-1	NA
532	FBtr0100669	CG14457		2.15	0	NA	NA	1	NA
533	FBtr0331774	CG14457		2.15	0	NA	NA	1	NA
534	FBtr0100353	ade3	P00967	4.45	0	-1.2	0	1	-1
535	FBtr0089767	gukh		1.66	0	NA	NA	1	NA
536	FBtr0078207	CG17637	Q9VPD9	-2.95	0	-1.35	0	-1	-1
537	FBtr0079063	TpnC25D	Q9VMT2	-2.64	0	0.05	0.93	-1	0
538	FBtr0346458	TpnC25D	Q9VMT2	-2.64	0	0.05	0.93	-1	0
539	FBtr0083509	Lgr1		-1.93	0	NA	NA	-1	NA
540	FBtr0110796	CG13624		2.1	0	NA	NA	1	NA
541	FBtr0084674	CG13624		2.1	0	NA	NA	1	NA
542	FBtr0113214	CG12945	Q9VH65	2.18	0	0.16	0.15	1	0
543	FBtr0114366	elav	P16914	1.38	0	0.23	0	0	0
544	FBtr0077689	CG18557		-2.45	0	NA	NA	-1	NA
545	FBtr0084673	CG13624		2.1	0	NA	NA	1	NA
546	FBtr0089768	gukh		1.63	0	NA	NA	1	NA
547	FBtr0110795	CG13624		2.09	0	NA	NA	1	NA
548	FBtr0084672	CG13624		2.09	0	NA	NA	1	NA
549	FBtr0331962	CG43789		-2.81	0	NA	NA	-1	NA
550	FBtr0112487	CG34291		-8.02	0	NA	NA	-1	NA
551	FBtr0344220	CG32280		2.16	0	NA	NA	1	NA
552	FBtr0073031	CG32280		2.16	0	NA	NA	1	NA
553	FBtr0073030	CG32280		2.16	0	NA	NA	1	NA
554	FBtr0342931	TpnC25D		-2.76	0	NA	NA	-1	NA
555	FBtr0071038	CG3040	Q9W3T9	1.85	0	-0.04	0.52	1	0
556	FBtr0076906	CG14823		-3.27	0	NA	NA	-1	NA
557	FBtr0345628	GstE11	Q7JVZ8	2.9	0	-0.01	0.92	1	0
558	FBtr0086697	GstE11	Q7JVZ8	2.9	0	-0.01	0.92	1	0
559	FBtr0071740	CG4363	Q9W2C5	-3.04	0	0.38	0	-1	0
560	FBtr0340241	Akap200	Q86BM5	1.36	0	-0.34	0	0	0
561	FBtr0303428	CG42782		-6.42	0	NA	NA	-1	NA
562	FBtr0347196	CG42782		-6.42	0	NA	NA	-1	NA
563	FBtr0070625	CG6428	Q9W4N6	2.72	0	0.44	0.49	1	0
564	FBtr0083852	Xport		1.65	0	NA	NA	1	NA
565	FBtr0310518	CG42508		1.65	0	NA	NA	1	NA
566	FBtr0300643	CG42508		1.65	0	NA	NA	1	NA
567	FBtr0334685	CG12945		2.18	0	NA	NA	1	NA
568	FBtr0301708	Men-b	E1JIZ4	-1.59	0	-0.04	0.43	0	0
569	FBtr0340239	Akap200		1.37	0	NA	NA	0	NA
570	FBtr0087722	CG13325		-10	0	NA	NA	-1	NA
571	FBtr0332729	qm		1.69	0	NA	NA	1	NA
572	FBtr0336679	St3		-2.31	0	NA	NA	-1	NA
573	FBtr0332957	CG2004	Q9W3C3	2.53	0	-0.06	0.46	1	0
574	FBtr0346167	CG2004	Q9W3C3	2.53	0	-0.06	0.46	1	0
575	FBtr0332958	CG2004	Q9W3C3	2.53	0	-0.06	0.46	1	0
576	FBtr0071281	CG2004	Q9W3C3	2.53	0	-0.06	0.46	1	0
577	FBtr0075655	CG16959		1.91	0	NA	NA	1	NA
578	FBtr0085007	CR31084		-7.51	0	NA	NA	-1	NA
579	FBtr0089766	Cyp6d5	Q9VFP1	1.51	0	0.05	0.36	0	0
580	FBtr0073004	CG32486	Q9VZV5	1.51	0	0.2	0.09	0	0
581	FBtr0072091	CG5532	Q9W1K0	-1.86	0	0.04	0.83	-1	0
582	FBtr0345535	CG5532	Q9W1K0	-1.86	0	0.04	0.83	-1	0
583	FBtr0083510	Lgr1		-1.89	0	NA	NA	-1	NA
584	FBtr0083700	Xrp1		1.99	0	NA	NA	1	NA
585	FBtr0301252	CG42553	Q9W0M6	2.03	0	0.43	0	1	0
586	FBtr0088759	Mal-A1	P07190	-2.17	0	-0.11	0.08	-1	0
587	FBtr0336678	St3		-2.28	0	NA	NA	-1	NA
588	FBtr0084874	Cad96Ca		1.83	0	NA	NA	1	NA
589	FBtr0083703	Xrp1		1.69	0	NA	NA	1	NA
590	FBtr0084825	CG31104	Q9VBT4	-2.68	0	-0.51	0	-1	0
591	FBtr0343273	CG5554	A0A0B4LHC9	1.56	0	0.16	0	0	0
592	FBtr0072126	CG5554		1.56	0	NA	NA	0	NA
593	FBtr0100410	GstD1	P20432	1.45	0	0.14	0.14	0	0
594	FBtr0082607	GstD1	P20432	1.45	0	0.14	0.14	0	0
595	FBtr0307521	CG5151		1.88	0	NA	NA	1	NA
596	FBtr0334523	Xrp1		1.69	0	NA	NA	1	NA
597	FBtr0302331	Cyp6a14		3.26	0	NA	NA	1	NA
598	FBtr0075656	CG16959		1.95	0	NA	NA	1	NA
599	FBtr0345575	Cyp6a14		3.2	0	NA	NA	1	NA
600	FBtr0088837	CG1882		2.42	0	NA	NA	1	NA
601	FBtr0339119	CG1882		2.42	0	NA	NA	1	NA
602	FBtr0076846	qm	Q9VS54	1.69	0	0.17	0.06	1	0
603	FBtr0339974	CG42402		2.14	0	NA	NA	1	NA
604	FBtr0087171	CG7997	Q7K127	-2.4	0	0.22	0.15	-1	0
605	FBtr0332788	syd		-1.61	0	NA	NA	-1	NA
606	FBtr0345912	syd		-1.61	0	NA	NA	-1	NA
607	FBtr0332791	syd		-1.61	0	NA	NA	-1	NA
608	FBtr0113246	Xrp1		1.65	0	NA	NA	1	NA
609	FBtr0085977	CG7849		-3.19	0	NA	NA	-1	NA
610	FBtr0070431	bcn92	O46098	1.77	0	0.28	0	1	0
611	FBtr0339359	slbo		2.9	0	NA	NA	1	NA
612	FBtr0072272	slbo		2.87	0	NA	NA	1	NA
613	FBtr0302490	lft		1.69	0	NA	NA	1	NA
614	FBtr0080002	lft		1.69	0	NA	NA	1	NA
615	FBtr0332461	pwn		1.55	0	NA	NA	0	NA
616	FBtr0307520	CG5151		1.94	0	NA	NA	1	NA
617	FBtr0087172	CG7997	Q7K127	-2.42	0	0.22	0.15	-1	0
618	FBtr0075559	AGO2	Q9VUQ5	1.51	0	-0.02	0.88	0	0
619	FBtr0300297	Sfp24Bb	B4ZJ91	-3.84	0	-0.51	0	-1	0
620	FBtr0088835	CG1882		2.49	0	NA	NA	1	NA
621	FBtr0075560	AGO2	Q9VUQ5	1.52	0	-0.02	0.88	0	0
622	FBtr0070272	b6		3.43	0	NA	NA	1	NA
623	FBtr0343991	gukh		1.65	0	NA	NA	1	NA
624	FBtr0079322	Galt	M9PB52	-2.17	0	-0.53	0	-1	0
625	FBtr0333352	Galt	M9PB52	-2.17	0	-0.53	0	-1	0
626	FBtr0086057	CG7791	A1Z6H6	1.67	0	0.06	0.42	1	0
627	FBtr0334791	CG3714		1.56	0	NA	NA	0	NA
628	FBtr0078848	CG14661	Q9VN71	-2.29	0	-0.95	0	-1	-1
629	FBtr0070091	elav	P16914	1.38	0	0.23	0	0	0
630	FBtr0075341	CG9674		1.68	0	NA	NA	1	NA
631	FBtr0331933	AGO2		1.52	0	NA	NA	0	NA
632	FBtr0334964	CG44098		-1.55	0	NA	NA	0	NA
633	FBtr0073763	Jafrac1	Q9V3P0	1.71	0	-0.33	0	1	0
634	FBtr0339700	Jafrac1	Q9V3P0	1.71	0	-0.33	0	1	0
635	FBtr0332792	syd		-1.6	0	NA	NA	-1	NA
636	FBtr0332789	syd		-1.6	0	NA	NA	-1	NA
637	FBtr0081303	CG10680	Q9VIQ5	-1.99	0	0.03	0.73	-1	0
638	FBtr0332182	CG10680	Q9VIQ5	-1.99	0	0.03	0.73	-1	0
639	FBtr0304797	CG13887		1.86	0	NA	NA	1	NA
640	FBtr0305965	CG14661	Q9VN71	-2.29	0	-0.95	0	-1	-1
641	FBtr0346058	CR45485		-2.69	0	NA	NA	-1	NA
642	FBtr0344981	Tequila	Q9VSU2	-2.02	0	-0.17	0.19	-1	0
643	FBtr0089686	CRMP	Q9V3N7	-1.68	0	0.12	0.02	-1	0
644	FBtr0333609	CG9674		1.68	0	NA	NA	1	NA
645	FBtr0305915	CG9674		1.68	0	NA	NA	1	NA
646	FBtr0342730	CG11409		1.82	0	NA	NA	1	NA
647	FBtr0300412	syd		-1.6	0	NA	NA	-1	NA
648	FBtr0332787	syd		-1.6	0	NA	NA	-1	NA
649	FBtr0332790	syd		-1.6	0	NA	NA	-1	NA
650	FBtr0302027	Mrp4	Q9VGM1	3.29	0	0.06	0.65	1	0
651	FBtr0073264	RfC4		2.43	0	NA	NA	1	NA
652	FBtr0072584	CG13887	Q9W0M4	1.85	0	0.11	0.12	1	0
653	FBtr0345588	CG13887	Q9W0M4	1.85	0	0.11	0.12	1	0
654	FBtr0080274	CG14933	Q9VKE7	1.58	0	0.21	0.06	0	0
655	FBtr0300437	CG42486		1.58	0	NA	NA	0	NA
656	FBtr0070425	Nmd3	O46050	1.61	0	0.18	0.63	1	0
657	FBtr0344127	CG14933	Q9VKE7	1.58	0	0.21	0.06	0	0
658	FBtr0089685	CRMP		-1.67	0	NA	NA	-1	NA
659	FBtr0305598	CG32642		-1.52	0	NA	NA	0	NA
660	FBtr0346281	CG32642		-1.52	0	NA	NA	0	NA
661	FBtr0087568	Hsc70-5	P29845	1.51	0	0.03	0.44	0	0
662	FBtr0076769	syd	Q9GQF1	-1.64	0	-0.04	0.48	-1	0
663	FBtr0300413	syd		-1.64	0	NA	NA	-1	NA
664	FBtr0332361	CG8086		-1.57	0	NA	NA	0	NA
665	FBtr0345120	TpnC73F	X2JCI6	-2.18	0	0.52	0.46	-1	0
666	FBtr0089585	TpnC73F	X2JCI6	-2.18	0	0.52	0.46	-1	0
667	FBtr0071470	l(1)G0289	Q9W2V9	1.55	0	0.31	0	0	0
668	FBtr0347008	l(1)G0289	Q9W2V9	1.55	0	0.31	0	0	0
669	FBtr0347009	l(1)G0289	Q9W2V9	1.55	0	0.31	0	0	0
670	FBtr0339969	Hsc70-5	P29845	1.51	0	0.03	0.44	0	0
671	FBtr0078653	Rm62	P19109	1.43	0	0.12	0.1	0	0
672	FBtr0302597	Rm62	P19109	1.43	0	0.12	0.1	0	0
673	FBtr0078652	Rm62	P19109	1.43	0	0.12	0.1	0	0
674	FBtr0300937	CG10077		1.5	0	NA	NA	0	NA
675	FBtr0078650	Rm62	P19109	1.43	0	0.12	0.1	0	0
676	FBtr0301935	Sfp26Ad	Q6IHT7	5.32	0	0.44	0	1	0
677	FBtr0333233	Sfp26Ad	Q6IHT7	5.32	0	0.44	0	1	0
678	FBtr0301947	Rm62	P19109	1.43	0	0.12	0.1	0	0
679	FBtr0344887	CG34231		1.58	0	NA	NA	0	NA
680	FBtr0080006	CG5096		-1.83	0	NA	NA	-1	NA
681	FBtr0071745	lox2		-2.7	1e-05	NA	NA	-1	NA
682	FBtr0114453	CRMP	Q8IPQ2	-1.68	0	0.07	0.35	-1	0
683	FBtr0334959	CG8066	Q9VFI3	-2.03	0	0.12	0.27	-1	0
684	FBtr0089410	Naa60		-1.57	0	NA	NA	0	NA
685	FBtr0087906	CG30049		-1.64	0	NA	NA	-1	NA
686	FBtr0081200	CG31798		1.8	0	NA	NA	1	NA
687	FBtr0334163	CG31798		1.8	0	NA	NA	1	NA
688	FBtr0343591	CG2145	X2JJD6	-1.6	0	-0.05	0.69	-1	0
689	FBtr0073387	CG2145	X2JJD6	-1.6	0	-0.05	0.69	-1	0
690	FBtr0080546	CenG1A		2.05	0	NA	NA	1	NA
691	FBtr0082627	Desat1	Q7K4Y0	1.49	0	0.2	0.02	0	0
692	FBtr0082600	lig3		2.95	0	NA	NA	1	NA
693	FBtr0082981	CG8066	Q9VFI3	-1.94	0	0.12	0.27	-1	0
694	FBtr0078651	Rm62	P19109	1.43	0	0.12	0.1	0	0
695	FBtr0074874	HLH106	Q9VW37	1.92	0	0.35	0.09	1	0
696	FBtr0074873	HLH106	Q9VW37	1.93	0	0.35	0.09	1	0
697	FBtr0333877	HLH106	Q9VW37	1.93	0	0.35	0.09	1	0
698	FBtr0074875	HLH106	Q9VW37	1.93	0	0.35	0.09	1	0
699	FBtr0078649	Rm62	P19109	1.43	0	0.12	0.1	0	0
700	FBtr0080040	RluA-1		-1.41	0	NA	NA	0	NA
701	FBtr0290024	CG7394	B7Z0G3	1.58	0	-0.11	0.04	0	0
702	FBtr0343517	Mur2B		1.58	0	NA	NA	0	NA
703	FBtr0080041	RluA-1		-1.41	0	NA	NA	0	NA
704	FBtr0080039	RluA-1		-1.41	0	NA	NA	0	NA
705	FBtr0079664	Akap200		1.37	0	NA	NA	0	NA
706	FBtr0076525	Tequila		-2.02	0	NA	NA	-1	NA
707	FBtr0336874	Tsp42Ep		-1.44	0	NA	NA	0	NA
708	FBtr0347111	pre-mod(mdg4)-G		1.52	0	NA	NA	0	NA
709	FBtr0072583	CG13887	Q9W0M4	1.83	0	0.11	0.12	1	0
710	FBtr0332462	pwn		1.57	0	NA	NA	0	NA
711	FBtr0344374	sima		1.39	0	NA	NA	0	NA
712	FBtr0077540	CG31955		2.67	0	NA	NA	1	NA
713	FBtr0345639	CG31955		2.67	0	NA	NA	1	NA
714	FBtr0091659	CG33679		1.64	0	NA	NA	1	NA
715	FBtr0072226	Thiolase	Q9W1H8	-1.58	1e-05	-0.12	0.05	0	0
716	FBtr0087042	CG6426	Q7JYZ0	-2.43	0	-0.21	0.27	-1	0
717	FBtr0345543	CG31955		2.69	0	NA	NA	1	NA
718	FBtr0077431	Tps1	Q9Y119	-1.55	0	-0.47	0	0	0
719	FBtr0087638	CG6357	A1Z9I0	-1.5	0	-0.1	0.2	0	0
720	FBtr0080548	CenG1A		2.12	0	NA	NA	1	NA
721	FBtr0088146	sprt		1.77	0	NA	NA	1	NA
722	FBtr0345939	CG42362		2.74	0	NA	NA	1	NA
723	FBtr0345940	CG42363		2.74	0	NA	NA	1	NA
724	FBtr0299962	CG42363		2.74	0	NA	NA	1	NA
725	FBtr0299961	CG42362		2.74	0	NA	NA	1	NA
726	FBtr0082630	Desat1	Q7K4Y0	1.48	0	0.2	0.02	0	0
727	FBtr0299568	CG15109		1.48	0	NA	NA	0	NA
728	FBtr0100137	CG15109		1.48	0	NA	NA	0	NA
729	FBtr0080547	CenG1A		2.13	0	NA	NA	1	NA
730	FBtr0086574	CG15109		1.48	0	NA	NA	0	NA
731	FBtr0089411	Naa60		-1.55	0	NA	NA	0	NA
732	FBtr0081107	CG17322	Q9VJ45	-2.56	0	-0.92	0	-1	-1
733	FBtr0081108	CG17322	Q9VJ45	-2.56	0	-0.92	0	-1	-1
734	FBtr0081106	CG17322	Q9VJ45	-2.56	0	-0.92	0	-1	-1
735	FBtr0302213	CG9150	Q9VMH9	1.49	1e-05	0.21	0.06	0	0
736	FBtr0337008	RluA-1		-1.41	0	NA	NA	0	NA
737	FBtr0080821	CG31819		-1.56	0	NA	NA	0	NA
738	FBtr0082628	Desat1	Q7K4Y0	1.5	0	0.2	0.02	0	0
739	FBtr0340363	Bx		1.82	0	NA	NA	1	NA
740	FBtr0302586	RpL3	O16797	1.44	0	-0.21	0.01	0	0
741	FBtr0088709	PGRP-SC2		-5.81	0	NA	NA	-1	NA
742	FBtr0345143	CG44098		-1.52	0	NA	NA	0	NA
743	FBtr0334965	CG44098		-1.52	0	NA	NA	0	NA
744	FBtr0085510	CG31202		-2.67	0	NA	NA	-1	NA
745	FBtr0077545	CG3604		-2.49	0	NA	NA	-1	NA
746	FBtr0332047	Wbp2		1.39	0	NA	NA	0	NA
747	FBtr0085329	CG14528	Q9VAS2	-2.27	0	0.17	0.03	-1	0
748	FBtr0082626	Desat1	Q7K4Y0	1.5	0	0.2	0.02	0	0
749	FBtr0307274	alpha-Est5	A0A0B4K6V8	-2.34	0	-0.56	0	-1	0
750	FBtr0334283	Rgk1		1.63	0	NA	NA	1	NA
751	FBtr0088463	GstT1	Q7K0B6	1.91	1e-05	0.16	0	1	0
752	FBtr0081547	alpha-Est5		-2.37	0	NA	NA	-1	NA
753	FBtr0310421	alpha-Est2		-2.23	0	NA	NA	-1	NA
754	FBtr0301854	CG34423	E1JGT3	2.4	0	0.97	0	1	1
755	FBtr0303828	CG42821	Q2PDQ6	-4.82	0	-1.74	0	-1	-1
756	FBtr0081540	alpha-Est2		-2.24	0	NA	NA	-1	NA
757	FBtr0082629	Desat1	Q7K4Y0	1.5	0	0.2	0.02	0	0
758	FBtr0084796	Smg6		1.52	0	NA	NA	0	NA
759	FBtr0072129	ken		1.83	0	NA	NA	1	NA
760	FBtr0087121	CG8311		2.71	0	NA	NA	1	NA
761	FBtr0303587	Mur2B		1.53	0	NA	NA	0	NA
762	FBtr0073961	dob		-2.48	0	NA	NA	-1	NA
763	FBtr0346581	CG3604		-2.43	0	NA	NA	-1	NA
764	FBtr0083701	Xrp1		1.62	0	NA	NA	1	NA
765	FBtr0334524	Xrp1		1.62	0	NA	NA	1	NA
766	FBtr0074028	Cyp4s3	Q9VXY0	-3.75	0	-0.33	0	-1	0
767	FBtr0112980	NFAT		1.39	0	NA	NA	0	NA
768	FBtr0343753	pre-mod(mdg4)-L		1.53	0	NA	NA	0	NA
769	FBtr0112724	CG34423		2.43	0	NA	NA	1	NA
770	FBtr0347110	pre-mod(mdg4)-H		1.51	0	NA	NA	0	NA
771	FBtr0086325	CG16898		4.11	0	NA	NA	1	NA
772	FBtr0343752	pre-mod(mdg4)-K		1.53	0	NA	NA	0	NA
773	FBtr0088752	Mal-A8	A1Z7F3	-2.36	0	-0.13	0.08	-1	0
774	FBtr0299667	CG42287		1.81	0	NA	NA	1	NA
775	FBtr0331981	CG13565		1.86	0	NA	NA	1	NA
776	FBtr0073773	CG1640		-1.46	1e-05	NA	NA	0	NA
777	FBtr0073774	CG1640		-1.46	1e-05	NA	NA	0	NA
778	FBtr0331763	Alr	C0PVB3	1.62	1e-05	0.42	0	1	0
779	FBtr0333957	RhoGEF3		1.68	1e-05	NA	NA	1	NA
780	FBtr0086633	CG15096	Q7JRA7	-5.75	0	-0.66	0	-1	0
781	FBtr0086699	CG10924	Q7JXB5	2.63	0	0.72	0	1	1
782	FBtr0347109	pre-mod(mdg4)-B		1.51	0	NA	NA	0	NA
783	FBtr0084237	CG5382	Q9VD26	1.64	0	-0.15	0.16	1	0
784	FBtr0340412	CG32647		-1.53	0	NA	NA	0	NA
785	FBtr0073702	CG32647		-1.53	0	NA	NA	0	NA
786	FBtr0079666	Akap200	Q8IPF5	1.32	0	0.32	0.01	0	0
787	FBtr0078654	Rm62	P19109	1.43	0	0.12	0.1	0	0
788	FBtr0337054	eIF-2gamma	A0A0B4KGP8	1.34	1e-05	0.02	0.69	0	0
789	FBtr0310386	eIF-2gamma	A0A0B4KGP8	1.34	1e-05	0.02	0.69	0	0
790	FBtr0290232	InR	P09208	3.22	0	0.76	0.13	1	0
791	FBtr0084100	CG3301	Q9VDC0	-1.74	0	-0.3	0.01	-1	0
792	FBtr0290231	InR	P09208	3.22	0	0.76	0.13	1	0
793	FBtr0113389	CG31103	Q9VBV9	-1.74	0	0.23	0.19	-1	0
794	FBtr0340240	Akap200	Q8IPF5	1.32	0	0.32	0.01	0	0
795	FBtr0077997	CG4375		-1.82	0	NA	NA	-1	NA
796	FBtr0073771	CG1640		-1.46	1e-05	NA	NA	0	NA
797	FBtr0070284	Mur2B		1.54	0	NA	NA	0	NA
798	FBtr0073770	CG1640		-1.46	1e-05	NA	NA	0	NA
799	FBtr0071827	Mes4		2.01	0	NA	NA	1	NA
800	FBtr0301243	Mes4		2.01	0	NA	NA	1	NA
801	FBtr0083037	GlyS	Q9VFC8	-1.28	0	-0.36	0	0	0
802	FBtr0332046	Wbp2		1.35	0	NA	NA	0	NA
803	FBtr0086133	Cyp6a2		5.32	0	NA	NA	1	NA
804	FBtr0343755	pre-mod(mdg4)-I		1.52	0	NA	NA	0	NA
805	FBtr0343754	pre-mod(mdg4)-P		1.52	0	NA	NA	0	NA
806	FBtr0079477	Tep3	Q9VLY7	1.92	0	0.12	0.09	1	0
807	FBtr0345127	NFAT		1.38	0	NA	NA	0	NA
808	FBtr0087974	pds5	A1Z8S6	1.35	0	0.13	0.15	0	0
809	FBtr0079467	CG5181		1.58	0	NA	NA	0	NA
810	FBtr0301733	galectin		2.08	0	NA	NA	1	NA
811	FBtr0081105	CG17322	Q9VJ45	-2.67	0	-0.92	0	-1	-1
812	FBtr0343756	pre-mod(mdg4)-B		1.52	0	NA	NA	0	NA
813	FBtr0345489	Mal-A7	A1Z7F2	-1.98	0	-0.19	0.01	-1	0
814	FBtr0088757	Mal-A7	A1Z7F2	-1.98	0	-0.19	0.01	-1	0
815	FBtr0075017	CG9629	Q8SXQ1	-1.68	1e-05	-0.38	0	-1	0
816	FBtr0310440	CG34422	Q9VWP5	1.73	0	0.09	0.36	1	0
817	FBtr0344376	sima		1.39	0	NA	NA	0	NA
818	FBtr0300231	Uhg5		2.38	1e-05	NA	NA	1	NA
819	FBtr0073334	CG11345		-3.35	0	NA	NA	-1	NA
820	FBtr0083329	CG17562	Q9VES7	-1.96	0	-0.28	0	-1	0
821	FBtr0346492	CR45712		-1.72	0	NA	NA	-1	NA
822	FBtr0077863	CG15353		-1.71	0	NA	NA	-1	NA
823	FBtr0079066	Cyp4ac1		-2.29	0	NA	NA	-1	NA
824	FBtr0345779	CG7778	Q9VLN8	-1.34	0	-0.3	0.01	0	0
825	FBtr0079606	CG7778	Q9VLN8	-1.34	0	-0.3	0.01	0	0
826	FBtr0073217	Ero1L	Q9V3A6	1.9	0	0.43	0.11	1	0
827	FBtr0072062	Dcp-1		-1.7	0	NA	NA	-1	NA
828	FBtr0306062	pds5	A1Z8S6	1.36	0	0.13	0.15	0	0
829	FBtr0086632	CG15096	Q5BIE4	-5.53	0	-0.01	0.94	-1	0
830	FBtr0332884	CG3814		-2.57	0	NA	NA	-1	NA
831	FBtr0332885	CG3814		-2.58	0	NA	NA	-1	NA
832	FBtr0077884	CG31937	Q9VQ39	-1.72	0	-0.09	0.33	-1	0
833	FBtr0113093	CG10924		3	0	NA	NA	1	NA
834	FBtr0300561	Atg1	Q8MQJ7	2.16	1e-05	-0.1	0.76	1	0
835	FBtr0309293	CR43468		-2.41	0	NA	NA	-1	NA
836	FBtr0300251	Uhg5		2.46	1e-05	NA	NA	1	NA
837	FBtr0309194	CG15556		-2.03	1e-05	NA	NA	-1	NA
838	FBtr0085737	CG15556		-2	1e-05	NA	NA	-1	NA
839	FBtr0088045	rho-7		1.51	0	NA	NA	0	NA
840	FBtr0077791	CG3609	Q9VQB4	-2.24	0	-0.38	0	-1	0
841	FBtr0084121	InR	P09208	3.21	0	0.76	0.13	1	0
842	FBtr0079984	CG4953		-1.82	0	NA	NA	-1	NA
843	FBtr0346126	CG32647		-1.54	0	NA	NA	0	NA
844	FBtr0073703	CG32647		-1.54	0	NA	NA	0	NA
845	FBtr0340492	CG15096	Q5BIE4	-5.38	0	-0.01	0.94	-1	0
846	FBtr0089419	Cyp12d1-p		4.13	0	NA	NA	1	NA
847	FBtr0081472	CG9246	Q9VIF0	-3.67	0	0.25	0.03	-1	0
848	FBtr0339555	rho-7		1.51	0	NA	NA	0	NA
849	FBtr0072343	Nurf-38	O77460	-1.43	0	-0.25	0	0	0
850	FBtr0303027	CG3609	Q9VQB4	-2.25	0	-0.38	0	-1	0
851	FBtr0077586	CG3285	Q9VQP1	2.01	0	0.5	0	1	0
852	FBtr0339547	CG3285	Q9VQP1	2.01	0	0.5	0	1	0
853	FBtr0309195	CG15556		-2.02	1e-05	NA	NA	-1	NA
854	FBtr0273253	Nurf-38		-1.43	0	NA	NA	0	NA
855	FBtr0299616	CG42272		2.26	0	NA	NA	1	NA
856	FBtr0331441	CG3609	Q9VQB4	-2.24	0	-0.38	0	-1	0
857	FBtr0073764	Jafrac1	Q9V3P0	1.71	0	-0.33	0	1	0
858	FBtr0075221	CG7589		-2.49	0	NA	NA	-1	NA
859	FBtr0333690	CG7589		-2.49	0	NA	NA	-1	NA
860	FBtr0081692	Ccp84Ab	O97059	1.92	0	0.82	0.01	1	1
861	FBtr0339699	Jafrac1	Q9V3P0	1.71	0	-0.33	0	1	0
862	FBtr0345161	Jafrac1	Q9V3P0	1.71	0	-0.33	0	1	0
863	FBtr0082265	pug	O96553	-2.29	0	-0.5	0	-1	0
864	FBtr0333692	CG7460	Q9VVK1	-1.68	0	-0.11	0.06	-1	0
865	FBtr0073322	CG32243		-1.89	1e-05	NA	NA	-1	NA
866	FBtr0085062	His2Av	P08985	1.43	1e-05	0.23	0.08	0	0
867	FBtr0080358	CG6583	Q9VKA1	1.64	0	0.21	0.04	1	0
868	FBtr0333954	RhoGEF3		1.69	2e-05	NA	NA	1	NA
869	FBtr0087814	CG3814		-2.49	0	NA	NA	-1	NA
870	FBtr0340616	CG5162	Q9VX69	-2.36	0	-1.23	0	-1	-1
871	FBtr0074393	CG5162	Q9VX69	-2.36	0	-1.23	0	-1	-1
872	FBtr0308930	CR32160		1.31	0	NA	NA	0	NA
873	FBtr0075187	CG7460	Q9VVK1	-1.66	0	-0.11	0.06	-1	0
874	FBtr0113259	meigo	Q9VDD7	1.62	0	-0.12	0.1	1	0
875	FBtr0071625	CG4302	Q9W2J4	-1.85	0	-0.58	0	-1	0
876	FBtr0079665	Akap200	Q8IPF5	1.3	0	0.32	0.01	0	0
877	FBtr0340396	NFAT		1.36	0	NA	NA	0	NA
878	FBtr0303378	CG16959		1.87	0	NA	NA	1	NA
879	FBtr0342583	CG31870		2.34	0	NA	NA	1	NA
880	FBtr0273412	CG9044		1.42	2e-05	NA	NA	0	NA
881	FBtr0333231	CG9044	M9PCP3	1.42	2e-05	0.11	0.08	0	0
882	FBtr0080138	CG31870		2.33	0	NA	NA	1	NA
883	FBtr0342584	CG31870		2.33	0	NA	NA	1	NA
884	FBtr0080137	CG31870		2.33	0	NA	NA	1	NA
885	FBtr0301839	Ppn	Q868Z9	1.83	0	0.49	0	1	0
886	FBtr0070238	CG11409		1.65	0	NA	NA	1	NA
887	FBtr0084017	meigo	Q9VDD7	1.63	0	-0.12	0.1	1	0
888	FBtr0273240	Wbp2		1.31	0	NA	NA	0	NA
889	FBtr0273241	Wbp2		1.31	0	NA	NA	0	NA
890	FBtr0078486	CG7139		1.49	0	NA	NA	0	NA
891	FBtr0072635	CG9119	Q9W0J9	-1.99	0	-0.07	0.32	-1	0
892	FBtr0082266	pug	O96553	-2.29	0	-0.5	0	-1	0
893	FBtr0305662	pug		-2.29	0	NA	NA	-1	NA
894	FBtr0079058	mRpL24	Q9VMY1	-1.62	0	0.13	0.08	-1	0
895	FBtr0346519	CG42512		-1.81	4e-05	NA	NA	-1	NA
896	FBtr0075945	Atg1		2.15	1e-05	NA	NA	1	NA
897	FBtr0334311	His2Av	P08985	1.43	1e-05	0.23	0.08	0	0
898	FBtr0305985	Nurf-38		-1.44	0	NA	NA	0	NA
899	FBtr0300337	Ppn	Q868Z9	1.83	0	0.49	0	1	0
900	FBtr0347018	CR45925		-1.89	0	NA	NA	-1	NA
901	FBtr0080891	CG17904	Q9VJI9	1.87	0	-0.09	0.28	1	0
902	FBtr0083036	GlyS	Q9VFC8	-1.26	0	-0.36	0	0	0
903	FBtr0339837	CG1640		-1.46	1e-05	NA	NA	0	NA
904	FBtr0305648	CG7394		1.61	0	NA	NA	1	NA
905	FBtr0333215	CG7394		1.61	0	NA	NA	1	NA
906	FBtr0076457	aay	Q9VSY6	3.06	0	0.67	0	1	0
907	FBtr0088399	magu		1.39	0	NA	NA	0	NA
908	FBtr0087813	CG3814		-2.47	0	NA	NA	-1	NA
909	FBtr0342579	CG16964		-1.81	0	NA	NA	-1	NA
910	FBtr0073769	CG1640	Q9VYD9	-1.46	1e-05	-0.33	0	0	0
911	FBtr0074947	asf1		1.48	0	NA	NA	0	NA
912	FBtr0340230	CG9463	Q9VLI2	-12.2	1e-05	-2.11	0	-1	-1
913	FBtr0080282	CG16964		-1.81	0	NA	NA	-1	NA
914	FBtr0110825	CG17839		-1.58	0	NA	NA	0	NA
915	FBtr0073772	CG1640		-1.46	1e-05	NA	NA	0	NA
916	FBtr0076894	CG14820	Q9VRZ3	3.02	0	0.48	0.01	1	0
917	FBtr0079744	CG9463	Q9VLI2	-12.5	1e-05	-2.11	0	-1	-1
918	FBtr0113773	CG40002	Q7PL91	1.79	0	0.11	0.02	1	0
919	FBtr0333276	GlyS	Q9VFC8	-1.27	0	-0.36	0	0	0
920	FBtr0083035	GlyS	Q9VFC8	-1.27	0	-0.36	0	0	0
921	FBtr0087982	CG18343		1.58	0	NA	NA	0	NA
922	FBtr0333061	CG18343		1.58	0	NA	NA	0	NA
923	FBtr0079431	ade3	X2J516	3.66	0	-0.09	0.6	1	0
924	FBtr0339663	ade3	X2J516	3.66	0	-0.09	0.6	1	0
925	FBtr0075511	CG17032	Q9VUV8	-2.07	0	0	0.99	-1	0
926	FBtr0112514	CG34316		-3.98	0	NA	NA	-1	NA
927	FBtr0084506	KrT95D		1.54	5e-05	NA	NA	0	NA
928	FBtr0074095	Rhp		1.65	0	NA	NA	1	NA
929	FBtr0074096	Rhp		1.63	0	NA	NA	1	NA
930	FBtr0301837	Ppn	Q868Z9	1.83	0	0.49	0	1	0
931	FBtr0333935	CG16959		1.92	0	NA	NA	1	NA
932	FBtr0088906	Cyt-b5	Q9V4N3	1.65	0	0.02	0.83	1	0
933	FBtr0082410	CG10898	Q9VGM4	1.61	0	0.24	0.27	1	0
934	FBtr0100144	pug	O96553	-2.25	0	-0.5	0	-1	0
935	FBtr0083702	Xrp1		1.59	1e-05	NA	NA	0	NA
936	FBtr0340159	Smox	O96660	1.21	0	0.47	0	0	0
937	FBtr0071192	Smox	O96660	1.21	0	0.47	0	0	0
938	FBtr0344893	LRP1	A0A0B4KFD1	-1.64	1e-05	-0.23	0.09	-1	0
939	FBtr0082264	pug	O96553	-2.25	0	-0.5	0	-1	0
940	FBtr0074392	CG18258	Q9VX70	-4.95	0	-1.55	0	-1	-1
941	FBtr0340030	retn		-1.53	0	NA	NA	0	NA
942	FBtr0301438	CG42575		1.52	0	NA	NA	0	NA
943	FBtr0333015	rudhira	M9NED8	1.52	1e-05	-0.39	0	0	0
944	FBtr0339406	Sec24AB	A1Z813	1.37	0	0.01	0.91	0	0
945	FBtr0088451	Sec24AB	A1Z813	1.37	0	0.01	0.91	0	0
946	FBtr0334308	Irbp		3.98	1e-05	NA	NA	1	NA
947	FBtr0339407	Sec24AB		1.37	0	NA	NA	0	NA
948	FBtr0084743	CG5805	Q9VC40	1.64	0	0.07	0.15	1	0
949	FBtr0084508	KrT95D		1.54	6e-05	NA	NA	0	NA
950	FBtr0333960	RhoGEF3		1.69	3e-05	NA	NA	1	NA
951	FBtr0333953	RhoGEF3		1.69	3e-05	NA	NA	1	NA
952	FBtr0084507	KrT95D		1.56	6e-05	NA	NA	0	NA
953	FBtr0339255	CG5805	Q9VC40	1.64	0	0.07	0.15	1	0
954	FBtr0333574	CG17032	Q9VUV8	-2.1	0	0	0.99	-1	0
955	FBtr0082385	Irbp		3.84	1e-05	NA	NA	1	NA
956	FBtr0333959	RhoGEF3		1.68	3e-05	NA	NA	1	NA
957	FBtr0336759	Kdm2	A0A0B4KFJ7	-1.75	1e-05	0.4	0.01	-1	0
958	FBtr0336760	Kdm2	A0A0B4KFJ7	-1.75	1e-05	0.4	0.01	-1	0
959	FBtr0336758	Kdm2	A0A0B4KFJ7	-1.74	1e-05	0.4	0.01	-1	0
960	FBtr0078219	CG5059		2.2	2e-05	NA	NA	1	NA
961	FBtr0071832	CG4752	Q9W247	-2.09	0	-0.27	0	-1	0
962	FBtr0088758	Mal-A3		-3.18	0	NA	NA	-1	NA
963	FBtr0300691	Kdm2	A0A0B4KFJ7	-1.73	1e-05	0.4	0.01	-1	0
964	FBtr0332210	kek1		1.96	2e-05	NA	NA	1	NA
965	FBtr0091499	lectin-37Db		-2.19	1e-05	NA	NA	-1	NA
966	FBtr0302362	lectin-37Db		-2.19	1e-05	NA	NA	-1	NA
967	FBtr0087279	CG30090		-2.55	0	NA	NA	-1	NA
968	FBtr0301838	Ppn	Q868Z9	1.82	0	0.49	0	1	0
969	FBtr0078716	Atg17	Q7KTS2	1.74	3e-05	0.09	0.7	1	0
970	FBtr0334946	Atg17	Q7KTS2	1.74	3e-05	0.09	0.7	1	0
971	FBtr0076972	CG18769	Q8IQ70	-1.44	4e-05	0.09	0.16	0	0
972	FBtr0084368	CenB1A	Q9VCQ6	1.66	0	0.22	0.13	1	0
973	FBtr0072104	CG4019		-2.57	3e-05	NA	NA	-1	NA
974	FBtr0343672	CG33307	Q961T9	2.46	0	0.24	0.01	1	0
975	FBtr0080565	CG33307	Q961T9	2.46	0	0.24	0.01	1	0
976	FBtr0339194	ETHR		2.09	3e-05	NA	NA	1	NA
977	FBtr0082574	GstD7	Q9VG93	-1.55	0	0.12	0.49	0	0
978	FBtr0334006	CG10062		-1.78	1e-05	NA	NA	-1	NA
979	FBtr0072605	CG13895		1.86	0	NA	NA	1	NA
980	FBtr0331771	CG13895		1.86	0	NA	NA	1	NA
981	FBtr0345441	CG42502		-1.59	0	NA	NA	0	NA
982	FBtr0345442	CG10570		-1.59	0	NA	NA	0	NA
983	FBtr0343835	CG42502		-1.59	0	NA	NA	0	NA
984	FBtr0081122	CG10570		-1.59	0	NA	NA	0	NA
985	FBtr0343834	CG10570		-1.59	0	NA	NA	0	NA
986	FBtr0300635	CG42502		-1.59	0	NA	NA	0	NA
987	FBtr0334005	CG10062	A0A0B4KEU8	-1.77	1e-05	0.02	0.91	-1	0
988	FBtr0086522	CG10062		-1.77	1e-05	NA	NA	-1	NA
989	FBtr0084054	ETHR		2.1	3e-05	NA	NA	1	NA
990	FBtr0112406	CG34213		1.44	1e-05	NA	NA	0	NA
991	FBtr0086893	CCHa1-R		1.66	0	NA	NA	1	NA
992	FBtr0085215	CG5590	Q9VB10	-1.72	0	-0.22	0.01	-1	0
993	FBtr0075695	CG17839	Q7KUK9	-1.54	0	-0.43	0	0	0
994	FBtr0088901	Nop17l	Q0E9G3	1.67	7e-05	0.26	0	1	0
995	FBtr0086966	CG6805	Q7K161	-1.68	0	0.08	0.31	-1	0
996	FBtr0344894	LRP1		-1.65	2e-05	NA	NA	-1	NA
997	FBtr0300356	CG3117		-1.39	0	NA	NA	0	NA
998	FBtr0074031	CG11655		1.64	0	NA	NA	1	NA
999	FBtr0345807	HBS1	Q9W074	1.74	3e-05	0.1	0.06	1	0
1000	FBtr0072866	HBS1	Q9W074	1.74	3e-05	0.1	0.06	1	0
1001	FBtr0302381	asf1		1.49	0	NA	NA	0	NA
1002	FBtr0089434	Sam-S	P40320	1.39	0	-0.48	0	0	0
1003	FBtr0306384	CG4019		-2.55	3e-05	NA	NA	-1	NA
1004	FBtr0084863	CG31098	Q9VBT1	-1.81	0	0	0.97	-1	0
1005	FBtr0339250	KrT95D		1.55	7e-05	NA	NA	0	NA
1006	FBtr0078218	CG5059		2.23	3e-05	NA	NA	1	NA
1007	FBtr0072103	CG4019		-2.55	3e-05	NA	NA	-1	NA
1008	FBtr0072105	CG4019		-2.55	3e-05	NA	NA	-1	NA
1009	FBtr0336929	CG4019	A0A0B4KFZ1	-2.55	3e-05	-0.03	0.62	-1	0
1010	FBtr0072102	CG4019		-2.55	3e-05	NA	NA	-1	NA
1011	FBtr0333955	RhoGEF3		1.68	4e-05	NA	NA	1	NA
1012	FBtr0300632	CG33655		-1.51	3e-05	NA	NA	0	NA
1013	FBtr0342887	CG33655		-1.51	3e-05	NA	NA	0	NA
1014	FBtr0084151	dnd	Q9VD64	-2.16	0	-0.24	0	-1	0
1015	FBtr0331567	CG5059		2.22	3e-05	NA	NA	1	NA
1016	FBtr0334158	CG31689		-1.58	0	NA	NA	0	NA
1017	FBtr0330005	Mctp		-1.45	0	NA	NA	0	NA
1018	FBtr0078297	CG10512	Q9VP68	-1.87	4e-05	-0.81	0	-1	-1
1019	FBtr0334160	CG31689		-1.58	0	NA	NA	0	NA
1020	FBtr0077708	CG31689		-1.58	0	NA	NA	0	NA
1021	FBtr0077706	CG31689		-1.58	0	NA	NA	0	NA
1022	FBtr0077705	CG31689		-1.58	0	NA	NA	0	NA
1023	FBtr0089699	Tim17b2		1.76	0	NA	NA	1	NA
1024	FBtr0343734	Tim17b2		1.76	0	NA	NA	1	NA
1025	FBtr0334159	CG31689		-1.57	0	NA	NA	0	NA
1026	FBtr0077707	CG31689		-1.58	0	NA	NA	0	NA
1027	FBtr0086258	qsm	Q7K3W4	-1.61	0	-0.34	0	-1	0
1028	FBtr0346232	CR45600		-4.17	0	NA	NA	-1	NA
1029	FBtr0336814	CG44194	A0A0B4KFX0	2.46	0	0.06	0.6	1	0
1030	FBtr0082721	CG17327	Q9VG06	2.46	0	-0.08	0.88	1	0
1031	FBtr0113334	CG14132		-1.69	0	NA	NA	-1	NA
1032	FBtr0344052	CR44987		2.02	0	NA	NA	1	NA
1033	FBtr0070763	XRCC1		1.8	1e-05	NA	NA	1	NA
1034	FBtr0085456	CG15506		2.11	0	NA	NA	1	NA
1035	FBtr0344448	CG44194	A0A0B4KFX0	2.32	1e-05	0.06	0.6	1	0
1036	FBtr0336813	CG17327	Q9VG06	2.32	1e-05	-0.08	0.88	1	0
1037	FBtr0307511	CG18769	Q8IQ70	-1.44	7e-05	0.09	0.16	0	0
1038	FBtr0078217	CG5059		2.2	3e-05	NA	NA	1	NA
1039	FBtr0088089	CG9005		1.33	0	NA	NA	0	NA
1040	FBtr0290230	InR	P09208	3.2	0	0.76	0.13	1	0
1041	FBtr0305607	CG43155		2.87	5e-05	NA	NA	1	NA
1042	FBtr0334161	CG31689	M9PBX3	-1.57	0	-0.14	0.15	0	0
1043	FBtr0089062	Tsp42Ep		-1.59	0	NA	NA	0	NA
1044	FBtr0347303	CR46074		-2.36	3e-05	NA	NA	-1	NA
1045	FBtr0083231	Mhcl		1.48	0	NA	NA	0	NA
1046	FBtr0076970	CG18769	Q8IQ70	-1.45	7e-05	0.09	0.16	0	0
1047	FBtr0070115	CG13369	O77425	-1.67	0	-0.21	0.01	-1	0
1048	FBtr0301449	NFAT		1.38	0	NA	NA	0	NA
1049	FBtr0305959	CG17374	Q7PLB8	-2.17	1e-05	-1.14	0	-1	-1
1050	FBtr0307510	CG18769	Q8IQ70	-1.44	7e-05	0.09	0.16	0	0
1051	FBtr0083538	DNaseII	Q9VED8	-2.57	1e-05	0.3	0.06	-1	0
1052	FBtr0078299	CG10512		-1.9	4e-05	NA	NA	-1	NA
1053	FBtr0305573	unk		1.92	0	NA	NA	1	NA
1054	FBtr0337052	unk		1.92	0	NA	NA	1	NA
1055	FBtr0080246	CG6509	Q9VKG8	1.44	0	0.01	0.92	0	0
1056	FBtr0336631	CG6509		1.44	0	NA	NA	0	NA
1057	FBtr0070893	CG14445		-1.59	0	NA	NA	0	NA
1058	FBtr0339495	CG14445	X2JAM0	-1.59	0	0.02	0.86	0	0
1059	FBtr0339496	CG14445		-1.59	0	NA	NA	0	NA
1060	FBtr0344235	CG16959		1.81	0	NA	NA	1	NA
1061	FBtr0074961	Oat	Q9VW26	-1.61	0	-0.28	0.03	-1	0
1062	FBtr0076808	CG12262	Q9VSA3	-1.47	0	-0.2	0	0	0
1063	FBtr0344375	sima		1.31	0	NA	NA	0	NA
1064	FBtr0077803	CG17242	Q9VQA3	-3.41	0	-1.8	0	-1	-1
1065	FBtr0335162	CG17242	Q9VQA3	-3.41	0	-1.8	0	-1	-1
1066	FBtr0088564	Dbp45A	Q07886	2.54	1e-05	-0.04	0.84	1	0
1067	FBtr0113870	Set1		1.44	1e-05	NA	NA	0	NA
1068	FBtr0113871	Set1		1.44	1e-05	NA	NA	0	NA
1069	FBtr0340495	Vsx1		-1.89	7e-05	NA	NA	-1	NA
1070	FBtr0070781	Vsx1		-1.89	7e-05	NA	NA	-1	NA
1071	FBtr0302222	CG42615		1.61	0	NA	NA	1	NA
1072	FBtr0306574	CG6805		-1.65	0	NA	NA	-1	NA
1073	FBtr0088401	magu		1.36	0	NA	NA	0	NA
1074	FBtr0078300	CG10512		-1.89	5e-05	NA	NA	-1	NA
1075	FBtr0070351	eIF2B-epsilon	Q9W541	2.13	2e-05	-0.04	0.45	1	0
1076	FBtr0089433	Sam-S	P40320	1.38	0	-0.48	0	0	0
1077	FBtr0110974	Mhcl	Q0KI67	1.47	0	0.25	0.09	0	0
1078	FBtr0112954	CG14445		-1.58	0	NA	NA	0	NA
1079	FBtr0330004	Mctp		-1.45	0	NA	NA	0	NA
1080	FBtr0346955	Mctp		-1.45	0	NA	NA	0	NA
1081	FBtr0081350	CG10659		-4.53	0	NA	NA	-1	NA
1082	FBtr0289965	Or24a		1.44	1e-05	NA	NA	0	NA
1083	FBtr0082179	CG3940	Q9VH26	-2.14	1e-05	-0.76	0	-1	-1
1084	FBtr0344391	CG3940	Q9VH26	-2.14	1e-05	-0.76	0	-1	-1
1085	FBtr0344392	CG3940	Q9VH26	-2.14	1e-05	-0.76	0	-1	-1
1086	FBtr0070961	CG14438		1.75	2e-05	NA	NA	1	NA
1087	FBtr0310045	Xbp1		1.57	0	NA	NA	0	NA
1088	FBtr0310044	Xbp1		1.57	0	NA	NA	0	NA
1089	FBtr0072254	Dat	Q94521	-1.84	0	-0.25	0.05	-1	0
1090	FBtr0070141	Sec22		1.7	0	NA	NA	1	NA
1091	FBtr0310162	Sec22	M9PGI6	1.7	0	-0.13	0.1	1	0
1092	FBtr0110971	Mctp		-1.47	0	NA	NA	0	NA
1093	FBtr0076314	CG32054		-2.95	0	NA	NA	-1	NA
1094	FBtr0080436	CG5287	Q9VK30	1.53	1e-05	0	1	0	0
1095	FBtr0070844	CG33080		-1.9	0	NA	NA	-1	NA
1096	FBtr0070350	eIF2B-epsilon	Q9W541	2.15	3e-05	-0.04	0.45	1	0
1097	FBtr0110970	Mctp		-1.45	0	NA	NA	0	NA
1098	FBtr0345950	Mctp		-1.45	0	NA	NA	0	NA
1099	FBtr0344056	CR44990		2.28	0	NA	NA	1	NA
1100	FBtr0071601	CG9485	Q86BS7	-1.93	0	-0.19	0.14	-1	0
1101	FBtr0300395	CG9485		-1.93	0	NA	NA	-1	NA
1102	FBtr0310327	CG9485		-1.93	0	NA	NA	-1	NA
1103	FBtr0086706	CG5323	Q7JVK8	2.12	0	-0.1	0.24	1	0
1104	FBtr0089418	Cyp12d1-d		3.72	0	NA	NA	1	NA
1105	FBtr0075076	CG3902	Q9VVU1	-1.89	0	-0.36	0	-1	0
1106	FBtr0078298	CG10512		-1.84	1e-05	NA	NA	-1	NA
1107	FBtr0071600	CG9485	Q9W2H8	-1.92	0	0.08	0.27	-1	0
1108	FBtr0300394	CG9485		-1.92	0	NA	NA	-1	NA
1109	FBtr0071599	CG9485		-1.92	0	NA	NA	-1	NA
1110	FBtr0302272	mtTFB1	Q9VTM5	1.71	0	0.17	0.35	1	0
1111	FBtr0302271	Ccdc56	P0DKM0	1.71	0	0.11	0.17	1	0
1112	FBtr0076973	CG18769	Q8IQ70	-1.44	8e-05	0.09	0.16	0	0
1113	FBtr0344294	CG18769	Q8IQ70	-1.44	8e-05	0.09	0.16	0	0
1114	FBtr0076971	CG18769	Q8IQ70	-1.44	8e-05	0.09	0.16	0	0
1115	FBtr0086733	Spn55B	Q7JV69	-2.53	0	-0.12	0.53	-1	0
1116	FBtr0088902	Nop17l	Q0E9G3	1.63	0.00012	0.26	0	1	0
1117	FBtr0310387	eIF-2gamma		1.34	9e-05	NA	NA	0	NA
1118	FBtr0076410	CG6749		-1.57	0	NA	NA	0	NA
1119	FBtr0339668	CG43998		1.53	1e-05	NA	NA	0	NA
1120	FBtr0078611	Osi18		2.09	0	NA	NA	1	NA
1121	FBtr0074730	CG14205		4.84	0	NA	NA	1	NA
1122	FBtr0113869	Set1		1.44	1e-05	NA	NA	0	NA
1123	FBtr0302243	Set1		1.44	1e-05	NA	NA	0	NA
1124	FBtr0302244	Set1		1.44	1e-05	NA	NA	0	NA
1125	FBtr0302248	Set1		1.44	1e-05	NA	NA	0	NA
1126	FBtr0302247	Set1		1.44	1e-05	NA	NA	0	NA
1127	FBtr0302246	Set1		1.44	1e-05	NA	NA	0	NA
1128	FBtr0302245	Set1		1.43	1e-05	NA	NA	0	NA
1129	FBtr0072236	Snap29	Q9W1I8	1.49	0	0.47	0	0	0
1130	FBtr0072770	Gk	Q9W095	-2.22	4e-05	-0.36	0	-1	0
1131	FBtr0087745	Mp20	P14318	-1.22	0	-0.09	0.05	0	0
1132	FBtr0339665	CG43999		1.54	1e-05	NA	NA	0	NA
1133	FBtr0088212	Elp2	Q7K4B3	1.64	4e-05	0.1	0.09	1	0
1134	FBtr0084441	CG31148		-4.85	3e-05	NA	NA	-1	NA
1135	FBtr0339666	CG43999		1.54	1e-05	NA	NA	0	NA
1136	FBtr0339667	CG43998		1.54	1e-05	NA	NA	0	NA
1137	FBtr0303857	kst		-1.28	1e-05	NA	NA	0	NA
1138	FBtr0084116	CG6353		1.79	0	NA	NA	1	NA
1139	FBtr0071611	CG17974		-1.83	0	NA	NA	-1	NA
1140	FBtr0086752	CG14500		-2.73	0	NA	NA	-1	NA
1141	FBtr0336460	CG14526	Q9Y136	-2.06	0	0.05	0.54	-1	0
1142	FBtr0080231	Ge-1	Q9VKK1	1.36	0	-0.1	0.12	0	0
1143	FBtr0343126	Kr-h2	X2J4W8	1.66	1e-05	-0.04	0.68	1	0
1144	FBtr0299937	Pkcdelta		1.42	2e-05	NA	NA	0	NA
1145	FBtr0344910	chrb		1.39	1e-05	NA	NA	0	NA
1146	FBtr0079192	Kr-h2	X2J4W8	1.66	1e-05	-0.04	0.68	1	0
1147	FBtr0077374	CG32500	Q8SY96	1.63	0	-0.14	0.06	1	0
1148	FBtr0299936	Pkcdelta		1.42	2e-05	NA	NA	0	NA
1149	FBtr0089432	Sam-S	P40320	1.37	0	-0.48	0	0	0
1150	FBtr0307394	CG33969		1.96	0	NA	NA	1	NA
1151	FBtr0100010	CG33969		1.96	0	NA	NA	1	NA
1152	FBtr0072865	dre4	Q8IRG6	1.55	0.00011	0.34	0	0	0
1153	FBtr0343751	pre-mod(mdg4)-AB		1.63	1e-05	NA	NA	1	NA
1154	FBtr0343749	pre-mod(mdg4)-E		1.63	1e-05	NA	NA	1	NA
1155	FBtr0343748	pre-mod(mdg4)-E		1.63	1e-05	NA	NA	1	NA
1156	FBtr0078591	Osi24		-3.38	0	NA	NA	-1	NA
1157	FBtr0077542	CG31777		-1.73	0	NA	NA	-1	NA
1158	FBtr0088502	CG12926	A1Z7X8	-1.77	0	-0.36	0	-1	0
1159	FBtr0301451	NFAT		1.36	0	NA	NA	0	NA
1160	FBtr0336783	RpL3	O16797	1.34	0	-0.21	0.01	0	0
1161	FBtr0082346	RpL3	O16797	1.34	0	-0.21	0.01	0	0
1162	FBtr0300132	CG11891	Q8T4C5	-1.97	0	-0.52	0	-1	0
1163	FBtr0084402	unk		1.96	0	NA	NA	1	NA
1164	FBtr0086892	P32	Q7JXC4	1.83	0	-0.03	0.68	1	0
1165	FBtr0346702	kek1		1.9	3e-05	NA	NA	1	NA
1166	FBtr0114566	Naa60		-1.49	0	NA	NA	0	NA
1167	FBtr0080232	Ge-1	Q9VKK1	1.36	0	-0.1	0.12	0	0
1168	FBtr0086972	CG9640	Q5U179	-1.98	0	0.14	0.03	-1	0
1169	FBtr0082105	bocksbeutel	Q709R6	2.11	0	0.2	0.05	1	0
1170	FBtr0100653	Hsp67Bb	P22978	1.76	0	-0.42	0	1	0
1171	FBtr0072864	dre4	Q8IRG6	1.57	0.00011	0.34	0	0	0
1172	FBtr0077981	CG5080	Q7K3E2	1.54	0	0.4	0	0	0
1173	FBtr0342704	qsm	Q7K3W4	-1.59	0	-0.34	0	0	0
1174	FBtr0073777	CG1673	Q9VYD5	3.08	0	0.66	0	1	0
1175	FBtr0078424	CG32444	Q9VP02	-3.4	6e-05	-0.55	0	-1	0
1176	FBtr0306838	CR43304		-3.32	0	NA	NA	-1	NA
1177	FBtr0076175	CG7557		-1.27	0	NA	NA	0	NA
1178	FBtr0084317	CG4721	Q9VCU1	-1.63	0	-0.24	0.15	-1	0
1179	FBtr0306933	CG43340		-1.34	0	NA	NA	0	NA
1180	FBtr0332045	Wbp2		1.36	3e-05	NA	NA	0	NA
1181	FBtr0084403	unk		2.01	0	NA	NA	1	NA
1182	FBtr0303818	CG42808	Q8IH23	-1.79	0	-1.15	0	-1	-1
1183	FBtr0100537	bocksbeutel	Q709R6	2.19	0	0.2	0.05	1	0
1184	FBtr0081996	Nmdmc	Q04448	5.33	0	0.59	0	1	0
1185	FBtr0333820	CG1969		-1.82	2e-05	NA	NA	-1	NA
1186	FBtr0330296	CG1969		-1.82	2e-05	NA	NA	-1	NA
1187	FBtr0085474	CG1969		-1.82	2e-05	NA	NA	-1	NA
1188	FBtr0336761	Nmdmc	Q04448	5.34	0	0.59	0	1	0
1189	FBtr0343681	CG42682		-2.92	0	NA	NA	-1	NA
1190	FBtr0302212	Kr-h2	X2J4W8	1.68	1e-05	-0.04	0.68	1	0
1191	FBtr0310365	CG34422		1.68	0	NA	NA	1	NA
1192	FBtr0303879	Sema-1a		-1.38	2e-05	NA	NA	0	NA
1193	FBtr0088707	PGRP-SC1a		-5.07	1e-05	NA	NA	-1	NA
1194	FBtr0306938	CG43340		-1.34	0	NA	NA	0	NA
1195	FBtr0306330	gol		1.56	0	NA	NA	0	NA
1196	FBtr0086674	GstE6	A1ZB71	2.3	0	0.04	0.47	1	0
1197	FBtr0110973	Mhcl		1.51	0	NA	NA	0	NA
1198	FBtr0076168	scyl		1.31	0.00013	NA	NA	0	NA
1199	FBtr0339908	scyl		1.31	0.00013	NA	NA	0	NA
1200	FBtr0340460	CG15784		3.33	6e-05	NA	NA	1	NA
1201	FBtr0342971	CG33080		-1.9	0	NA	NA	-1	NA
1202	FBtr0070777	CG15784		3.34	6e-05	NA	NA	1	NA
1203	FBtr0072694	rho		1.83	3e-05	NA	NA	1	NA
1204	FBtr0333207	rho		1.83	3e-05	NA	NA	1	NA
1205	FBtr0070962	CG14438		1.74	3e-05	NA	NA	1	NA
1206	FBtr0339464	CG14438		1.74	3e-05	NA	NA	1	NA
1207	FBtr0344373	sima		1.78	6e-05	NA	NA	1	NA
1208	FBtr0345752	CG9466	Q9VLI0	-5.84	9e-05	-1.35	0	-1	-1
1209	FBtr0079742	CG9466	Q9VLI0	-5.84	9e-05	-1.35	0	-1	-1
1210	FBtr0112403	CG34210		-1.84	0	NA	NA	-1	NA
1211	FBtr0073542	RpII215	P04052	1.47	1e-05	0.14	0.14	0	0
1212	FBtr0078226	CG11796		2.82	0	NA	NA	1	NA
1213	FBtr0085475	CG1969		-1.84	3e-05	NA	NA	-1	NA
1214	FBtr0071733	CG13494		-2	0	NA	NA	-1	NA
1215	FBtr0336735	CR44168		2.3	0	NA	NA	1	NA
1216	FBtr0336619	CG13077		1.72	1e-05	NA	NA	1	NA
1217	FBtr0345932	CG13565		1.68	1e-05	NA	NA	1	NA
1218	FBtr0076098	CG7394		1.63	0	NA	NA	1	NA
1219	FBtr0333821	CG1969		-1.84	3e-05	NA	NA	-1	NA
1220	FBtr0305571	unk		2	0	NA	NA	1	NA
1221	FBtr0087765	CG4630		1.76	1e-05	NA	NA	1	NA
1222	FBtr0333151	CG4630		1.77	1e-05	NA	NA	1	NA
1223	FBtr0343520	eas	P54352	-1.93	0	-0.38	0	-1	0
1224	FBtr0308617	eas	P54352	-1.93	0	-0.38	0	-1	0
1225	FBtr0080162	Art8	Q8SX32	-2.85	0	0.04	0.76	-1	0
1226	FBtr0309193	CR43458		-1.94	1e-05	NA	NA	-1	NA
1227	FBtr0332548	CR43846		-2.18	0	NA	NA	-1	NA
1228	FBtr0086540	EloC	Q7JWD6	1.53	0	0.08	0.39	0	0
1229	FBtr0080746	UK114	Q9V3W0	-2.4	6e-05	-0.33	0	-1	0
1230	FBtr0100833	CG34056		-1.72	0	NA	NA	-1	NA
1231	FBtr0342784	CG6398	Q9VX17	1.58	0	0.32	0	0	0
1232	FBtr0074462	CG6398	Q9VX17	1.58	0	0.32	0	0	0
1233	FBtr0332376	UK114	Q9V3W0	-2.38	6e-05	-0.33	0	-1	0
1234	FBtr0084376	CG13827		-1.79	0	NA	NA	-1	NA
1235	FBtr0306940	CG43340		-1.38	0	NA	NA	0	NA
1236	FBtr0087746	CG4716		-1.51	0	NA	NA	0	NA
1237	FBtr0076527	Tequila		-1.91	0	NA	NA	-1	NA
1238	FBtr0086906	Ns2	Q7JXU4	1.89	3e-05	0.27	0.11	1	0
1239	FBtr0113062	magu		1.34	0	NA	NA	0	NA
1240	FBtr0077700	CG9879	Q9VQE6	-1.81	0	0.21	0.24	-1	0
1241	FBtr0332509	B4		1.32	0	NA	NA	0	NA
1242	FBtr0306104	CG1969		-1.85	5e-05	NA	NA	-1	NA
1243	FBtr0077588	CG8838		-1.88	0	NA	NA	-1	NA
1244	FBtr0073819	CG11151	Q9VY92	-1.3	0	-0.42	0	0	0
1245	FBtr0346912	CG7457		-1.44	1e-05	NA	NA	0	NA
1246	FBtr0087560	Arc1	Q7K1U0	1.84	0	0.63	0	1	0
1247	FBtr0081257	CG13077		1.69	1e-05	NA	NA	1	NA
1248	FBtr0303474	Hsp67Bb	P22978	1.71	0	-0.42	0	1	0
1249	FBtr0081693	Ccp84Ac		2.14	1e-05	NA	NA	1	NA
1250	FBtr0303473	Hsp67Bb	P22978	1.72	0	-0.42	0	1	0
1251	FBtr0346480	CG16772	Q9VIQ6	-1.7	0	0.39	0.42	-1	0
1252	FBtr0336630	CG6509		1.44	0	NA	NA	0	NA
1253	FBtr0088068	inv		-1.43	1e-05	NA	NA	0	NA
1254	FBtr0081302	CG16772	Q9VIQ6	-1.7	0	0.39	0.42	-1	0
1255	FBtr0081881	CG8036	Q9VHN7	-1.73	1e-05	-0.3	0	-1	0
1256	FBtr0078225	CG11796	Q9VPF3	2.81	0	0.64	0	1	0
1257	FBtr0078277	CG11399	Q9VPB7	1.74	0	0.03	0.8	1	0
1258	FBtr0301134	CG5521	E1JIZ3	1.61	0.0001	0.05	0.71	1	0
1259	FBtr0085069	CG5521		1.61	0.0001	NA	NA	1	NA
1260	FBtr0075040	CG18136	Q9VVV8	-1.71	0	-0.07	0.29	-1	0
1261	FBtr0334590	CG6218	Q9VF86	-1.35	0	0.12	0.03	0	0
1262	FBtr0343757	pre-mod(mdg4)-J		1.47	0	NA	NA	0	NA
1263	FBtr0306934	CG43340		-1.36	0	NA	NA	0	NA
1264	FBtr0345521	Amy-p		-1.59	3e-05	NA	NA	0	NA
1265	FBtr0087004	Amy-p		-1.59	3e-05	NA	NA	0	NA
1266	FBtr0079602	CG14275	Q9VLP1	1.67	0	0.3	0.02	1	0
1267	FBtr0304867	CG43066	A0A0B4K7V4	1.42	0	0.06	0.61	0	0
1268	FBtr0087336	eIF2B-gamma	A1ZA22	2.06	0	-0.31	0	1	0
1269	FBtr0309041	CG31091		-3.87	0.0002	NA	NA	-1	NA
1270	FBtr0329931	Sema-1a		-1.39	4e-05	NA	NA	0	NA
1271	FBtr0347058	CR45955		-3.69	9e-05	NA	NA	-1	NA
1272	FBtr0076388	CG18179	Q9VT24	-15.8	0	0	1	-1	0
1273	FBtr0080738	lace	Q9V3F2	-1.51	0.00011	-0.02	0.91	0	0
1274	FBtr0343735	lace	Q9V3F2	-1.51	0.00011	-0.02	0.91	0	0
1275	FBtr0332362	CG8086		-1.56	0	NA	NA	0	NA
1276	FBtr0340086	Pkcdelta	Q9VYN1	1.39	3e-05	-0.08	0.28	0	0
1277	FBtr0075376	CG13056		1.29	0	NA	NA	0	NA
1278	FBtr0331719	CG11151	Q9VY92	-1.29	0	-0.42	0	0	0
1279	FBtr0085151	CG6283		-25.5	1e-05	NA	NA	-1	NA
1280	FBtr0076669	Idh		-1.43	5e-05	NA	NA	0	NA
1281	FBtr0086541	EloC	Q7JWD6	1.52	0	0.08	0.39	0	0
1282	FBtr0110896	jet		1.55	0	NA	NA	0	NA
1283	FBtr0079593	CG8353		-1.52	0	NA	NA	0	NA
1284	FBtr0329932	Sema-1a		-1.39	4e-05	NA	NA	0	NA
1285	FBtr0079620	CG8086		-1.57	0	NA	NA	0	NA
1286	FBtr0273410	Lon	Q7KUT2	1.33	0	0.04	0.48	0	0
1287	FBtr0303380	CG13070		-1.54	0	NA	NA	0	NA
1288	FBtr0333058	Idh	B7Z0E0	-1.43	6e-05	-0.29	0	0	0
1289	FBtr0335046	CG12576	Q9VR57	1.7	3e-05	0.15	0.21	1	0
1290	FBtr0077365	CG12576	Q9VR57	1.7	3e-05	0.15	0.21	1	0
1291	FBtr0334966	CG44098		-1.44	0	NA	NA	0	NA
1292	FBtr0076670	Idh		-1.43	6e-05	NA	NA	0	NA
1293	FBtr0085410	ligatin	Q9NG60	1.82	3e-05	-0.13	0.6	1	0
1294	FBtr0302877	CG32811		-1.54	0.00017	NA	NA	0	NA
1295	FBtr0345371	CG13321	Q7JZZ3	-1.82	1e-05	-0.18	0.04	-1	0
1296	FBtr0087792	CG13321	Q7JZZ3	-1.82	1e-05	-0.18	0.04	-1	0
1297	FBtr0076174	CG7557	Q9VTI2	-1.21	0	0.25	0.17	0	0
1298	FBtr0329930	Sema-1a	M9PCL7	-1.38	4e-05	0.33	0	0	0
1299	FBtr0079691	Sema-1a		-1.38	4e-05	NA	NA	0	NA
1300	FBtr0330375	Dhap-at	A0A0B4KHK0	-1.5	2e-05	-0.28	0.01	0	0
1301	FBtr0084897	Dhap-at		-1.5	2e-05	NA	NA	0	NA
1302	FBtr0088905	Cyt-b5	Q9V4N3	1.53	0	0.02	0.83	0	0
1303	FBtr0273194	CG10336		3.31	7e-05	NA	NA	1	NA
1304	FBtr0079607	Mur29B		-2.03	0	NA	NA	-1	NA
1305	FBtr0077956	CG4552	Q9VPW9	1.42	2e-05	-0.02	0.74	0	0
1306	FBtr0074967	Lon	Q7KUT2	1.33	0	0.04	0.48	0	0
1307	FBtr0334329	CG11966		1.07	1e-05	NA	NA	0	NA
1308	FBtr0082014	CG11966		1.07	1e-05	NA	NA	0	NA
1309	FBtr0340031	retn		-1.46	0	NA	NA	0	NA
1310	FBtr0081882	CG8036	Q9VHN7	-1.75	1e-05	-0.3	0	-1	0
1311	FBtr0074302	AnxB11	Q9VXG4	1.44	0	0.35	0.16	0	0
1312	FBtr0086910	Prosalpha5	Q95083	1.38	0	-0.44	0	0	0
1313	FBtr0079179	ifc	Q94515	-1.34	0	-0.18	0.04	0	0
1314	FBtr0077156	Uev1A		-1.39	7e-05	NA	NA	0	NA
1315	FBtr0306939	CG43340		-1.39	0	NA	NA	0	NA
1316	FBtr0080275	Mal-B1	Q9VKE6	-6.98	4e-05	-2.66	0	-1	-1
1317	FBtr0082259	Irp-1B	Q9VGZ3	-1.82	1e-05	-0.16	0.01	-1	0
1318	FBtr0306937	CG43340		-1.35	0	NA	NA	0	NA
1319	FBtr0078216	CG5059	Q9VPD6	2.17	8e-05	0.53	0	1	0
1320	FBtr0088871	ACC	A1Z784	-1.57	0	-0.3	0	0	0
1321	FBtr0082478	CG14731		-1.39	0	NA	NA	0	NA
1322	FBtr0113053	ACC		-1.58	0	NA	NA	0	NA
1323	FBtr0333710	CG3819		-2.49	1e-05	NA	NA	-1	NA
1324	FBtr0075048	CG3819		-2.49	1e-05	NA	NA	-1	NA
1325	FBtr0074445	CG8664		-1.66	0	NA	NA	-1	NA
1326	FBtr0339779	CG8664		-1.66	0	NA	NA	-1	NA
1327	FBtr0070140	CG16989	Q9W5D3	1.6	0	-0.1	0.79	1	0
1328	FBtr0074915	CG8004	Q9VW58	-1.34	0	0.12	0.06	0	0
1329	FBtr0330374	Dhap-at		-1.49	2e-05	NA	NA	0	NA
1330	FBtr0334549	CG1607		1.49	0	NA	NA	0	NA
1331	FBtr0075240	Cad74A		1.69	0	NA	NA	1	NA
1332	FBtr0075239	Cad74A		1.69	0	NA	NA	1	NA
1333	FBtr0339841	Rab40		1.39	0	NA	NA	0	NA
1334	FBtr0332333	CG13284		-1.35	0	NA	NA	0	NA
1335	FBtr0344119	CG31091		-3.29	0.00023	NA	NA	-1	NA
1336	FBtr0343325	CG16989	Q9W5D3	1.6	0	-0.1	0.79	1	0
1337	FBtr0082111	CG9396		-2.21	0.00015	NA	NA	-1	NA
1338	FBtr0309231	Cad74A		1.65	0	NA	NA	1	NA
1339	FBtr0340125	CG9646		1.42	4e-05	NA	NA	0	NA
1340	FBtr0309628	mir-3641		-1.46	0	NA	NA	0	NA
1341	FBtr0308818	CG8249	A1ZA52	-2.26	0	0.07	0.55	-1	0
1342	FBtr0081158	brat		1.57	0	NA	NA	0	NA
1343	FBtr0086974	CG9646		1.42	4e-05	NA	NA	0	NA
1344	FBtr0302526	CG42364		1.31	0.00024	NA	NA	0	NA
1345	FBtr0307504	CG18814		-1.71	0	NA	NA	-1	NA
1346	FBtr0340059	Hmgs	Q7K4Q9	2.03	0	0	0.98	1	0
1347	FBtr0332034	CG9259	Q9VIG3	-3.11	0	-1.07	0	-1	-1
1348	FBtr0336635	CG9864		-2.27	0	NA	NA	-1	NA
1349	FBtr0086320	CG9864		-2.27	0	NA	NA	-1	NA
1350	FBtr0334085	CG7841		1.49	0	NA	NA	0	NA
1351	FBtr0075604	CG7841		1.49	0	NA	NA	0	NA
1352	FBtr0343519	eas	P54352	-1.92	0	-0.38	0	-1	0
1353	FBtr0074211	eas	P54352	-1.92	0	-0.38	0	-1	0
1354	FBtr0072357	CG15873		1.75	9e-05	NA	NA	1	NA
1355	FBtr0335167	Cyp309a1	Q9VQD2	2.66	0	-0.46	0	1	0
1356	FBtr0335166	Cyp309a1	Q9VQD2	2.66	0	-0.46	0	1	0
1357	FBtr0086215	CG30154		-2.54	0	NA	NA	-1	NA
1358	FBtr0305572	unk		1.96	0	NA	NA	1	NA
1359	FBtr0072459	gol		1.55	0	NA	NA	0	NA
1360	FBtr0300178	gol		1.53	0	NA	NA	0	NA
1361	FBtr0308619	eas	P54352	-1.9	0	-0.38	0	-1	0
1362	FBtr0081095	CG10336		3.43	9e-05	NA	NA	1	NA
1363	FBtr0080837	CaBP1	Q9V438	1.71	0	-0.09	0.04	1	0
1364	FBtr0345544	CaBP1	Q9V438	1.71	0	-0.09	0.04	1	0
1365	FBtr0304285	mir-281-1		1.62	0	NA	NA	1	NA
1366	FBtr0100323	fabp	Q8INK3	-1.6	0	-0.01	0.85	-1	0
1367	FBtr0100464	sea	Q7KSQ0	-1.6	0	-0.28	0	-1	0
1368	FBtr0091697	snoRNA:Psi28S-3186		-1.68	8e-05	NA	NA	-1	NA
1369	FBtr0074214	eas	P54352	-1.92	0	-0.38	0	-1	0
1370	FBtr0340259	CG34398		-1.48	0	NA	NA	0	NA
1371	FBtr0345747	CG13284		-1.34	0	NA	NA	0	NA
1372	FBtr0087149	Hmgs	Q7K4Q9	2.03	0	0	0.98	1	0
1373	FBtr0300179	gol		1.55	0	NA	NA	0	NA
1374	FBtr0340269	eIF3-S8	A0A0B4LFL2	1.48	3e-05	0.01	0.91	0	0
1375	FBtr0074303	AnxB11	Q9VXG4	1.44	0	0.35	0.16	0	0
1376	FBtr0071560	CG9993	Q9W2R1	-2.23	5e-05	-0.64	0	-1	0
1377	FBtr0305091	Asph		-1.4	0	NA	NA	0	NA
1378	FBtr0087504	CG33469		2.34	2e-05	NA	NA	1	NA
1379	FBtr0088872	ACC		-1.57	0	NA	NA	0	NA
1380	FBtr0086836	eIF3-S8	A0A0B4LFL2	1.48	3e-05	0.01	0.91	0	0
1381	FBtr0084216	CG18596		2.34	0	NA	NA	1	NA
1382	FBtr0080926	CG13284		-1.34	0	NA	NA	0	NA
1383	FBtr0339123	ACC		-1.57	0	NA	NA	0	NA
1384	FBtr0332334	CG13284	Q8IGQ3	-1.34	0	-0.63	0	0	0
1385	FBtr0088900	Nop17l	Q0E9G3	1.57	0.00032	0.26	0	0	0
1386	FBtr0085657	CG9698		1.51	1e-05	NA	NA	0	NA
1387	FBtr0075895	AdenoK		-1.66	1e-05	NA	NA	-1	NA
1388	FBtr0346531	AdenoK		-1.66	1e-05	NA	NA	-1	NA
1389	FBtr0302718	Cpr47Ef	A1Z8H7	-1.87	1e-05	-0.12	0.51	-1	0
1390	FBtr0302719	Cpr47Ef	A1Z8H7	-1.87	1e-05	-0.12	0.51	-1	0
1391	FBtr0088928	CG1942	Q7K1C2	2.54	1e-05	-1.71	0	1	-1
1392	FBtr0308700	mus210		1.55	0	NA	NA	0	NA
1393	FBtr0339125	ACC		-1.58	0	NA	NA	0	NA
1394	FBtr0073668	Rab40		1.4	0	NA	NA	0	NA
1395	FBtr0080927	CG13284	Q8IGQ3	-1.33	0	-0.63	0	0	0
1396	FBtr0310447	Asph		-1.41	0	NA	NA	0	NA
1397	FBtr0300575	Asph		-1.41	0	NA	NA	0	NA
1398	FBtr0339124	ACC		-1.58	0	NA	NA	0	NA
1399	FBtr0075348	PGRP-SB1	Q70PY2	-3.16	0	-0.54	0.24	-1	0
1400	FBtr0079464	santa-maria	Q9VM10	1.7	0	0.34	0.01	1	0
1401	FBtr0346571	santa-maria	Q9VM10	1.7	0	0.34	0.01	1	0
1402	FBtr0080086	CG5676	Q9VL16	1.52	0	0.41	0	0	0
1403	FBtr0344846	brat		1.62	0	NA	NA	1	NA
1404	FBtr0074990	Bet1		1.56	0	NA	NA	0	NA
1405	FBtr0331760	sog		1.44	0.00014	NA	NA	0	NA
1406	FBtr0084705	nct		1.47	0	NA	NA	0	NA
1407	FBtr0345027	CG1246	Q9VZZ0	-1.87	0	-0.76	0.01	-1	-1
1408	FBtr0078504	CG11438		-1.67	0	NA	NA	-1	NA
1409	FBtr0345586	CG11438		-1.67	0	NA	NA	-1	NA
1410	FBtr0079230	Gal	Q9VMJ5	-2.43	0	0.59	0	-1	0
1411	FBtr0332603	Gal		-2.43	0	NA	NA	-1	NA
1412	FBtr0083542	sr		1.93	2e-05	NA	NA	1	NA
1413	FBtr0330050	sr		1.93	2e-05	NA	NA	1	NA
1414	FBtr0300959	fa2h		-1.97	0	NA	NA	-1	NA
1415	FBtr0083991	AdSS		1.37	1e-05	NA	NA	0	NA
1416	FBtr0083025	CG3984	Q9VFD0	-4.39	0	-1.21	0.01	-1	-1
1417	FBtr0339979	CG33469		2.36	2e-05	NA	NA	1	NA
1418	FBtr0085786	CG1607	Q9V9Y0	1.43	0	0.06	0.32	0	0
1419	FBtr0332901	CG42666		1.56	1e-05	NA	NA	0	NA
1420	FBtr0301865	nct		1.46	0	NA	NA	0	NA
1421	FBtr0303893	CG34398		-1.49	0	NA	NA	0	NA
1422	FBtr0087310	CG8249	A1ZA52	-2.31	0	0.07	0.55	-1	0
1423	FBtr0306087	nct		1.46	0	NA	NA	0	NA
1424	FBtr0078370	CG33290		-2.92	0	NA	NA	-1	NA
1425	FBtr0333253	tim		-1.51	0	NA	NA	0	NA
1426	FBtr0081997	Nmdmc	Q04448	4.74	0	0.59	0	1	0
1427	FBtr0334570	nct	A0A0B4KHG2	1.46	0	0.37	0.45	0	0
1428	FBtr0072300	CG13581		1.72	4e-05	NA	NA	1	NA
1429	FBtr0303835	CG42828		-1.91	0	NA	NA	-1	NA
1430	FBtr0114549	Idh		-1.42	8e-05	NA	NA	0	NA
1431	FBtr0112648	CG34398	A8DYY0	-1.49	0	0.37	0.52	0	0
1432	FBtr0302518	CG13793		2.42	0	NA	NA	1	NA
1433	FBtr0332367	CG8086		-1.47	0	NA	NA	0	NA
1434	FBtr0300761	CG12560	Q9VLU3	-1.82	0	-0.66	0	-1	0
1435	FBtr0331289	CG5080	Q7K3E2	1.51	0	0.4	0	0	0
1436	FBtr0302205	CG5065	E1JH83	-1.41	4e-05	-0.23	0	0	0
1437	FBtr0305618	Rim2		1.53	0	NA	NA	0	NA
1438	FBtr0073070	kst		-1.25	3e-05	NA	NA	0	NA
1439	FBtr0303892	CG34398	A8DYY0	-1.49	0	0.37	0.52	0	0
1440	FBtr0082331	Adk3	Q9VGU6	-1.34	0	-0.16	0.11	0	0
1441	FBtr0339378	Adk3	Q9VGU6	-1.34	0	-0.16	0.11	0	0
1442	FBtr0114541	St1	Q9W1L8	-2.44	3e-05	-0.62	0	-1	0
1443	FBtr0333181	fog		1.36	5e-05	NA	NA	0	NA
1444	FBtr0346429	CG12576	Q9VR57	1.7	3e-05	0.15	0.21	1	0
1445	FBtr0075067	CG6843		1.7	1e-05	NA	NA	1	NA
1446	FBtr0077239	Npc1b		-2.85	1e-05	NA	NA	-1	NA
1447	FBtr0073147	CG32266		-1.13	7e-05	NA	NA	0	NA
1448	FBtr0306249	CG5065	E1JH83	-1.33	3e-05	-0.23	0	0	0
1449	FBtr0343383	CG12560		-1.85	0	NA	NA	-1	NA
1450	FBtr0300248	CG42458		1.94	0.00012	NA	NA	1	NA
1451	FBtr0345346	klu		-1.54	0	NA	NA	0	NA
1452	FBtr0076247	klu		-1.54	0	NA	NA	0	NA
1453	FBtr0333361	klu		-1.54	0	NA	NA	0	NA
1454	FBtr0330080	klu		-1.54	0	NA	NA	0	NA
1455	FBtr0300945	CG9005		1.27	0	NA	NA	0	NA
1456	FBtr0081159	brat		1.62	0	NA	NA	1	NA
1457	FBtr0300017	kst	A8JNJ6	-1.23	3e-05	0.06	0.24	0	0
1458	FBtr0333446	CG1246	Q9VZZ0	-1.86	0	-0.76	0.01	-1	-1
1459	FBtr0072938	CG1246	Q9VZZ0	-1.86	0	-0.76	0.01	-1	-1
1460	FBtr0303022	CG1246	Q9VZZ0	-1.86	0	-0.76	0.01	-1	-1
1461	FBtr0331957	CR43787		1.89	1e-05	NA	NA	1	NA
1462	FBtr0332056	kst		-1.23	3e-05	NA	NA	0	NA
1463	FBtr0089053	Spn43Ad		-2.09	1e-05	NA	NA	-1	NA
1464	FBtr0071927	CG30196		-1.48	0	NA	NA	0	NA
1465	FBtr0076673	Idh		-1.42	8e-05	NA	NA	0	NA
1466	FBtr0333259	tim		-1.51	0	NA	NA	0	NA
1467	FBtr0087148	Hmgs	Q7K4Q9	1.95	0	0	0.98	1	0
1468	FBtr0114548	Idh		-1.42	8e-05	NA	NA	0	NA
1469	FBtr0309968	CG42666		1.55	1e-05	NA	NA	0	NA
1470	FBtr0082347	RpL3	O16797	1.62	0	-0.21	0.01	1	0
1471	FBtr0331792	ver		1.52	2e-05	NA	NA	0	NA
1472	FBtr0309966	CG42666		1.55	1e-05	NA	NA	0	NA
1473	FBtr0084101	CG3301	Q9VDC0	-1.65	1e-05	-0.3	0.01	-1	0
1474	FBtr0339253	CG13631	Q9VC43	1.44	6e-05	0.21	0.02	0	0
1475	FBtr0084693	CG13631	Q9VC43	1.44	6e-05	0.21	0.02	0	0
1476	FBtr0073071	kst		-1.25	3e-05	NA	NA	0	NA
1477	FBtr0085844	faf		1.29	0.00024	NA	NA	0	NA
1478	FBtr0343291	CG5010	Q9VX77	1.23	0	0.09	0.69	0	0
1479	FBtr0074387	CG5010	Q9VX77	1.23	0	0.09	0.69	0	0
1480	FBtr0303889	CG34398		-1.47	0	NA	NA	0	NA
1481	FBtr0303383	Msp300	M9MRD4	-1.31	1e-05	-0.49	0	0	0
1482	FBtr0077580	CG15406		1.74	0	NA	NA	1	NA
1483	FBtr0070611	VhaAC39-1	Q9W4P5	-1.29	0	-0.12	0.14	0	0
1484	FBtr0344023	CG31751	Q9VJ68	-1.37	1e-05	-0.13	0.02	0	0
1485	FBtr0081092	CG31751	Q9VJ68	-1.37	1e-05	-0.13	0.02	0	0
1486	FBtr0084304	Cyp6d4	Q9VCW1	2.02	0	0.01	0.88	1	0
1487	FBtr0077982	CG5080	Q7K3E2	1.51	0	0.4	0	0	0
1488	FBtr0334550	CG1607		1.49	0	NA	NA	0	NA
1489	FBtr0081201	Lectin-galC1	Q9VIX1	3.26	2e-05	3.28	0	1	1
1490	FBtr0112421	CG34228	Q6IGN6	1.59	0	0	1	0	0
1491	FBtr0309192	CR43458		-1.78	1e-05	NA	NA	-1	NA
1492	FBtr0073669	Rab40		1.39	0	NA	NA	0	NA
1493	FBtr0083229	Mhcl		1.46	0	NA	NA	0	NA
1494	FBtr0339497	CG1461	Q9VY42	1.82	0	0.42	0.01	1	0
1495	FBtr0078631	CG10979	Q9VNI5	1.69	7e-05	0.25	0.26	1	0
1496	FBtr0335518	CG10979	Q9VNI5	1.69	7e-05	0.25	0.26	1	0
1497	FBtr0309967	CG42666		1.55	1e-05	NA	NA	0	NA
1498	FBtr0078536	CG11241		-1.98	0	NA	NA	-1	NA
1499	FBtr0331951	CG43340		-1.31	0	NA	NA	0	NA
1500	FBtr0076974	CG18769	Q8IQ70	-1.44	0.00035	0.09	0.16	0	0
1501	FBtr0079367	CG18304		-1.52	0	NA	NA	0	NA
1502	FBtr0332327	CG18304		-1.52	0	NA	NA	0	NA
1503	FBtr0073237	Hexo1		-1.79	1e-05	NA	NA	-1	NA
1504	FBtr0332033	CG9259	Q9VIG3	-3.14	0	-1.07	0	-1	-1
1505	FBtr0081464	CG9259	Q9VIG3	-3.14	0	-1.07	0	-1	-1
1506	FBtr0334042	AnxB11	Q9VXG4	1.43	0	0.35	0.16	0	0
1507	FBtr0073908	CG1461	Q9VY42	1.83	0	0.42	0.01	1	0
1508	FBtr0072966	CG16758		1.69	0	NA	NA	1	NA
1509	FBtr0075896	AdenoK	Q9VU38	-1.71	2e-05	-0.43	0	-1	0
1510	FBtr0302360	Lectin-galC1	Q9VIX1	3.34	2e-05	3.28	0	1	1
1511	FBtr0081160	brat		1.62	0	NA	NA	1	NA
1512	FBtr0334038	AnxB11	Q9VXG4	1.43	0	0.35	0.16	0	0
1513	FBtr0306250	CG5065	E1JH83	-1.33	3e-05	-0.23	0	0	0
1514	FBtr0306285	CG18304	M9NCS3	-1.52	0	0.19	0	0	0
1515	FBtr0332326	CG18304		-1.52	0	NA	NA	0	NA
1516	FBtr0273231	CG10625	B7Z0B9	1.93	2e-05	0.33	0.08	1	0
1517	FBtr0340260	CG34398		-1.48	0	NA	NA	0	NA
1518	FBtr0087108	CG5065	E1JH83	-1.32	3e-05	-0.23	0	0	0
1519	FBtr0303891	CG34398		-1.48	0	NA	NA	0	NA
1520	FBtr0306942	CG43340		-1.31	0	NA	NA	0	NA
1521	FBtr0303894	CG34398		-1.48	0	NA	NA	0	NA
1522	FBtr0303890	CG34398		-1.47	0	NA	NA	0	NA
1523	FBtr0301109	Mp		1.84	1e-05	NA	NA	1	NA
1524	FBtr0070186	CG3699	Q9U1L2	-1.88	4e-05	-0.24	0.01	-1	0
1525	FBtr0308094	Mp		2.18	3e-05	NA	NA	1	NA
1526	FBtr0332057	kst		-1.24	4e-05	NA	NA	0	NA
1527	FBtr0076359	CG14164	Q9VT67	1.54	0	0.13	0.33	0	0
1528	FBtr0345610	CG16712	Q9VQT8	-1.88	1e-05	0.18	0.1	-1	0
1529	FBtr0077546	CG16712	Q9VQT8	-1.88	1e-05	0.18	0.1	-1	0
1530	FBtr0112649	CG34398		-1.47	0	NA	NA	0	NA
1531	FBtr0331741	Lint-1		1.47	0	NA	NA	0	NA
1532	FBtr0100481	CG9510	Q9VLG9	-1.65	0	-0.24	0.01	-1	0
1533	FBtr0340263	CG9510	Q9VLG9	-1.65	0	-0.24	0.01	-1	0
1534	FBtr0299780	CG9510	Q9VLG9	-1.65	0	-0.24	0.01	-1	0
1535	FBtr0336977	CG3679		-2.4	1e-05	NA	NA	-1	NA
1536	FBtr0301106	Mp		1.84	1e-05	NA	NA	1	NA
1537	FBtr0301107	Mp		1.84	1e-05	NA	NA	1	NA
1538	FBtr0303864	CR31144		1.65	0	NA	NA	1	NA
1539	FBtr0302713	CG42674		-1.24	2e-05	NA	NA	0	NA
1540	FBtr0302712	CG42674		-1.24	1e-05	NA	NA	0	NA
1541	FBtr0074212	eas	P54352	-1.88	0	-0.38	0	-1	0
1542	FBtr0085785	CG1607	Q9V9Y0	1.43	0	0.06	0.32	0	0
1543	FBtr0302206	CG5065	E1JH83	-1.33	3e-05	-0.23	0	0	0
1544	FBtr0331740	Lint-1		1.47	0	NA	NA	0	NA
1545	FBtr0301942	CG42402		1.91	0.0001	NA	NA	1	NA
1546	FBtr0336454	CG42402		1.91	0.0001	NA	NA	1	NA
1547	FBtr0085305	CG9988		-2.86	0	NA	NA	-1	NA
1548	FBtr0081266	CG10268		1.56	0	NA	NA	0	NA
1549	FBtr0089430	Sam-S	P40320	1.36	0	-0.48	0	0	0
1550	FBtr0076604	CG7083		1.63	0	NA	NA	1	NA
1551	FBtr0336734	Asph	A0A0B4KFS5	-1.42	0	-0.05	0.53	0	0
1552	FBtr0080699	yellow-c	Q9VJQ3	-1.5	0	-0.04	0.44	0	0
1553	FBtr0345641	yellow-c	Q9VJQ3	-1.5	0	-0.04	0.44	0	0
1554	FBtr0074989	Bet1		1.62	0	NA	NA	1	NA
1555	FBtr0070460	gt		1.61	0	NA	NA	1	NA
1556	FBtr0085213	CG5402		-1.65	0	NA	NA	-1	NA
1557	FBtr0345804	CG12974		-1.6	0	NA	NA	-1	NA
1558	FBtr0332860	CG12974		-1.6	0	NA	NA	-1	NA
1559	FBtr0078411	CG12974		-1.6	0	NA	NA	-1	NA
1560	FBtr0336848	CG17107	Q9VKS2	2.25	0	0.38	0.04	1	0
1561	FBtr0336847	CG17107	Q9VKS2	2.25	0	0.38	0.04	1	0
1562	FBtr0080107	CG17107	Q9VKS2	2.25	0	0.38	0.04	1	0
1563	FBtr0071338	su(r)	Q9W374	-1.79	0	-0.3	0	-1	0
1564	FBtr0084028	CG10824		-2.5	0	NA	NA	-1	NA
1565	FBtr0306541	CG11374		1.73	0	NA	NA	1	NA
1566	FBtr0305603	rudhira	M9NED8	1.43	1e-05	-0.39	0	0	0
1567	FBtr0299929	sqa		1.35	0	NA	NA	0	NA
1568	FBtr0302714	CG42674		-1.24	2e-05	NA	NA	0	NA
1569	FBtr0091533	form3		-1.34	0	NA	NA	0	NA
1570	FBtr0343403	Herp	Q9VLW9	1.36	4e-05	0	1	0	0
1571	FBtr0079493	Herp	Q9VLW9	1.36	4e-05	0	1	0	0
1572	FBtr0075037	CG3797		-1.43	7e-05	NA	NA	0	NA
1573	FBtr0332648	CG3797		-1.43	7e-05	NA	NA	0	NA
1574	FBtr0075637	CG13458	Q9VUL2	-1.67	0.00022	-0.04	0.63	-1	0
1575	FBtr0273233	CG10625		1.96	2e-05	NA	NA	1	NA
1576	FBtr0082748	Dic1	Q9Y166	-1.29	0.00011	-0.42	0	0	0
1577	FBtr0346113	Dic1	Q9Y166	-1.29	0.00011	-0.42	0	0	0
1578	FBtr0075960	ver		1.31	2e-05	NA	NA	0	NA
1579	FBtr0113469	form3		-1.34	0	NA	NA	0	NA
1580	FBtr0300805	CG18284	Q9VKS9	-2.15	0	-0.78	0	-1	-1
1581	FBtr0339130	CG18284	Q9VKS9	-2.15	0	-0.78	0	-1	-1
1582	FBtr0087702	arr		-1.67	5e-05	NA	NA	-1	NA
1583	FBtr0345026	Uev1A	Q9VRL1	-1.39	0.00015	0.05	0.41	0	0
1584	FBtr0309957	Mp		1.84	2e-05	NA	NA	1	NA
1585	FBtr0273232	CG10625		1.97	2e-05	NA	NA	1	NA
1586	FBtr0334521	CG14298	Q9VE31	-1.73	0	0.63	0.14	-1	0
1587	FBtr0083695	CG14298	Q9VE31	-1.73	0	0.63	0.14	-1	0
1588	FBtr0330159	Ten-m	M9PGF7	1.25	0	0.32	0.01	0	0
1589	FBtr0306107	Ten-m		1.25	0	NA	NA	0	NA
1590	FBtr0072771	Gk	Q9W095	-2.35	7e-05	-0.36	0	-1	0
1591	FBtr0084182	CG5778		2.03	3e-05	NA	NA	1	NA
1592	FBtr0081093	CG31751	Q9VJ68	-1.38	0	-0.13	0.02	0	0
1593	FBtr0304025	Sik3		-1.31	0	NA	NA	0	NA
1594	FBtr0305029	cic		1.29	0.00011	NA	NA	0	NA
1595	FBtr0086677	GstE9	Q7K8X7	2.02	0	-0.58	0	1	0
1596	FBtr0080916	mdy	Q960U8	-1.92	3e-05	-0.24	0.01	-1	0
1597	FBtr0332601	CR43866		-2.32	0	NA	NA	-1	NA
1598	FBtr0085405	Cisd2	Q9VAM6	-1.39	0.00041	0.18	0.02	0	0
1599	FBtr0083524	CG7357		1.39	0	NA	NA	0	NA
1600	FBtr0335391	tio		1.45	2e-05	NA	NA	0	NA
1601	FBtr0089377	tio		1.45	2e-05	NA	NA	0	NA
1602	FBtr0083059	Hsc70-4	P11147	1.26	6e-05	-0.19	0.01	0	0
1603	FBtr0087146	Hmgs	Q7K4Q9	1.85	0	0	0.98	1	0
1604	FBtr0087147	Hmgs	Q7K4Q9	1.85	0	0	0.98	1	0
1605	FBtr0301114	Mp		1.84	2e-05	NA	NA	1	NA
1606	FBtr0301105	Mp		1.84	2e-05	NA	NA	1	NA
1607	FBtr0306638	Mp		1.84	2e-05	NA	NA	1	NA
1608	FBtr0087819	CG17575	A1Z957	-1.44	0	-0.01	0.91	0	0
1609	FBtr0302939	CG17575		-1.44	0	NA	NA	0	NA
1610	FBtr0301113	Mp		1.84	2e-05	NA	NA	1	NA
1611	FBtr0300774	Hexo1		-1.8	1e-05	NA	NA	-1	NA
1612	FBtr0081138	CG31793	Q8MT77	2.18	1e-05	0.39	0	1	0
1613	FBtr0301111	Mp		1.84	2e-05	NA	NA	1	NA
1614	FBtr0334312	tsl		-1.94	3e-05	NA	NA	-1	NA
1615	FBtr0084164	tsl		-1.94	3e-05	NA	NA	-1	NA
1616	FBtr0304022	CG42806	F3YD72	-1.64	0	-0.02	0.98	-1	0
1617	FBtr0073435	Hsp60	O02649	1.39	0	0.07	0.09	0	0
1618	FBtr0290059	CG31678	Q9VIK7	1.46	0.0002	0.17	0.07	0	0
1619	FBtr0334040	AnxB11	Q9VXG4	1.43	0	0.35	0.16	0	0
1620	FBtr0077155	Uev1A	Q9VRL1	-1.38	0.00015	0.05	0.41	0	0
1621	FBtr0071472	Gip	P36951	-2.08	0.00024	-0.38	0	-1	0
1622	FBtr0307596	CG13827	A0A0B4K701	-1.76	0	-0.05	0.68	-1	0
1623	FBtr0073652	CG2556	Q9VYM2	-1.55	0	0.08	0.89	0	0
1624	FBtr0334041	AnxB11	Q9VXG4	1.43	0	0.35	0.16	0	0
1625	FBtr0077567	tim		-1.51	0	NA	NA	0	NA
1626	FBtr0333256	tim		-1.51	0	NA	NA	0	NA
1627	FBtr0333252	tim		-1.51	0	NA	NA	0	NA
1628	FBtr0089429	Sam-S	P40320	1.36	0	-0.48	0	0	0
1629	FBtr0089437	Sam-S	P40320	1.36	0	-0.48	0	0	0
1630	FBtr0073434	Hsp60	O02649	1.42	0	0.07	0.09	0	0
1631	FBtr0346395	CR45663		-1.23	0	NA	NA	0	NA
1632	FBtr0303877	Sema-1a		-1.43	5e-05	NA	NA	0	NA
1633	FBtr0113345	CG18748		-1.95	0.0001	NA	NA	-1	NA
1634	FBtr0301735	CG12868	Q4V4P1	2.17	0	1.24	0.02	1	1
1635	FBtr0307328	Mitf		-1.3	1e-05	NA	NA	0	NA
1636	FBtr0303878	Sema-1a		-1.43	5e-05	NA	NA	0	NA
1637	FBtr0331709	g		1.25	0	NA	NA	0	NA
1638	FBtr0333567	Hexo1		-1.83	1e-05	NA	NA	-1	NA
1639	FBtr0085766	CG11340		-1.84	0	NA	NA	-1	NA
1640	FBtr0100538	fog		1.36	8e-05	NA	NA	0	NA
1641	FBtr0345532	Mp20	P14318	-1.21	0	-0.09	0.05	0	0
1642	FBtr0332705	CG42575		1.62	0.0001	NA	NA	1	NA
1643	FBtr0309298	CG14830	Q9VS39	1.45	0	-0.05	0.8	0	0
1644	FBtr0086123	CG3270	A1Z6N5	-2.03	1e-05	-0.52	0	-1	0
1645	FBtr0301108	Mp		1.84	2e-05	NA	NA	1	NA
1646	FBtr0070849	Rab18	Q9W4A0	1.51	0	-0.21	0.07	0	0
1647	FBtr0334039	AnxB11	Q9VXG4	1.44	0	0.35	0.16	0	0
1648	FBtr0087341	Vha14-1	Q24583	-1.39	0	-0.07	0.19	0	0
1649	FBtr0310674	Aldh-III		-1.43	0	NA	NA	0	NA
1650	FBtr0072321	Cyp9c1		1.91	3e-05	NA	NA	1	NA
1651	FBtr0306941	CG43340		-1.31	0	NA	NA	0	NA
1652	FBtr0072561	Reg-2	Q94915	-1.74	1e-05	-0.43	0	-1	0
1653	FBtr0300480	Aldh-III		-1.43	0	NA	NA	0	NA
1654	FBtr0073254	Cpr64Aa	Q9VZG2	-1.4	0	-0.5	0.01	0	0
1655	FBtr0081410	dia	M9NCZ5	1.61	4e-05	0.06	0.47	1	0
1656	FBtr0335145	dia		1.61	4e-05	NA	NA	1	NA
1657	FBtr0073072	kst		-1.24	4e-05	NA	NA	0	NA
1658	FBtr0082535	Lk6		1.39	0	NA	NA	0	NA
1659	FBtr0339903	Mp		1.81	1e-05	NA	NA	1	NA
1660	FBtr0087450	Cyp6a22	A0A0B4LGH5	2.11	1e-05	-0.19	0	1	0
1661	FBtr0345526	Cyp6a22	A0A0B4LGH5	2.11	1e-05	-0.19	0	1	0
1662	FBtr0339983	Cyp6a22	A0A0B4LGH5	2.11	1e-05	-0.19	0	1	0
1663	FBtr0306932	CG43340		-1.29	0	NA	NA	0	NA
1664	FBtr0343602	CG12715		-2.14	1e-05	NA	NA	-1	NA
1665	FBtr0073750	CG12715		-2.14	1e-05	NA	NA	-1	NA
1666	FBtr0085736	CG15554		-1.54	0	NA	NA	0	NA
1667	FBtr0301958	Mp		1.81	1e-05	NA	NA	1	NA
1668	FBtr0082325	Leash		1.6	1e-05	NA	NA	1	NA
1669	FBtr0306936	CG43340		-1.29	0	NA	NA	0	NA
1670	FBtr0075123	CG7341		-1.45	0	NA	NA	0	NA
1671	FBtr0075124	CG7341		-1.45	0	NA	NA	0	NA
1672	FBtr0333258	tim		-1.51	0	NA	NA	0	NA
1673	FBtr0073235	Hexo1	Q0E8H9	-1.83	1e-05	-0.01	0.91	-1	0
1674	FBtr0344053	CR44987		1.86	1e-05	NA	NA	1	NA
1675	FBtr0070423	CG18031	Q9W508	-2.09	7e-05	-0.24	0.03	-1	0
1676	FBtr0346185	CG42807		-4.27	6e-05	NA	NA	-1	NA
1677	FBtr0303819	CG42807		-4.27	6e-05	NA	NA	-1	NA
1678	FBtr0333865	path		1.27	0	NA	NA	0	NA
1679	FBtr0305604	rudhira	Q9VYU0	1.42	1e-05	-0.12	0.12	0	0
1680	FBtr0343750	pre-mod(mdg4)-C		1.81	7e-05	NA	NA	1	NA
1681	FBtr0073044	CG17737	Q9VZS3	1.39	5e-05	-0.13	0.04	0	0
1682	FBtr0077366	CG12576		1.82	0.00013	NA	NA	1	NA
1683	FBtr0299877	CG33170		-1.52	0	NA	NA	0	NA
1684	FBtr0309709	mir-4914		-2.1	1e-05	NA	NA	-1	NA
1685	FBtr0310267	CG1969		-1.82	0.00016	NA	NA	-1	NA
1686	FBtr0305605	rudhira	M9NED8	1.43	1e-05	-0.39	0	0	0
1687	FBtr0088838	phr		2.37	3e-05	NA	NA	1	NA
1688	FBtr0342972	CG33080		-2.17	7e-05	NA	NA	-1	NA
1689	FBtr0070845	CG33080		-2.16	7e-05	NA	NA	-1	NA
1690	FBtr0077672	CG17224	Q0E8U4	-1.83	6e-05	0	0.98	-1	0
1691	FBtr0302299	Cad96Cb		1.36	6e-05	NA	NA	0	NA
1692	FBtr0339260	Cad96Cb		1.36	6e-05	NA	NA	0	NA
1693	FBtr0301090	Cad96Cb		1.36	6e-05	NA	NA	0	NA
1694	FBtr0304300	bft		-1.3	0	NA	NA	0	NA
1695	FBtr0071842	mRpS29	Q9W253	-1.54	0.00013	0.05	0.41	0	0
1696	FBtr0083790	CG11407	Q9VDU1	-1.82	0	-0.09	0.3	-1	0
1697	FBtr0330161	Hip14		1.29	0	NA	NA	0	NA
1698	FBtr0075518	Hip14		1.29	0	NA	NA	0	NA
1699	FBtr0333577	Hip14		1.29	0	NA	NA	0	NA
1700	FBtr0084171	mRpL35	Q8MS27	-1.34	0	0.32	0	0	0
1701	FBtr0310675	Aldh-III		-1.43	0	NA	NA	0	NA
1702	FBtr0086886	CG6424		1.33	5e-05	NA	NA	0	NA
1703	FBtr0083330	CG17560	Q9VES6	-2.39	0	-0.21	0.01	-1	0
1704	FBtr0080566	mRpS23	Q8IP62	-1.89	2e-05	0.1	0.04	-1	0
1705	FBtr0074559	Tsf1	Q9VWV6	-2.29	2e-05	-0.14	0.47	-1	0
1706	FBtr0346625	Tsf1	Q9VWV6	-2.29	2e-05	-0.14	0.47	-1	0
1707	FBtr0080868	CG31816	Q8IP17	-1.35	0	0.19	0.54	0	0
1708	FBtr0306754	cnc		1.29	0.0001	NA	NA	0	NA
1709	FBtr0330372	cnc		1.29	0.00011	NA	NA	0	NA
1710	FBtr0306748	cnc		1.29	0.00011	NA	NA	0	NA
1711	FBtr0306753	cnc		1.29	0.00011	NA	NA	0	NA
1712	FBtr0077342	fog		1.35	9e-05	NA	NA	0	NA
1713	FBtr0306935	CG43340		-1.28	0	NA	NA	0	NA
1714	FBtr0333182	fog		1.37	0.00016	NA	NA	0	NA
1715	FBtr0332253	CR43810		-2.02	0	NA	NA	-1	NA
1716	FBtr0300479	Aldh-III		-1.43	0	NA	NA	0	NA
1717	FBtr0072769	Gk	Q9W095	-2.16	0.00011	-0.36	0	-1	0
1718	FBtr0084165	tsl		-1.99	3e-05	NA	NA	-1	NA
1719	FBtr0339904	Mp		1.82	2e-05	NA	NA	1	NA
1720	FBtr0346481	CR45701		-1.95	0	NA	NA	-1	NA
1721	FBtr0340273	CG6424		1.33	4e-05	NA	NA	0	NA
1722	FBtr0076668	Idh		-1.4	0.00012	NA	NA	0	NA
1723	FBtr0340318	CG31793		2.16	1e-05	NA	NA	1	NA
1724	FBtr0332364	CG8086		-1.43	0	NA	NA	0	NA
1725	FBtr0113458	CG33282		2.36	1e-05	NA	NA	1	NA
1726	FBtr0299832	KCNQ		-1.53	3e-05	NA	NA	0	NA
1727	FBtr0076667	Idh		-1.4	0.00012	NA	NA	0	NA
1728	FBtr0081541	Nlg1		1.84	2e-05	NA	NA	1	NA
1729	FBtr0112761	Pdxk	Q7KUC2	1.48	0	0	0.98	0	0
1730	FBtr0078849	Ubc6	A0A0B4K5Z5	1.39	0	0.19	0.27	0	0
1731	FBtr0077942	NLaz		-1.84	0	NA	NA	-1	NA
1732	FBtr0343844	NLaz		-1.84	0	NA	NA	-1	NA
1733	FBtr0329947	NLaz	M9PBN2	-1.84	0	0.16	0.16	-1	0
1734	FBtr0339905	Mp		1.81	2e-05	NA	NA	1	NA
1735	FBtr0087585	Uba3	Q9V6U8	-1.55	4e-05	0.06	0.28	0	0
1736	FBtr0304865	CG43066		1.37	0	NA	NA	0	NA
1737	FBtr0113344	CG18748		-1.99	0.00014	NA	NA	-1	NA
1738	FBtr0074509	Dhc16F	Q9VWZ3	-1.61	0.00015	0.36	0.25	-1	0
1739	FBtr0086286	CG16739		-1.6	0	NA	NA	-1	NA
1740	FBtr0331629	CG17224	Q0E8U4	-1.84	7e-05	0	0.98	-1	0
1741	FBtr0084053	ETHR		1.7	0.00026	NA	NA	1	NA
1742	FBtr0304065	f		1.49	0	NA	NA	0	NA
1743	FBtr0076671	Idh		-1.4	0.00012	NA	NA	0	NA
1744	FBtr0075845	flr	Q9VU68	-1.21	0	-0.13	0.03	0	0
1745	FBtr0089435	Sam-S	P40320	1.34	0	-0.48	0	0	0
1746	FBtr0330647	Amnionless		-1.69	0	NA	NA	-1	NA
1747	FBtr0347031	Ccy		-1.73	2e-05	NA	NA	-1	NA
1748	FBtr0331952	CG43340	A0A0B4KEE5	-1.28	0	0.22	0	0	0
1749	FBtr0080915	mdy	Q960U8	-1.91	5e-05	-0.24	0.01	-1	0
1750	FBtr0113156	CG6709		1.39	0	NA	NA	0	NA
1751	FBtr0113157	CG14164	Q9VT67	1.39	0	0.13	0.33	0	0
1752	FBtr0113590	snoRNA:Psi28S-3405c		1.82	1e-05	NA	NA	1	NA
1753	FBtr0071773	CG11291		-1.6	3e-05	NA	NA	-1	NA
1754	FBtr0340044	GstT3		-2.08	0	NA	NA	-1	NA
1755	FBtr0300210	GstT3	E1JJS1	-2.08	0	-0.28	0	-1	0
1756	FBtr0303833	CG42825		-3.82	0	NA	NA	-1	NA
1757	FBtr0335197	CG5778		1.95	5e-05	NA	NA	1	NA
1758	FBtr0081374	La	P40796	1.8	5e-05	0.58	0	1	0
1759	FBtr0299789	CG42327	Q0KI81	1.39	0	0	0.96	0	0
1760	FBtr0307326	Mitf		-1.29	1e-05	NA	NA	0	NA
1761	FBtr0081883	CG8036		-1.78	1e-05	NA	NA	-1	NA
1762	FBtr0310097	KCNQ		-1.51	2e-05	NA	NA	0	NA
1763	FBtr0080917	mdy	Q960U8	-1.9	5e-05	-0.24	0.01	-1	0
1764	FBtr0305961	dia	M9NCZ5	1.66	4e-05	0.06	0.47	1	0
1765	FBtr0308351	scu	D5A7S2	-1.54	1e-05	-0.01	0.97	0	0
1766	FBtr0332048	Wbp2		1.34	0.00012	NA	NA	0	NA
1767	FBtr0077524	Thor		2.15	1e-05	NA	NA	1	NA
1768	FBtr0088839	phr		2.27	3e-05	NA	NA	1	NA
1769	FBtr0073453	CG1737	Q9VZ00	1.39	0.0001	0.17	0.07	0	0
1770	FBtr0071607	Acox57D-d	Q9W2G8	-2.06	0	0.08	0.53	-1	0
1771	FBtr0080212	Ppt2		-1.62	0	NA	NA	-1	NA
1772	FBtr0075338	Rh4	P08255	1.6	0	0.56	0	1	0
1773	FBtr0345289	Thor		2.15	1e-05	NA	NA	1	NA
1774	FBtr0333776	CR43964		-1.8	4e-05	NA	NA	-1	NA
1775	FBtr0076888	CG14830	Q9VS39	1.45	0	-0.05	0.8	0	0
1776	FBtr0309299	CG14830	Q9VS39	1.45	0	-0.05	0.8	0	0
1777	FBtr0083057	Hsc70-4	P11147	1.21	0.00012	-0.19	0.01	0	0
1778	FBtr0112396	CG34203		-2.1	0	NA	NA	-1	NA
1779	FBtr0079603	CG14275	Q9VLP1	1.57	0	0.3	0.02	0	0
1780	FBtr0080253	CG4983	Q9VKF8	1.38	0	-0.67	0.01	0	0
1781	FBtr0340565	CG4983	Q9VKF8	1.38	0	-0.67	0.01	0	0
1782	FBtr0300477	Aldh-III		-1.42	0	NA	NA	0	NA
1783	FBtr0076905	CG14823		-1.76	0	NA	NA	-1	NA
1784	FBtr0337041	CG33170		-1.52	0	NA	NA	0	NA
1785	FBtr0100230	CG18003	A1Z8D3	-2.08	0	-0.39	0	-1	0
1786	FBtr0307329	Mitf		-1.29	2e-05	NA	NA	0	NA
1787	FBtr0307327	Mitf		-1.29	1e-05	NA	NA	0	NA
1788	FBtr0300478	Aldh-III		-1.42	0	NA	NA	0	NA
1789	FBtr0086676	GstE8	A1ZB73	2.7	0.00048	1.06	0	1	1
1790	FBtr0345798	GstE8	A1ZB73	2.7	0.00048	1.06	0	1	1
1791	FBtr0087786	NAT1		1.32	2e-05	NA	NA	0	NA
1792	FBtr0334772	NAT1		1.32	2e-05	NA	NA	0	NA
1793	FBtr0334300	CG33978		1.78	0	NA	NA	1	NA
1794	FBtr0310437	CG33978		1.78	0	NA	NA	1	NA
1795	FBtr0086300	CG11200	Q7K0F7	-1.67	0	-0.68	0.01	-1	0
1796	FBtr0305092	Asph	A0A0B4K7C1	-1.39	0	0.5	0	0	0
1797	FBtr0072768	Gk	Q9W095	-2.14	0.00012	-0.36	0	-1	0
1798	FBtr0072767	Gk	Q9W095	-2.14	0.00012	-0.36	0	-1	0
1799	FBtr0345817	Gk	Q9W095	-2.14	0.00012	-0.36	0	-1	0
1800	FBtr0306167	Rim2		1.53	0	NA	NA	0	NA
1801	FBtr0333002	CG30354		-1.57	0	NA	NA	0	NA
1802	FBtr0088702	CG30354		-1.57	0	NA	NA	0	NA
1803	FBtr0083060	Hsc70-4	P11147	1.25	0.00011	-0.19	0.01	0	0
1804	FBtr0332925	slik		1.22	5e-05	NA	NA	0	NA
1805	FBtr0086027	SCAP		1.5	5e-05	NA	NA	0	NA
1806	FBtr0077910	Rim2	Q9VQ37	1.47	0	0.16	0.02	0	0
1807	FBtr0086639	CG15093	A0A0B4JCU8	-1.77	4e-05	-0.6	0	-1	0
1808	FBtr0303846	CG15093	A0A0B4JCU8	-1.77	4e-05	-0.6	0	-1	0
1809	FBtr0091770	CG33769		-1.35	0	NA	NA	0	NA
1810	FBtr0086640	CG15093	A0A0B4JCU8	-1.76	4e-05	-0.6	0	-1	0
1811	FBtr0306016	Nhe2		-1.34	0	NA	NA	0	NA
1812	FBtr0085441	Dr		-1.41	0	NA	NA	0	NA
1813	FBtr0078823	CG12163	Q9VN93	1.5	0	-0.23	0.01	0	0
1814	FBtr0087219	Asph	A0A0B4KFS5	-1.4	0	-0.05	0.53	0	0
1815	FBtr0086299	CG11200	Q7K0F7	-1.66	0	-0.68	0.01	-1	0
1816	FBtr0310435	CG33978		1.78	0	NA	NA	1	NA
1817	FBtr0078410	CG12974		-1.58	0	NA	NA	0	NA
1818	FBtr0305969	Nlg1		1.83	3e-05	NA	NA	1	NA
1819	FBtr0334869	Orct2	A0A0B4KHD4	2.1	1e-05	0.17	0.03	1	0
1820	FBtr0084598	Orct2	A0A0B4KHD4	2.1	1e-05	0.17	0.03	1	0
1821	FBtr0310457	CG43679		-1.83	0	NA	NA	-1	NA
1822	FBtr0078235	trbl		3.86	0	NA	NA	1	NA
1823	FBtr0310103	CR43650		-1.57	2e-05	NA	NA	0	NA
1824	FBtr0306749	cnc		1.31	0.00011	NA	NA	0	NA
1825	FBtr0073202	Rcd5		1.8	0	NA	NA	1	NA
1826	FBtr0078194	CG5872		1.87	0	NA	NA	1	NA
1827	FBtr0344821	CG5872		1.87	0	NA	NA	1	NA
1828	FBtr0340449	tn	Q7JUV6	1.33	0	0.16	0.25	0	0
1829	FBtr0083056	Hsc70-4	P11147	1.25	0.00012	-0.19	0.01	0	0
1830	FBtr0085241	ALiX	Q9VB05	1.6	4e-05	-0.04	0.51	1	0
1831	FBtr0302654	CG42666		1.5	1e-05	NA	NA	0	NA
1832	FBtr0306299	CR43242		-3.4	0.00016	NA	NA	-1	NA
1833	FBtr0087643	CG6543	Q7JR58	-1.56	2e-05	-0.53	0	0	0
1834	FBtr0073610	Hsc70-3	F3YDH0	1.53	0	-0.22	0	0	0
1835	FBtr0309798	Ir75d		-1.45	0	NA	NA	0	NA
1836	FBtr0087644	CG6543	Q7JR58	-1.56	2e-05	-0.53	0	0	0
1837	FBtr0073609	Hsc70-3	F3YDH0	1.53	0	-0.22	0	0	0
1838	FBtr0339189	faf	A0A0B4K6W2	1.26	0.00022	-0.01	0.91	0	0
1839	FBtr0087787	NAT1		1.3	2e-05	NA	NA	0	NA
1840	FBtr0345166	Hsc70-3	F3YDH0	1.53	0	-0.22	0	0	0
1841	FBtr0087547	Arc2		3.92	0	NA	NA	1	NA
1842	FBtr0083055	Hsc70-4	P11147	1.25	0.00013	-0.19	0.01	0	0
1843	FBtr0083058	Hsc70-4	P11147	1.25	0.00013	-0.19	0.01	0	0
1844	FBtr0339195	CG3301	Q9VDC0	-1.66	4e-05	-0.3	0.01	-1	0
1845	FBtr0073611	Hsc70-3	F3YDH0	1.53	0	-0.22	0	0	0
1846	FBtr0100289	ref(2)P	P14199	1.49	1e-05	0.04	0.31	0	0
1847	FBtr0081253	ref(2)P	P14199	1.49	1e-05	0.04	0.31	0	0
1848	FBtr0302029	CG14946		-1.91	0	NA	NA	-1	NA
1849	FBtr0085626	CG15533		-4.95	0.00018	NA	NA	-1	NA
1850	FBtr0074511	scu	O18404	-1.53	1e-05	-0.16	0.01	0	0
1851	FBtr0344848	CG17104		1.61	0	NA	NA	1	NA
1852	FBtr0075519	mRpS31	Q9VUX1	1.75	1e-05	0.3	0	1	0
1853	FBtr0343014	Ppa		-1.5	0	NA	NA	0	NA
1854	FBtr0330249	Ppa		-1.5	0	NA	NA	0	NA
1855	FBtr0071924	Ppa		-1.5	0	NA	NA	0	NA
1856	FBtr0077163	CG15212		-2.1	1e-05	NA	NA	-1	NA
1857	FBtr0308753	CR43411		-2.25	0.00019	NA	NA	-1	NA
1858	FBtr0305265	CG14946		-1.93	0	NA	NA	-1	NA
1859	FBtr0337053	Hsc70-4	P11147	1.25	0.00014	-0.19	0.01	0	0
1860	FBtr0078822	CG12163	Q9VN93	1.53	0	-0.23	0.01	0	0
1861	FBtr0335208	CG14691		-1.42	0	NA	NA	0	NA
1862	FBtr0084813	Nup358		1.34	0.00024	NA	NA	0	NA
1863	FBtr0301418	KrT95D		1.48	0.00104	NA	NA	0	NA
1864	FBtr0088642	Sec31	A1Z7J7	1.45	0	0.09	0.16	0	0
1865	FBtr0088643	Sec31		1.45	0	NA	NA	0	NA
1866	FBtr0339302	Sec31		1.45	0	NA	NA	0	NA
1867	FBtr0345224	Sec31		1.45	0	NA	NA	0	NA
1868	FBtr0078484	CG7130	Q9VNW0	2.07	8e-05	0.49	0	1	0
1869	FBtr0306755	cnc		1.28	0.0001	NA	NA	0	NA
1870	FBtr0307550	faf		1.26	0.00035	NA	NA	0	NA
1871	FBtr0342607	CG14946		-1.93	0	NA	NA	-1	NA
1872	FBtr0343778	CG3625		-1.48	8e-05	NA	NA	0	NA
1873	FBtr0080267	CG6614		-1.41	0	NA	NA	0	NA
1874	FBtr0340572	CG6614		-1.41	0	NA	NA	0	NA
1875	FBtr0340571	CG6614		-1.41	0	NA	NA	0	NA
1876	FBtr0306344	CG31522		-1.45	0	NA	NA	0	NA
1877	FBtr0082902	CG9649		-1.76	0	NA	NA	-1	NA
1878	FBtr0073608	Hsc70-3	F3YDH0	1.56	0	-0.22	0	0	0
1879	FBtr0079057	jet		1.46	0	NA	NA	0	NA
1880	FBtr0086214	GNBP-like3		2.14	0	NA	NA	1	NA
1881	FBtr0332211	CR43818		-1.54	0	NA	NA	0	NA
1882	FBtr0309112	hts		-1.38	2e-05	NA	NA	0	NA
1883	FBtr0073555	m		-1.63	0	NA	NA	-1	NA
1884	FBtr0339188	faf		1.25	0.00029	NA	NA	0	NA
1885	FBtr0085843	faf		1.25	0.00029	NA	NA	0	NA
1886	FBtr0080105	CG17104		1.6	0	NA	NA	1	NA
1887	FBtr0336846	CG17104		1.6	0	NA	NA	1	NA
1888	FBtr0299912	Nhe2		-1.34	0	NA	NA	0	NA
1889	FBtr0332525	CR43857		-1.41	0	NA	NA	0	NA
1890	FBtr0339924	CG40002	Q7PL91	2.33	2e-05	0.11	0.02	1	0
1891	FBtr0088993	Aldh-III		-1.38	0	NA	NA	0	NA
1892	FBtr0306106	Ubc6	A0A0B4K5Z5	1.38	1e-05	0.19	0.27	0	0
1893	FBtr0289953	alpha-Est10		-1.7	0	NA	NA	-1	NA
1894	FBtr0308817	CG8249	A1ZA52	-2.07	0	0.07	0.55	-1	0
1895	FBtr0305036	SKIP		1.37	2e-05	NA	NA	0	NA
1896	FBtr0087682	CG33156		1.85	0.00013	NA	NA	1	NA
1897	FBtr0089560	Sardh	A1ZAZ2	-3.69	1e-05	-0.66	0	-1	0
1898	FBtr0075321	CG9701		-2.11	0	NA	NA	-1	NA
1899	FBtr0307547	faf		1.26	0.0004	NA	NA	0	NA
1900	FBtr0087145	Hmgs	Q7K4Q9	1.64	1e-05	0	0.98	1	0
1901	FBtr0085172	CG3348		2.97	0	NA	NA	1	NA
1902	FBtr0113188	CG11241	A8E6R2	-1.97	0	-0.32	0.02	-1	0
1903	FBtr0085966	CG7882	Q0IGX4	-2.14	2e-05	-0.62	0	-1	0
1904	FBtr0335266	CG7882	Q0IGX4	-2.14	2e-05	-0.62	0	-1	0
1905	FBtr0078509	Ten-m		1.23	0	NA	NA	0	NA
1906	FBtr0333255	tim		-1.48	0	NA	NA	0	NA
1907	FBtr0332452	CLIP-190	M9PDB4	-1.31	0	-0.51	0.02	0	0
1908	FBtr0113009	CG3625		-1.46	0.0001	NA	NA	0	NA
1909	FBtr0086573	tn	Q7JUV6	1.32	0	0.16	0.25	0	0
1910	FBtr0301028	SKIP		1.37	2e-05	NA	NA	0	NA
1911	FBtr0080743	CG15258		-1.41	0	NA	NA	0	NA
1912	FBtr0340448	tn	A0A0B4LFP7	1.32	0	-0.62	0	0	0
1913	FBtr0336627	brat		1.49	0	NA	NA	0	NA
1914	FBtr0073172	CG12766	Q9VZK8	3.05	4e-05	-0.17	0.07	1	0
1915	FBtr0073826	inaE		-1.26	0	NA	NA	0	NA
1916	FBtr0302655	CG42666		1.38	0	NA	NA	0	NA
1917	FBtr0331574	simj	M9PF79	1.2	0.00012	0.18	0.42	0	0
1918	FBtr0332668	CG12025	Q9W073	1.25	0	-0.02	0.89	0	0
1919	FBtr0345381	CG12025	Q9W073	1.25	0	-0.02	0.89	0	0
1920	FBtr0300456	Cyp4ac2		-3.04	0	NA	NA	-1	NA
1921	FBtr0332599	ifc		-1.36	0	NA	NA	0	NA
1922	FBtr0290060	CG31678		1.47	0.00046	NA	NA	0	NA
1923	FBtr0087418	CG8089		1.6	0	NA	NA	1	NA
1924	FBtr0079423	Pvf2		1.6	1e-05	NA	NA	1	NA
1925	FBtr0084761	CG11790		1.47	0	NA	NA	0	NA
1926	FBtr0310456	CG43679		-1.83	0	NA	NA	-1	NA
1927	FBtr0082484	GC1	Q9VGF7	-1.26	0	0.03	0.76	0	0
1928	FBtr0334153	GC1	Q9VGF7	-1.26	0	0.03	0.76	0	0
1929	FBtr0080513	B4		1.31	0	NA	NA	0	NA
1930	FBtr0089498	Gdh	P54385	-1.37	0	0.05	0.4	0	0
1931	FBtr0079135	CG11030	Q9VMM7	1.45	0	0.09	0.54	0	0
1932	FBtr0084760	CG11790	Q8SWX6	1.47	0	-0.04	0.72	0	0
1933	FBtr0334503	CG11790		1.47	0	NA	NA	0	NA
1934	FBtr0100088	CG34033	Q6IGS3	-1.65	1e-05	-0.76	0	-1	-1
1935	FBtr0340049	CG1737	Q9VZ00	1.4	0.00012	0.17	0.07	0	0
1936	FBtr0077419	CG15631		-1.57	0.00015	NA	NA	0	NA
1937	FBtr0343223	CG15631		-1.57	0.00015	NA	NA	0	NA
1938	FBtr0077429	Traf4		2.06	0	NA	NA	1	NA
1939	FBtr0344185	CG11200	Q7K0F7	-1.66	0	-0.68	0.01	-1	0
1940	FBtr0344108	CG31678		1.47	0.00048	NA	NA	0	NA
1941	FBtr0301202	CG6424		1.35	2e-05	NA	NA	0	NA
1942	FBtr0079857	Mtpalpha	Q8IPE8	-1.65	8e-05	-0.13	0.06	-1	0
1943	FBtr0075025	CG6812	Q9VVW3	-1.44	0	-0.24	0	0	0
1944	FBtr0078426	Atox1		-1.4	6e-05	NA	NA	0	NA
1945	FBtr0330117	Atox1	M9PD88	-1.4	6e-05	-0.17	0.02	0	0
1946	FBtr0079858	Mtpalpha	Q8IPE8	-1.66	7e-05	-0.13	0.06	-1	0
1947	FBtr0333179	fog		1.37	4e-05	NA	NA	0	NA
1948	FBtr0308198	Aldh-III	A0A0C4DHC8	-1.43	0	-0.42	0	0	0
1949	FBtr0340491	hts		-1.38	2e-05	NA	NA	0	NA
1950	FBtr0084352	CG6733	Q9VCQ9	-1.95	0	-0.33	0	-1	0
1951	FBtr0083278	CG6126	Q961R9	-1.82	0	0.11	0.06	-1	0
1952	FBtr0084279	CG33107		1.62	6e-05	NA	NA	1	NA
1953	FBtr0088349	Ndg	A1Z877	1.65	1e-05	0.28	0.02	1	0
1954	FBtr0339459	Ndg	A1Z877	1.65	1e-05	0.28	0.02	1	0
1955	FBtr0076292	Gem3		-1.38	0	NA	NA	0	NA
1956	FBtr0334100	Gem3		-1.38	0	NA	NA	0	NA
1957	FBtr0071583	Lapsyn		-1.38	1e-05	NA	NA	0	NA
1958	FBtr0332519	CR43856		1.53	6e-05	NA	NA	0	NA
1959	FBtr0086134	CG9436	Q7JVH6	-2.39	1e-05	-0.39	0	-1	0
1960	FBtr0340050	CG1737		1.4	0.00017	NA	NA	0	NA
1961	FBtr0081411	dia		1.62	8e-05	NA	NA	1	NA
1962	FBtr0345382	CG32191		-2.56	0.00037	NA	NA	-1	NA
1963	FBtr0307509	CG32191		-2.56	0.00037	NA	NA	-1	NA
1964	FBtr0345440	CR43358		2.78	0	NA	NA	1	NA
1965	FBtr0307108	CR43358		2.78	0	NA	NA	1	NA
1966	FBtr0075465	CG13067		-1.71	1e-05	NA	NA	-1	NA
1967	FBtr0334305	cic	A0A0B4KGD7	1.27	0.00032	0.47	0.31	0	0
1968	FBtr0337049	CG43143	A0A0B4KGR1	1.24	0	1.01	0	0	1
1969	FBtr0300481	Aldh-III		-1.44	0	NA	NA	0	NA
1970	FBtr0087514	Cpr51A	Q7JZW0	-2.01	0	-0.19	0	-1	0
1971	FBtr0079189	CG9147	Q9VMI0	-1.47	4e-05	-0.51	0	0	0
1972	FBtr0343123	CG9147	Q9VMI0	-1.47	4e-05	-0.51	0	0	0
1973	FBtr0080719	vig	Q9V426	-1.35	0.00011	0.06	0.35	0	0
1974	FBtr0305090	Asph	A0A0B4K7C1	-1.4	0	0.5	0	0	0
1975	FBtr0078942	CG31522		-1.43	0	NA	NA	0	NA
1976	FBtr0083673	CG14302		1.22	0	NA	NA	0	NA
1977	FBtr0071107	Gclc	A4V448	1.61	0.00031	-0.16	0.01	1	0
1978	FBtr0340138	Gclc	A4V448	1.61	0.00031	-0.16	0.01	1	0
1979	FBtr0333254	tim		-1.48	0	NA	NA	0	NA
1980	FBtr0309110	hts		-1.37	3e-05	NA	NA	0	NA
1981	FBtr0084197	SKIP		1.37	2e-05	NA	NA	0	NA
1982	FBtr0330381	SKIP		1.37	2e-05	NA	NA	0	NA
1983	FBtr0336872	Tsp42Ei	Q7JZW3	-1.53	3e-05	0.06	0.58	0	0
1984	FBtr0086859	CG10934	Q7K1B3	1.37	0	0.08	0.42	0	0
1985	FBtr0300448	Cp38		-10.3	1e-05	NA	NA	-1	NA
1986	FBtr0072785	GV1		-1.47	0	NA	NA	0	NA
1987	FBtr0078134	Amnionless		-1.73	0	NA	NA	-1	NA
1988	FBtr0089028	Tsp42Ei	Q7JZW3	-1.53	3e-05	0.06	0.58	0	0
1989	FBtr0331283	CR43766		1.53	0	NA	NA	0	NA
1990	FBtr0083741	CG5217	Q9VDY4	-1.5	5e-05	0.17	0.05	0	0
1991	FBtr0344633	sr		1.89	0	NA	NA	1	NA
1992	FBtr0083543	sr		1.89	0	NA	NA	1	NA
1993	FBtr0308944	CR9284		-1.65	0	NA	NA	-1	NA
1994	FBtr0114622	tn		1.31	0	NA	NA	0	NA
1995	FBtr0335431	CG31522		-1.43	0	NA	NA	0	NA
1996	FBtr0074063	sog		1.37	0.00033	NA	NA	0	NA
1997	FBtr0076946	Prat2		2.3	0	NA	NA	1	NA
[truncated: 30,538 more rows]
