# Supplementary material for: Combined Transcriptomic and Proteomic Analysis of Perk Toxicity Pathways
Source: Int J Mol Sci. 2021 Apr 27;22(9):4598. doi: 10.3390/ijms22094598 (PMC8124185; doi:10.3390/ijms22094598)
Supplement: Supplementary file 1 [file ijms-22-04598-s001.zip › Table S2.xlsx]

## Sheet: Supplementary Table 2
Supplementary Table 2. Identification of transcripts positively regulated in dPerk overexpressing flies (FC ≥ 1.6, FDR ≤ 0.05).
Changes correspond to tubGal80;daGal4>UASdPerk vs tubGal80;daGal4>+, (a) Transcript Fold Change, (b) Transcript False Discovery Rate, (c) Protein Fold Change (log2 value), (d) Protein False Discovery Rate (e) Analysis threshold for transcripts, transcripts with transFDR≤0.05 and transFC≥1.6, were labelled as 1, transFC≤-1.6, were labelled as -1, (f) Analysis threshold for proteins, proteins with …
Transcript ID	Gene name	Protein ID	transFC (a)	transFDR (b)	protFC(c)	protFDR (d)	transReg (e)	protReg (f)
FBtr0100655	Hsp67Bb	P22978	29.2	0	-0.42	0	1	0
FBtr0100558	Hsp22	P02515	29.2	0	4.82	0	1	1
FBtr0113169	CG12520		27.8	0	NA	NA	1	NA
FBtr0343628	CG12520		27.8	0	NA	NA	1	NA
FBtr0086774	Dgp-1	Q0E931	25.8	0	1.2	0	1	1
FBtr0078596	Osi6		74.3	0	NA	NA	1	NA
FBtr0346344	Osi6		74.3	0	NA	NA	1	NA
FBtr0077958	MFS3		70.5	0	NA	NA	1	NA
FBtr0086773	Dgp-1	Q0E931	21.2	0	1.2	0	1	1
FBtr0100559	Hsp22	P02515	74.6	0	4.82	0	1	1
FBtr0082569	GstD2	Q9VG98	7.49	0	1.88	0	1	1
FBtr0078770	PEK	Q9NIV1	16.6	0	2.32	0	1	1
FBtr0330026	PEK		16.9	0	NA	NA	1	NA
FBtr0330027	PEK		16.9	0	NA	NA	1	NA
FBtr0346617	Tyler		3.65	0	NA	NA	1	NA
FBtr0074738	Shawn		3.65	0	NA	NA	1	NA
FBtr0074736	Tyler		3.66	0	NA	NA	1	NA
FBtr0074737	Shawn		3.66	0	NA	NA	1	NA
FBtr0346616	Tyler		3.65	0	NA	NA	1	NA
FBtr0344069	Shawn		3.65	0	NA	NA	1	NA
FBtr0081953	CG9773		3.96	0	NA	NA	1	NA
FBtr0306924	CG43320		7.85	0	NA	NA	1	NA
FBtr0077008	ImpL3	Q95028	16.3	0	0.33	0	1	0
FBtr0332065	ImpL3	Q95028	16	0	0.33	0	1	0
FBtr0332066	ImpL3	Q95028	16.2	0	0.33	0	1	0
FBtr0332067	ImpL3	Q95028	16.1	0	0.33	0	1	0
FBtr0273384	CG8213		7.1	0	NA	NA	1	NA
FBtr0273385	CG8213		7.1	0	NA	NA	1	NA
FBtr0339307	CG8213		7.1	0	NA	NA	1	NA
FBtr0074739	Shawn		4.01	0	NA	NA	1	NA
FBtr0084913	CG14545		2.73	0	NA	NA	1	NA
FBtr0088591	Cyp4p2		115	0	NA	NA	1	NA
FBtr0078500	Aats-ile	Q8MSW0	3.8	0	0.03	0.69	1	0
FBtr0078499	Aats-ile	Q8MSW0	3.8	0	0.03	0.69	1	0
FBtr0078498	Aats-ile	Q8MSW0	3.79	0	0.03	0.69	1	0
FBtr0073252	Cpr64Ac	Q9VZG0	119	0	-0.06	0.75	1	0
FBtr0082333	Tpc1	Q7K0L7	5.3	0	0.21	0.04	1	0
FBtr0082334	Tpc1	Q7K0L7	5.36	0	0.21	0.04	1	0
FBtr0302379	CG5999	Q9VG29	69.4	0	3.73	0	1	1
FBtr0305089	JhI-21	Q9VKC2	4.83	0	0.88	0.06	1	0
FBtr0079299	Aatf	Q9VM95	5.73	0	0.29	0.05	1	0
FBtr0089656	JhI-21	Q9VKC2	4.8	0	0.88	0.06	1	0
FBtr0342608	JhI-21	Q9VKC2	4.87	0	0.88	0.06	1	0
FBtr0346427	JhI-21	Q9VKC2	4.76	0	0.88	0.06	1	0
FBtr0073729	CG32641		4.12	0	NA	NA	1	NA
FBtr0089655	JhI-21	Q9VKC2	4.78	0	0.88	0.06	1	0
FBtr0082338	Ugt86Da	Q9VGT3	2.69	0	-0.06	0.34	1	0
FBtr0077165	CG4611	Q9VRJ7	2.84	0	0.3	0.02	1	0
FBtr0081981	Aats-trp	Q0KI98	3.97	0	0.03	0.57	1	0
FBtr0342974	wus		4.35	0	NA	NA	1	NA
FBtr0074418	wus		4.35	0	NA	NA	1	NA
FBtr0344998	CG44004		3.53	0	NA	NA	1	NA
FBtr0344997	CG44004		3.53	0	NA	NA	1	NA
FBtr0089055	Cyp9b2	Q9V4I1	6.96	0	1.19	0	1	1
FBtr0289990	CG30022	Q86PD3	7.58	0	-0.23	0	1	0
FBtr0084035	CG7044	Q9VDE8	4.65	0	0.51	0	1	0
FBtr0086842	Uhg1		3.61	0	NA	NA	1	NA
FBtr0333558	Uhg1		3.61	0	NA	NA	1	NA
FBtr0340400	cactin		5.39	0	NA	NA	1	NA
FBtr0075968	eIF-2beta	P41375	2.57	0	-0.02	0.75	1	0
FBtr0077547	CG16713	Q9VQT7	2.87	0	-0.82	0.01	1	-1
FBtr0086913	l(2)k01209	Q8MQK4	3.39	0	0.29	0	1	0
FBtr0084870	CG10420	Q9VBV5	8.58	0	0.85	0	1	1
FBtr0082657	CG5724		21	0	NA	NA	1	NA
FBtr0332459	NTPase		2.28	0	NA	NA	1	NA
FBtr0345640	CG33123	Q9VQR8	3.77	0	0.06	0.37	1	0
FBtr0077562	CG33123	Q9VQR8	3.77	0	0.06	0.37	1	0
FBtr0071131	CG10778	Q9W3M6	5.01	0	-0.03	0.77	1	0
FBtr0332460	NTPase	M9PBV2	2.27	0	0.17	0.03	1	0
FBtr0091787	CG33786		8.08	0	NA	NA	1	NA
FBtr0091786	CG33785		8.08	0	NA	NA	1	NA
FBtr0084511	Aats-glupro	P28668	4.24	0	0.08	0.08	1	0
FBtr0086915	l(2)k01209	Q8MQK4	3.36	0	0.29	0	1	0
FBtr0332882	Aats-asp	Q7K0E6	4.82	0	-0.02	0.67	1	0
FBtr0087784	Aats-asp	Q7K0E6	4.83	0	-0.02	0.67	1	0
FBtr0333962	RhoGEF3		2.7	0	NA	NA	1	NA
FBtr0086914	l(2)k01209	Q8MQK4	3.39	0	0.29	0	1	0
FBtr0086912	l(2)k01209		3.52	0	NA	NA	1	NA
FBtr0339391	Aats-asp	Q7K0E6	4.91	0	-0.02	0.67	1	0
FBtr0084047	CG17278	Q9VDG1	3.82	0	0.13	0.5	1	0
FBtr0321281	CG7632		3.63	0	NA	NA	1	NA
FBtr0086828	POSH		4.22	0	NA	NA	1	NA
FBtr0343842	CG43402	C9QP70	6.77	0	1.14	0	1	1
FBtr0308745	CG43402	C9QP70	6.77	0	1.14	0	1	1
FBtr0331433	CG10778	Q9W3M6	5.41	0	-0.03	0.77	1	0
FBtr0078339	CG7632	Q9VP50	3.57	0	0.96	0	1	1
FBtr0075665	CG12310		4.44	0	NA	NA	1	NA
FBtr0085850	FeCH	Q9V9S8	4.58	0	0.33	0	1	0
FBtr0077682	NTPase		2.24	0	NA	NA	1	NA
FBtr0077683	NTPase		2.24	0	NA	NA	1	NA
FBtr0085849	FeCH	Q9V9S8	4.6	0	0.33	0	1	0
FBtr0081165	l(2)37Cc	P24156	2.43	0	0.14	0.03	1	0
FBtr0071326	c11.1	Q9W350	2.98	0	0.07	0.22	1	0
FBtr0343368	c11.1	Q9W350	2.98	0	0.07	0.22	1	0
FBtr0299688	CG42306	B7YZK1	1.79	0	0.23	0.01	1	0
FBtr0086654	Gint3	Q7K0S5	1.79	0	0.21	0.02	1	0
FBtr0077680	NTPase		2.24	0	NA	NA	1	NA
FBtr0340393	CG42306	B7YZK1	1.8	0	0.23	0.01	1	0
FBtr0340392	Gint3	Q7K0S5	1.8	0	0.21	0.02	1	0
FBtr0299689	CG42306	B7YZK1	1.79	0	0.23	0.01	1	0
FBtr0086655	Gint3	Q7K0S5	1.79	0	0.21	0.02	1	0
FBtr0085851	FeCH	Q9V9S8	4.57	0	0.33	0	1	0
FBtr0070146	Rbf	Q24472	2.34	0	0.23	0.05	1	0
FBtr0305998	bor	Q9VEX6	1.97	0	0.02	0.75	1	0
FBtr0083276	bor	Q9VEX6	1.97	0	0.02	0.75	1	0
FBtr0346428	l(2)37Cc	P24156	2.46	0	0.14	0.03	1	0
FBtr0081164	l(2)37Cc	P24156	2.46	0	0.14	0.03	1	0
FBtr0084512	Aats-glupro	P28668	3.42	0	0.08	0.08	1	0
FBtr0080402	CG15483		3.39	0	NA	NA	1	NA
FBtr0333961	RhoGEF3	Q9W0S2	2.65	0	0.6	0.31	1	0
FBtr0301717	CG42588		3.85	0	NA	NA	1	NA
FBtr0111206	CG14636		3.38	0	NA	NA	1	NA
FBtr0078988	CG14636		3.38	0	NA	NA	1	NA
FBtr0085210	CG5646		6.11	0	NA	NA	1	NA
FBtr0086911	Prosalpha5	Q95083	2.75	0	-0.44	0	1	0
FBtr0087139	JhI-26	Q7K0P0	3.02	0	-0.09	0.24	1	0
FBtr0087734	Aats-val		4.75	0	NA	NA	1	NA
FBtr0333148	Aats-val	A0A0B4KF06	4.75	0	0.01	0.83	1	0
FBtr0083792	tRNA:V3b:92Bb		3.07	0	NA	NA	1	NA
FBtr0079722	Aats-ala	Q9VLM8	3.18	0	0.01	0.89	1	0
FBtr0087735	Aats-val		4.81	0	NA	NA	1	NA
FBtr0300233	Uhg8		4.84	0	NA	NA	1	NA
FBtr0079721	Aats-ala	Q9VLM8	3.12	0	0.01	0.89	1	0
FBtr0070714	Proc-R		2.55	0	NA	NA	1	NA
FBtr0074759	Ranbp21		3	0	NA	NA	1	NA
FBtr0080074	CG5604	Q9VL06	1.74	0	0	0.98	1	0
FBtr0075394	mbf1		1.78	0	NA	NA	1	NA
FBtr0308925	CR31781		1.89	0	NA	NA	1	NA
FBtr0308929	CR31781		1.89	0	NA	NA	1	NA
FBtr0308926	CR31781		1.89	0	NA	NA	1	NA
FBtr0346590	CR31781		1.89	0	NA	NA	1	NA
FBtr0308927	CR31781		1.88	0	NA	NA	1	NA
FBtr0073249	ImpL2	Q09024	3.07	0	0.16	0.03	1	0
FBtr0333569	ImpL2	Q09024	3.07	0	0.16	0.03	1	0
FBtr0070713	Proc-R		2.52	0	NA	NA	1	NA
FBtr0304053	CG42588		3.72	0	NA	NA	1	NA
FBtr0075251	CG6512	Q8T4G5	1.99	0	0.16	0.01	1	0
FBtr0100551	Proc-R		2.51	0	NA	NA	1	NA
FBtr0344927	CR45141		4.87	0	NA	NA	1	NA
FBtr0332853	CG10916	Q7K1R6	7.09	0	0.67	0	1	0
FBtr0089941	scf		2.5	0	NA	NA	1	NA
FBtr0086749	CG10916	Q7K1R6	7.12	0	0.67	0	1	0
FBtr0079253	CG9505		4.28	0	NA	NA	1	NA
FBtr0340614	Ranbp21		3.01	0	NA	NA	1	NA
FBtr0305569	mbf1		1.76	0	NA	NA	1	NA
FBtr0334132	CG44006		13.1	0	NA	NA	1	NA
FBtr0305570	mbf1		1.77	0	NA	NA	1	NA
FBtr0333806	Aats-his		3.26	0	NA	NA	1	NA
FBtr0082420	Elp1		3.01	0	NA	NA	1	NA
FBtr0335447	Elp1		3.01	0	NA	NA	1	NA
FBtr0335448	Elp1	A0A0B4KFR6	3.01	0	0.14	0.04	1	0
FBtr0075393	mbf1		1.77	0	NA	NA	1	NA
FBtr0330137	mbf1	M9PFR6	1.77	0	0.16	0.01	1	0
FBtr0073248	ImpL2	Q09024	2.94	0	0.16	0.03	1	0
FBtr0073250	ImpL2	Q09024	2.95	0	0.16	0.03	1	0
FBtr0082765	CG9813		1.7	0	NA	NA	1	NA
FBtr0335460	CG9813	A0A0B4KFY8	1.7	0	0.2	0.01	1	0
FBtr0082768	CG9813		1.7	0	NA	NA	1	NA
FBtr0082769	CG9813		1.7	0	NA	NA	1	NA
FBtr0082766	CG9813		1.7	0	NA	NA	1	NA
FBtr0080892	ChLD3		2.39	0	NA	NA	1	NA
FBtr0345800	CG12164		3.79	0	NA	NA	1	NA
FBtr0088963	CG12164		3.79	0	NA	NA	1	NA
FBtr0078663	CG2017		2.78	0	NA	NA	1	NA
FBtr0303763	rempA		4.07	0	NA	NA	1	NA
FBtr0333805	Aats-his	Q8IQX8	3.34	0	-0.29	0.37	1	0
FBtr0333804	Aats-his		3.32	0	NA	NA	1	NA
FBtr0333952	RhoGEF3		2.34	0	NA	NA	1	NA
FBtr0100552	Proc-R		2.51	0	NA	NA	1	NA
FBtr0089942	scf	Q9W0H8	2.47	0	0.1	0.18	1	0
FBtr0112379	Rpb12		2.28	0	NA	NA	1	NA
FBtr0334282	Rgk1		3.71	0	NA	NA	1	NA
FBtr0334284	Rgk1		3.71	0	NA	NA	1	NA
FBtr0345320	Proc-R		2.52	0	NA	NA	1	NA
FBtr0074593	Aats-his	Q9VWT1	3.36	0	0.13	0.15	1	0
FBtr0343706	CG15282		2.23	0	NA	NA	1	NA
FBtr0302946	CG15282		2.23	0	NA	NA	1	NA
FBtr0082438	CG6834	Q9VGJ7	3.21	0	0.16	0.01	1	0
FBtr0077483	CG3714		1.73	0	NA	NA	1	NA
FBtr0077482	CG3714		1.73	0	NA	NA	1	NA
FBtr0072014	eIF2B-delta	Q0E8X6	3.16	0	0.09	0.09	1	0
FBtr0080615	NimC1		3.67	0	NA	NA	1	NA
FBtr0299617	CG42272		2.4	0	NA	NA	1	NA
FBtr0113020	CG3714		1.72	0	NA	NA	1	NA
FBtr0075252	CG6512		1.95	0	NA	NA	1	NA
FBtr0335480	CG17259	Q9VQL1	2.87	0	-0.37	0	1	0
FBtr0077667	CG17259	Q9VQL1	2.87	0	-0.37	0	1	0
FBtr0078661	CG2017	Q960F7	2.6	0	0.76	0	1	1
FBtr0082570	GstD3	Q9VG97	2.86	0	0.3	0	1	0
FBtr0114518	CG2017		2.6	0	NA	NA	1	NA
FBtr0078664	CG2017		2.6	0	NA	NA	1	NA
FBtr0078662	CG2017		2.6	0	NA	NA	1	NA
FBtr0082770	CG9813		1.7	0	NA	NA	1	NA
FBtr0082767	CG9813		1.7	0	NA	NA	1	NA
FBtr0080656	CG15282		1.92	0	NA	NA	1	NA
FBtr0080587	Cyp28a5	Q9V419	2.65	0	-0.3	0	1	0
FBtr0290268	Sur		1.98	0	NA	NA	1	NA
FBtr0333956	RhoGEF3		2.27	0	NA	NA	1	NA
FBtr0346436	Aats-thr	Q9VKB0	2.41	0	0.16	0.01	1	0
FBtr0080332	Aats-thr	Q9VKB0	2.41	0	0.16	0.01	1	0
FBtr0333958	RhoGEF3		2.13	0	NA	NA	1	NA
FBtr0113494	snoRNA:Psi28S-2949		1.76	0	NA	NA	1	NA
FBtr0088882	CG8728	Q7K3W2	1.74	0	-0.03	0.55	1	0
FBtr0080959	CG6115	Q9VJG4	1.77	0	0.41	0.03	1	0
FBtr0345447	CG6115	Q9VJG4	1.77	0	0.41	0.03	1	0
FBtr0086616	Phb2		2.07	0	NA	NA	1	NA
FBtr0344987	mal	X2JFY7	2.5	0	0.07	0.4	1	0
FBtr0078066	CG2789		4.35	0	NA	NA	1	NA
FBtr0331680	galectin		2.25	0	NA	NA	1	NA
FBtr0077306	mal	X2JFY7	2.52	0	0.07	0.4	1	0
FBtr0077481	CG3714		1.68	0	NA	NA	1	NA
FBtr0073105	CG32271		2.41	0	NA	NA	1	NA
FBtr0305955	CG13334		2.92	0	NA	NA	1	NA
FBtr0332780	CR43868		1.75	0	NA	NA	1	NA
FBtr0112863	Phb2		2.09	0	NA	NA	1	NA
FBtr0086615	Phb2		2.09	0	NA	NA	1	NA
FBtr0086614	Phb2		2.09	0	NA	NA	1	NA
FBtr0079389	CG3476	Q9VM51	2.41	0	-0.3	0	1	0
FBtr0345630	oys	Q6NN55	1.68	0	0.32	0	1	0
FBtr0339416	oys	Q6NN55	1.68	0	0.32	0	1	0
FBtr0088434	oys	Q6NN55	1.68	0	0.32	0	1	0
FBtr0071304	CG12057		9.41	0	NA	NA	1	NA
FBtr0332578	Aats-asn	Q9V434	3.11	0	-0.06	0.26	1	0
FBtr0080912	Ugt36Bc	Q9VJH8	4.58	0	0.12	0.02	1	0
FBtr0080911	Ugt36Bc	Q9VJH8	4.58	0	0.12	0.02	1	0
FBtr0088834	CG1882	Q5U191	2.73	0	0.22	0.04	1	0
FBtr0345697	CG1882	Q5U191	2.73	0	0.22	0.04	1	0
FBtr0079429	CG31908	Q8T9H8	1.62	0	-0.13	0.83	1	0
FBtr0345638	CG31908	Q8T9H8	1.62	0	-0.13	0.83	1	0
FBtr0344942	f		2.16	0	NA	NA	1	NA
FBtr0301455	Nipped-B		1.99	0	NA	NA	1	NA
FBtr0301456	Nipped-B		1.99	0	NA	NA	1	NA
FBtr0301454	Nipped-B		1.99	0	NA	NA	1	NA
FBtr0111118	Nipped-B	Q7PLI2	1.97	0	0.21	0.01	1	0
FBtr0111119	Nipped-B	Q7PLI2	1.97	0	0.21	0.01	1	0
FBtr0344740	Skp2		3.61	0	NA	NA	1	NA
FBtr0081162	Aats-asn	Q9V434	3.13	0	-0.06	0.26	1	0
FBtr0072015	eIF2B-delta	Q0E8X6	3.06	0	0.09	0.09	1	0
FBtr0080331	Aats-thr		2.43	0	NA	NA	1	NA
FBtr0112862	Phb2	A8DYI6	1.92	0	-0.04	0.48	1	0
FBtr0113248	Ire1	A8JR46	2.09	0	0.77	0	1	1
FBtr0072013	eIF2B-delta	Q0E8X6	3.23	0	0.09	0.09	1	0
FBtr0302315	eIF2B-delta	Q0E8X6	3.18	0	0.09	0.09	1	0
FBtr0332623	CG12057		9.59	0	NA	NA	1	NA
FBtr0089463	asparagine-synthetase	Q7KTW9	4.3	0	1.2	0	1	1
FBtr0079430	CG31908	Q8T9H8	1.61	0	-0.13	0.83	1	0
FBtr0071902	asrij		3.54	0	NA	NA	1	NA
FBtr0081798	DNApol-iota		2.56	0	NA	NA	1	NA
FBtr0345629	oys		1.71	0	NA	NA	1	NA
FBtr0332144	ltl	Q9VS84	1.82	0	0.28	0.02	1	0
FBtr0339598	tx		2.63	0	NA	NA	1	NA
FBtr0332909	asrij	A0A0B4KF31	3.66	0	0.17	0.01	1	0
FBtr0085009	tx		2.63	0	NA	NA	1	NA
FBtr0081797	DNApol-iota		2.62	0	NA	NA	1	NA
FBtr0339120	CG1882	Q5U191	2.73	0	0.22	0.04	1	0
FBtr0343001	CG4269	Q9W239	7.73	0	-0.25	0.21	1	0
FBtr0088836	CG1882		2.66	0	NA	NA	1	NA
FBtr0088831	mus205	Q9GSR1	2.13	0	0.17	0.1	1	0
FBtr0071854	CG4269	Q9W239	7.77	0	-0.25	0.21	1	0
FBtr0339606	DNApol-iota		2.67	0	NA	NA	1	NA
FBtr0344263	GstD9	Q9VGA0	3.87	0	0.34	0	1	0
FBtr0082608	GstD9	Q9VGA0	3.87	0	0.34	0	1	0
FBtr0075904	CG32115		3.33	0	NA	NA	1	NA
FBtr0087677	CG13334		3.16	0	NA	NA	1	NA
FBtr0331342	CD98hc		2.48	0	NA	NA	1	NA
FBtr0332157	CD98hc		2.48	0	NA	NA	1	NA
FBtr0089573	CG6686		2.22	0	NA	NA	1	NA
FBtr0089572	CG6686		2.22	0	NA	NA	1	NA
FBtr0301171	CG6686		2.22	0	NA	NA	1	NA
FBtr0080333	Aats-thr		2.55	0	NA	NA	1	NA
FBtr0088360	JhI-1		2.9	0	NA	NA	1	NA
FBtr0300127	Cyp6a20	Q9V773	2.74	0	0.11	0.03	1	0
FBtr0081824	CD98hc		2.48	0	NA	NA	1	NA
FBtr0331344	CD98hc	A0A0B4KFA6	2.48	0	0.05	0.33	1	0
FBtr0339524	Qtzl		3.89	0	NA	NA	1	NA
FBtr0080288	Qtzl		3.96	0	NA	NA	1	NA
FBtr0079891	CG5846		2.9	0	NA	NA	1	NA
FBtr0346717	CG5846		2.9	0	NA	NA	1	NA
FBtr0112861	Phb2		2.01	0	NA	NA	1	NA
FBtr0087451	Cyp6a17	A0A0B4LF54	117	0	4.25	0	1	1
FBtr0345527	Cyp6a17	A0A0B4LF54	117	0	4.25	0	1	1
FBtr0084828	CG13659	Q9VBS9	3.71	0	0.33	0	1	0
FBtr0302164	galectin		2.22	0	NA	NA	1	NA
FBtr0081729	Neurochondrin	Q9VI25	2.62	0	0.11	0.06	1	0
FBtr0075633	Aats-gly	Q9VUK8	2.46	0	0	0.95	1	0
FBtr0310075	NimC1	M9PBB4	3.24	0	-0.36	0.04	1	0
FBtr0343644	NimC1	M9PBB4	3.24	0	-0.36	0.04	1	0
FBtr0304877	CG43095		3.09	0	NA	NA	1	NA
FBtr0078101	galectin		2.29	0	NA	NA	1	NA
FBtr0077721	daw		4.28	0	NA	NA	1	NA
FBtr0074300	eIF-2alpha	X2JFR6	1.61	0	0.04	0.47	1	0
FBtr0343016	eIF-2alpha	X2JFR6	1.61	0	0.04	0.47	1	0
FBtr0301492	olf413		1.93	0	NA	NA	1	NA
FBtr0333219	olf413		1.92	0	NA	NA	1	NA
FBtr0300625	CG42496	E1JGR4	2.27	0	0.14	0.36	1	0
FBtr0071672	Ppcdc		2.27	0	NA	NA	1	NA
FBtr0342959	Ppcdc		2.27	0	NA	NA	1	NA
FBtr0342958	CG42496	E1JGR4	2.27	0	0.14	0.36	1	0
FBtr0075632	Aats-gly		2.49	0	NA	NA	1	NA
FBtr0333934	Aats-gly	Q9VUK8	2.49	0	0	0.95	1	0
FBtr0334994	Nipped-B		1.92	0	NA	NA	1	NA
FBtr0075159	CG5535		2.61	0	NA	NA	1	NA
FBtr0070568	CG10802	Q9W4R9	2.96	0	0.15	0.01	1	0
FBtr0077720	daw		4.26	0	NA	NA	1	NA
FBtr0335151	daw		4.26	0	NA	NA	1	NA
FBtr0077480	CG3714		1.62	0	NA	NA	1	NA
FBtr0331621	CG13272		2.27	0	NA	NA	1	NA
FBtr0083724	CG14291	Q9VE24	1.69	0	0.21	0.06	1	0
FBtr0273277	CG5535		2.61	0	NA	NA	1	NA
FBtr0077479	CG3714		1.62	0	NA	NA	1	NA
FBtr0334792	CG3714	M9PEF6	1.62	0	0.37	0	1	0
FBtr0303475	Fdxh	M9MRX8	2.91	0	-0.02	0.73	1	0
FBtr0076498	Fdxh	M9MRX8	2.91	0	-0.02	0.73	1	0
FBtr0086627	CG15100	A1ZBE9	2.31	0	-0.09	0.14	1	0
FBtr0345350	CG10638	Q9VTY2	2.5	0	0.04	0.62	1	0
FBtr0089321	CG10638	Q9VTY2	2.5	0	0.04	0.62	1	0
FBtr0089643	CG11710		2.62	0	NA	NA	1	NA
FBtr0089642	CG11710	Q9VRA1	2.62	0	0.13	0.1	1	0
FBtr0339682	CG11710	Q9VRA1	2.62	0	0.13	0.1	1	0
FBtr0088980	az2		2.35	0	NA	NA	1	NA
FBtr0074794	Alr		2.26	0	NA	NA	1	NA
FBtr0304066	f		1.82	0	NA	NA	1	NA
FBtr0343000	CG4269		8.01	0	NA	NA	1	NA
FBtr0080914	CG13272		2.47	0	NA	NA	1	NA
FBtr0344850	Ugt36Bc	Q9VJH8	4.53	0	0.12	0.02	1	0
FBtr0331609	CG10802		3.02	0	NA	NA	1	NA
FBtr0343971	CR43730		2.35	0	NA	NA	1	NA
FBtr0075969	Gcn5		1.77	0	NA	NA	1	NA
FBtr0345716	CG2658	Q9W4W8	2.07	0	0.14	0.01	1	0
FBtr0070502	CG2658	Q9W4W8	2.07	0	0.14	0.01	1	0
FBtr0073520	CG1703	Q9VYW4	3.09	0	0.1	0.11	1	0
FBtr0343647	CG1703	Q9VYW4	3.09	0	0.1	0.11	1	0
FBtr0070283	CG3740		2.79	0	NA	NA	1	NA
FBtr0346508	CG32152		1.88	0	NA	NA	1	NA
FBtr0346525	CG5151		1.88	0	NA	NA	1	NA
FBtr0307519	CG5151		1.88	0	NA	NA	1	NA
FBtr0346507	CG32152		1.88	0	NA	NA	1	NA
FBtr0084405	CG31457		2.19	0	NA	NA	1	NA
FBtr0089049	Gadd45		5.89	0	NA	NA	1	NA
FBtr0304720	NimA	Q8IP58	2.27	0	-0.11	0.42	1	0
FBtr0304719	NimA		2.27	0	NA	NA	1	NA
FBtr0343642	NimA	Q8IP58	2.28	0	-0.11	0.42	1	0
FBtr0100317	gukh		1.65	0	NA	NA	1	NA
FBtr0075120	rpr		4.2	0	NA	NA	1	NA
FBtr0078517	CG14457		2.05	0	NA	NA	1	NA
FBtr0075344	CG9674		1.76	0	NA	NA	1	NA
FBtr0299668	CG42288		1.64	0	NA	NA	1	NA
FBtr0307217	CG42288		1.64	0	NA	NA	1	NA
FBtr0333608	CG9674	M9NFH8	1.76	0	0.05	0.16	1	0
FBtr0305916	CG9674	M9NFH8	1.76	0	0.05	0.16	1	0
FBtr0345204	CG13624		2.08	0	NA	NA	1	NA
FBtr0084675	CG13624		2.08	0	NA	NA	1	NA
FBtr0332781	CR43868		1.8	0	NA	NA	1	NA
FBtr0332960	CG2004	Q9W3C3	2.65	0	-0.06	0.46	1	0
FBtr0076793	ltl	Q9VS84	1.79	0	0.28	0.02	1	0
FBtr0302045	qm	Q9VS54	1.7	0	0.17	0.06	1	0
FBtr0345074	CG9674		1.75	0	NA	NA	1	NA
FBtr0080290	CG12264	Q9VKD3	1.84	0	-0.35	0	1	0
FBtr0085508	eIF2B-alpha	Q9VAD4	1.93	0	0.15	0.11	1	0
FBtr0333357	Pbgs	Q9VTV9	3.08	0	-0.01	0.91	1	0
FBtr0306540	galectin	M9NCX9	2.09	0	0.06	0.2	1	0
FBtr0076011	Pbgs	Q9VTV9	3.08	0	-0.01	0.91	1	0
FBtr0086675	GstE7	A1ZB72	3.19	0	0.22	0.02	1	0
FBtr0089056	Cyp9b1	Q9V4I0	4.19	0	0.25	0.02	1	0
FBtr0073032	CG32280		2.15	0	NA	NA	1	NA
FBtr0347325	CR46092		4.47	0	NA	NA	1	NA
FBtr0100669	CG14457		2.15	0	NA	NA	1	NA
FBtr0331774	CG14457		2.15	0	NA	NA	1	NA
FBtr0100353	ade3	P00967	4.45	0	-1.2	0	1	-1
FBtr0089767	gukh		1.66	0	NA	NA	1	NA
FBtr0110796	CG13624		2.1	0	NA	NA	1	NA
FBtr0084674	CG13624		2.1	0	NA	NA	1	NA
FBtr0113214	CG12945	Q9VH65	2.18	0	0.16	0.15	1	0
FBtr0084673	CG13624		2.1	0	NA	NA	1	NA
FBtr0089768	gukh		1.63	0	NA	NA	1	NA
FBtr0110795	CG13624		2.09	0	NA	NA	1	NA
FBtr0084672	CG13624		2.09	0	NA	NA	1	NA
FBtr0344220	CG32280		2.16	0	NA	NA	1	NA
FBtr0073031	CG32280		2.16	0	NA	NA	1	NA
FBtr0073030	CG32280		2.16	0	NA	NA	1	NA
FBtr0071038	CG3040	Q9W3T9	1.85	0	-0.04	0.52	1	0
FBtr0345628	GstE11	Q7JVZ8	2.9	0	-0.01	0.92	1	0
FBtr0086697	GstE11	Q7JVZ8	2.9	0	-0.01	0.92	1	0
FBtr0070625	CG6428	Q9W4N6	2.72	0	0.44	0.49	1	0
FBtr0083852	Xport		1.65	0	NA	NA	1	NA
FBtr0310518	CG42508		1.65	0	NA	NA	1	NA
FBtr0300643	CG42508		1.65	0	NA	NA	1	NA
FBtr0334685	CG12945		2.18	0	NA	NA	1	NA
FBtr0332729	qm		1.69	0	NA	NA	1	NA
FBtr0332957	CG2004	Q9W3C3	2.53	0	-0.06	0.46	1	0
FBtr0346167	CG2004	Q9W3C3	2.53	0	-0.06	0.46	1	0
FBtr0332958	CG2004	Q9W3C3	2.53	0	-0.06	0.46	1	0
FBtr0071281	CG2004	Q9W3C3	2.53	0	-0.06	0.46	1	0
FBtr0075655	CG16959		1.91	0	NA	NA	1	NA
FBtr0083700	Xrp1		1.99	0	NA	NA	1	NA
FBtr0301252	CG42553	Q9W0M6	2.03	0	0.43	0	1	0
FBtr0084874	Cad96Ca		1.83	0	NA	NA	1	NA
FBtr0083703	Xrp1		1.69	0	NA	NA	1	NA
FBtr0307521	CG5151		1.88	0	NA	NA	1	NA
FBtr0334523	Xrp1		1.69	0	NA	NA	1	NA
FBtr0302331	Cyp6a14		3.26	0	NA	NA	1	NA
FBtr0075656	CG16959		1.95	0	NA	NA	1	NA
FBtr0345575	Cyp6a14		3.2	0	NA	NA	1	NA
FBtr0088837	CG1882		2.42	0	NA	NA	1	NA
FBtr0339119	CG1882		2.42	0	NA	NA	1	NA
FBtr0076846	qm	Q9VS54	1.69	0	0.17	0.06	1	0
FBtr0339974	CG42402		2.14	0	NA	NA	1	NA
FBtr0113246	Xrp1		1.65	0	NA	NA	1	NA
FBtr0070431	bcn92	O46098	1.77	0	0.28	0	1	0
FBtr0339359	slbo		2.9	0	NA	NA	1	NA
FBtr0072272	slbo		2.87	0	NA	NA	1	NA
FBtr0302490	lft		1.69	0	NA	NA	1	NA
FBtr0080002	lft		1.69	0	NA	NA	1	NA
FBtr0307520	CG5151		1.94	0	NA	NA	1	NA
FBtr0088835	CG1882		2.49	0	NA	NA	1	NA
FBtr0070272	b6		3.43	0	NA	NA	1	NA
FBtr0343991	gukh		1.65	0	NA	NA	1	NA
FBtr0086057	CG7791	A1Z6H6	1.67	0	0.06	0.42	1	0
FBtr0075341	CG9674		1.68	0	NA	NA	1	NA
FBtr0073763	Jafrac1	Q9V3P0	1.71	0	-0.33	0	1	0
FBtr0339700	Jafrac1	Q9V3P0	1.71	0	-0.33	0	1	0
FBtr0304797	CG13887		1.86	0	NA	NA	1	NA
FBtr0333609	CG9674		1.68	0	NA	NA	1	NA
FBtr0305915	CG9674		1.68	0	NA	NA	1	NA
FBtr0342730	CG11409		1.82	0	NA	NA	1	NA
FBtr0302027	Mrp4	Q9VGM1	3.29	0	0.06	0.65	1	0
FBtr0073264	RfC4		2.43	0	NA	NA	1	NA
FBtr0072584	CG13887	Q9W0M4	1.85	0	0.11	0.12	1	0
FBtr0345588	CG13887	Q9W0M4	1.85	0	0.11	0.12	1	0
FBtr0070425	Nmd3	O46050	1.61	0	0.18	0.63	1	0
FBtr0301935	Sfp26Ad	Q6IHT7	5.32	0	0.44	0	1	0
FBtr0333233	Sfp26Ad	Q6IHT7	5.32	0	0.44	0	1	0
FBtr0081200	CG31798		1.8	0	NA	NA	1	NA
FBtr0334163	CG31798		1.8	0	NA	NA	1	NA
FBtr0080546	CenG1A		2.05	0	NA	NA	1	NA
FBtr0082600	lig3		2.95	0	NA	NA	1	NA
FBtr0074874	HLH106	Q9VW37	1.92	0	0.35	0.09	1	0
FBtr0074873	HLH106	Q9VW37	1.93	0	0.35	0.09	1	0
FBtr0333877	HLH106	Q9VW37	1.93	0	0.35	0.09	1	0
FBtr0074875	HLH106	Q9VW37	1.93	0	0.35	0.09	1	0
FBtr0072583	CG13887	Q9W0M4	1.83	0	0.11	0.12	1	0
FBtr0077540	CG31955		2.67	0	NA	NA	1	NA
FBtr0345639	CG31955		2.67	0	NA	NA	1	NA
FBtr0091659	CG33679		1.64	0	NA	NA	1	NA
FBtr0345543	CG31955		2.69	0	NA	NA	1	NA
FBtr0080548	CenG1A		2.12	0	NA	NA	1	NA
FBtr0088146	sprt		1.77	0	NA	NA	1	NA
FBtr0345939	CG42362		2.74	0	NA	NA	1	NA
FBtr0345940	CG42363		2.74	0	NA	NA	1	NA
FBtr0299962	CG42363		2.74	0	NA	NA	1	NA
FBtr0299961	CG42362		2.74	0	NA	NA	1	NA
FBtr0080547	CenG1A		2.13	0	NA	NA	1	NA
FBtr0340363	Bx		1.82	0	NA	NA	1	NA
FBtr0334283	Rgk1		1.63	0	NA	NA	1	NA
FBtr0088463	GstT1	Q7K0B6	1.91	1e-05	0.16	0	1	0
FBtr0301854	CG34423	E1JGT3	2.4	0	0.97	0	1	1
FBtr0072129	ken		1.83	0	NA	NA	1	NA
FBtr0087121	CG8311		2.71	0	NA	NA	1	NA
FBtr0083701	Xrp1		1.62	0	NA	NA	1	NA
FBtr0334524	Xrp1		1.62	0	NA	NA	1	NA
FBtr0112724	CG34423		2.43	0	NA	NA	1	NA
FBtr0086325	CG16898		4.11	0	NA	NA	1	NA
FBtr0299667	CG42287		1.81	0	NA	NA	1	NA
FBtr0331981	CG13565		1.86	0	NA	NA	1	NA
FBtr0331763	Alr	C0PVB3	1.62	1e-05	0.42	0	1	0
FBtr0333957	RhoGEF3		1.68	1e-05	NA	NA	1	NA
FBtr0086699	CG10924	Q7JXB5	2.63	0	0.72	0	1	1
FBtr0084237	CG5382	Q9VD26	1.64	0	-0.15	0.16	1	0
FBtr0290232	InR	P09208	3.22	0	0.76	0.13	1	0
FBtr0290231	InR	P09208	3.22	0	0.76	0.13	1	0
FBtr0071827	Mes4		2.01	0	NA	NA	1	NA
FBtr0301243	Mes4		2.01	0	NA	NA	1	NA
FBtr0086133	Cyp6a2		5.32	0	NA	NA	1	NA
FBtr0079477	Tep3	Q9VLY7	1.92	0	0.12	0.09	1	0
FBtr0301733	galectin		2.08	0	NA	NA	1	NA
FBtr0310440	CG34422	Q9VWP5	1.73	0	0.09	0.36	1	0
FBtr0300231	Uhg5		2.38	1e-05	NA	NA	1	NA
FBtr0073217	Ero1L	Q9V3A6	1.9	0	0.43	0.11	1	0
FBtr0113093	CG10924		3	0	NA	NA	1	NA
FBtr0300561	Atg1	Q8MQJ7	2.16	1e-05	-0.1	0.76	1	0
FBtr0300251	Uhg5		2.46	1e-05	NA	NA	1	NA
FBtr0084121	InR	P09208	3.21	0	0.76	0.13	1	0
FBtr0089419	Cyp12d1-p		4.13	0	NA	NA	1	NA
FBtr0077586	CG3285	Q9VQP1	2.01	0	0.5	0	1	0
FBtr0339547	CG3285	Q9VQP1	2.01	0	0.5	0	1	0
FBtr0299616	CG42272		2.26	0	NA	NA	1	NA
FBtr0073764	Jafrac1	Q9V3P0	1.71	0	-0.33	0	1	0
FBtr0081692	Ccp84Ab	O97059	1.92	0	0.82	0.01	1	1
FBtr0339699	Jafrac1	Q9V3P0	1.71	0	-0.33	0	1	0
FBtr0345161	Jafrac1	Q9V3P0	1.71	0	-0.33	0	1	0
FBtr0080358	CG6583	Q9VKA1	1.64	0	0.21	0.04	1	0
FBtr0333954	RhoGEF3		1.69	2e-05	NA	NA	1	NA
FBtr0113259	meigo	Q9VDD7	1.62	0	-0.12	0.1	1	0
FBtr0303378	CG16959		1.87	0	NA	NA	1	NA
FBtr0342583	CG31870		2.34	0	NA	NA	1	NA
FBtr0080138	CG31870		2.33	0	NA	NA	1	NA
FBtr0342584	CG31870		2.33	0	NA	NA	1	NA
FBtr0080137	CG31870		2.33	0	NA	NA	1	NA
FBtr0301839	Ppn	Q868Z9	1.83	0	0.49	0	1	0
FBtr0070238	CG11409		1.65	0	NA	NA	1	NA
FBtr0084017	meigo	Q9VDD7	1.63	0	-0.12	0.1	1	0
FBtr0075945	Atg1		2.15	1e-05	NA	NA	1	NA
FBtr0300337	Ppn	Q868Z9	1.83	0	0.49	0	1	0
FBtr0080891	CG17904	Q9VJI9	1.87	0	-0.09	0.28	1	0
FBtr0305648	CG7394		1.61	0	NA	NA	1	NA
FBtr0333215	CG7394		1.61	0	NA	NA	1	NA
FBtr0076457	aay	Q9VSY6	3.06	0	0.67	0	1	0
FBtr0076894	CG14820	Q9VRZ3	3.02	0	0.48	0.01	1	0
FBtr0113773	CG40002	Q7PL91	1.79	0	0.11	0.02	1	0
FBtr0079431	ade3	X2J516	3.66	0	-0.09	0.6	1	0
FBtr0339663	ade3	X2J516	3.66	0	-0.09	0.6	1	0
FBtr0074095	Rhp		1.65	0	NA	NA	1	NA
FBtr0074096	Rhp		1.63	0	NA	NA	1	NA
FBtr0301837	Ppn	Q868Z9	1.83	0	0.49	0	1	0
FBtr0333935	CG16959		1.92	0	NA	NA	1	NA
FBtr0088906	Cyt-b5	Q9V4N3	1.65	0	0.02	0.83	1	0
FBtr0082410	CG10898	Q9VGM4	1.61	0	0.24	0.27	1	0
FBtr0334308	Irbp		3.98	1e-05	NA	NA	1	NA
FBtr0084743	CG5805	Q9VC40	1.64	0	0.07	0.15	1	0
FBtr0333960	RhoGEF3		1.69	3e-05	NA	NA	1	NA
FBtr0333953	RhoGEF3		1.69	3e-05	NA	NA	1	NA
FBtr0339255	CG5805	Q9VC40	1.64	0	0.07	0.15	1	0
FBtr0082385	Irbp		3.84	1e-05	NA	NA	1	NA
FBtr0333959	RhoGEF3		1.68	3e-05	NA	NA	1	NA
FBtr0078219	CG5059		2.2	2e-05	NA	NA	1	NA
FBtr0332210	kek1		1.96	2e-05	NA	NA	1	NA
FBtr0301838	Ppn	Q868Z9	1.82	0	0.49	0	1	0
FBtr0078716	Atg17	Q7KTS2	1.74	3e-05	0.09	0.7	1	0
FBtr0334946	Atg17	Q7KTS2	1.74	3e-05	0.09	0.7	1	0
FBtr0084368	CenB1A	Q9VCQ6	1.66	0	0.22	0.13	1	0
FBtr0343672	CG33307	Q961T9	2.46	0	0.24	0.01	1	0
FBtr0080565	CG33307	Q961T9	2.46	0	0.24	0.01	1	0
FBtr0339194	ETHR		2.09	3e-05	NA	NA	1	NA
FBtr0072605	CG13895		1.86	0	NA	NA	1	NA
FBtr0331771	CG13895		1.86	0	NA	NA	1	NA
FBtr0084054	ETHR		2.1	3e-05	NA	NA	1	NA
FBtr0086893	CCHa1-R		1.66	0	NA	NA	1	NA
FBtr0088901	Nop17l	Q0E9G3	1.67	7e-05	0.26	0	1	0
FBtr0074031	CG11655		1.64	0	NA	NA	1	NA
FBtr0345807	HBS1	Q9W074	1.74	3e-05	0.1	0.06	1	0
FBtr0072866	HBS1	Q9W074	1.74	3e-05	0.1	0.06	1	0
FBtr0078218	CG5059		2.23	3e-05	NA	NA	1	NA
FBtr0333955	RhoGEF3		1.68	4e-05	NA	NA	1	NA
FBtr0331567	CG5059		2.22	3e-05	NA	NA	1	NA
FBtr0089699	Tim17b2		1.76	0	NA	NA	1	NA
FBtr0343734	Tim17b2		1.76	0	NA	NA	1	NA
FBtr0336814	CG44194	A0A0B4KFX0	2.46	0	0.06	0.6	1	0
FBtr0082721	CG17327	Q9VG06	2.46	0	-0.08	0.88	1	0
FBtr0344052	CR44987		2.02	0	NA	NA	1	NA
FBtr0070763	XRCC1		1.8	1e-05	NA	NA	1	NA
FBtr0085456	CG15506		2.11	0	NA	NA	1	NA
FBtr0344448	CG44194	A0A0B4KFX0	2.32	1e-05	0.06	0.6	1	0
FBtr0336813	CG17327	Q9VG06	2.32	1e-05	-0.08	0.88	1	0
FBtr0078217	CG5059		2.2	3e-05	NA	NA	1	NA
FBtr0290230	InR	P09208	3.2	0	0.76	0.13	1	0
FBtr0305607	CG43155		2.87	5e-05	NA	NA	1	NA
FBtr0305573	unk		1.92	0	NA	NA	1	NA
FBtr0337052	unk		1.92	0	NA	NA	1	NA
FBtr0344235	CG16959		1.81	0	NA	NA	1	NA
FBtr0088564	Dbp45A	Q07886	2.54	1e-05	-0.04	0.84	1	0
FBtr0302222	CG42615		1.61	0	NA	NA	1	NA
FBtr0070351	eIF2B-epsilon	Q9W541	2.13	2e-05	-0.04	0.45	1	0
FBtr0070961	CG14438		1.75	2e-05	NA	NA	1	NA
FBtr0070141	Sec22		1.7	0	NA	NA	1	NA
FBtr0310162	Sec22	M9PGI6	1.7	0	-0.13	0.1	1	0
FBtr0070350	eIF2B-epsilon	Q9W541	2.15	3e-05	-0.04	0.45	1	0
FBtr0344056	CR44990		2.28	0	NA	NA	1	NA
FBtr0086706	CG5323	Q7JVK8	2.12	0	-0.1	0.24	1	0
FBtr0089418	Cyp12d1-d		3.72	0	NA	NA	1	NA
FBtr0302272	mtTFB1	Q9VTM5	1.71	0	0.17	0.35	1	0
FBtr0302271	Ccdc56	P0DKM0	1.71	0	0.11	0.17	1	0
FBtr0088902	Nop17l	Q0E9G3	1.63	0.00012	0.26	0	1	0
FBtr0078611	Osi18		2.09	0	NA	NA	1	NA
FBtr0074730	CG14205		4.84	0	NA	NA	1	NA
FBtr0088212	Elp2	Q7K4B3	1.64	4e-05	0.1	0.09	1	0
FBtr0084116	CG6353		1.79	0	NA	NA	1	NA
FBtr0343126	Kr-h2	X2J4W8	1.66	1e-05	-0.04	0.68	1	0
FBtr0079192	Kr-h2	X2J4W8	1.66	1e-05	-0.04	0.68	1	0
FBtr0077374	CG32500	Q8SY96	1.63	0	-0.14	0.06	1	0
FBtr0307394	CG33969		1.96	0	NA	NA	1	NA
FBtr0100010	CG33969		1.96	0	NA	NA	1	NA
FBtr0343751	pre-mod(mdg4)-AB		1.63	1e-05	NA	NA	1	NA
FBtr0343749	pre-mod(mdg4)-E		1.63	1e-05	NA	NA	1	NA
FBtr0343748	pre-mod(mdg4)-E		1.63	1e-05	NA	NA	1	NA
FBtr0084402	unk		1.96	0	NA	NA	1	NA
FBtr0086892	P32	Q7JXC4	1.83	0	-0.03	0.68	1	0
FBtr0346702	kek1		1.9	3e-05	NA	NA	1	NA
FBtr0082105	bocksbeutel	Q709R6	2.11	0	0.2	0.05	1	0
FBtr0100653	Hsp67Bb	P22978	1.76	0	-0.42	0	1	0
FBtr0073777	CG1673	Q9VYD5	3.08	0	0.66	0	1	0
FBtr0084403	unk		2.01	0	NA	NA	1	NA
FBtr0100537	bocksbeutel	Q709R6	2.19	0	0.2	0.05	1	0
FBtr0081996	Nmdmc	Q04448	5.33	0	0.59	0	1	0
FBtr0336761	Nmdmc	Q04448	5.34	0	0.59	0	1	0
FBtr0302212	Kr-h2	X2J4W8	1.68	1e-05	-0.04	0.68	1	0
FBtr0310365	CG34422		1.68	0	NA	NA	1	NA
FBtr0086674	GstE6	A1ZB71	2.3	0	0.04	0.47	1	0
FBtr0340460	CG15784		3.33	6e-05	NA	NA	1	NA
FBtr0070777	CG15784		3.34	6e-05	NA	NA	1	NA
FBtr0072694	rho		1.83	3e-05	NA	NA	1	NA
FBtr0333207	rho		1.83	3e-05	NA	NA	1	NA
FBtr0070962	CG14438		1.74	3e-05	NA	NA	1	NA
FBtr0339464	CG14438		1.74	3e-05	NA	NA	1	NA
FBtr0344373	sima		1.78	6e-05	NA	NA	1	NA
FBtr0078226	CG11796		2.82	0	NA	NA	1	NA
FBtr0336735	CR44168		2.3	0	NA	NA	1	NA
FBtr0336619	CG13077		1.72	1e-05	NA	NA	1	NA
FBtr0345932	CG13565		1.68	1e-05	NA	NA	1	NA
FBtr0076098	CG7394		1.63	0	NA	NA	1	NA
FBtr0305571	unk		2	0	NA	NA	1	NA
FBtr0087765	CG4630		1.76	1e-05	NA	NA	1	NA
FBtr0333151	CG4630		1.77	1e-05	NA	NA	1	NA
FBtr0086906	Ns2	Q7JXU4	1.89	3e-05	0.27	0.11	1	0
FBtr0087560	Arc1	Q7K1U0	1.84	0	0.63	0	1	0
FBtr0081257	CG13077		1.69	1e-05	NA	NA	1	NA
FBtr0303474	Hsp67Bb	P22978	1.71	0	-0.42	0	1	0
FBtr0081693	Ccp84Ac		2.14	1e-05	NA	NA	1	NA
FBtr0303473	Hsp67Bb	P22978	1.72	0	-0.42	0	1	0
FBtr0078225	CG11796	Q9VPF3	2.81	0	0.64	0	1	0
FBtr0078277	CG11399	Q9VPB7	1.74	0	0.03	0.8	1	0
FBtr0301134	CG5521	E1JIZ3	1.61	0.0001	0.05	0.71	1	0
FBtr0085069	CG5521		1.61	0.0001	NA	NA	1	NA
FBtr0079602	CG14275	Q9VLP1	1.67	0	0.3	0.02	1	0
FBtr0087336	eIF2B-gamma	A1ZA22	2.06	0	-0.31	0	1	0
FBtr0335046	CG12576	Q9VR57	1.7	3e-05	0.15	0.21	1	0
FBtr0077365	CG12576	Q9VR57	1.7	3e-05	0.15	0.21	1	0
FBtr0085410	ligatin	Q9NG60	1.82	3e-05	-0.13	0.6	1	0
FBtr0273194	CG10336		3.31	7e-05	NA	NA	1	NA
FBtr0078216	CG5059	Q9VPD6	2.17	8e-05	0.53	0	1	0
FBtr0070140	CG16989	Q9W5D3	1.6	0	-0.1	0.79	1	0
FBtr0075240	Cad74A		1.69	0	NA	NA	1	NA
FBtr0075239	Cad74A		1.69	0	NA	NA	1	NA
FBtr0343325	CG16989	Q9W5D3	1.6	0	-0.1	0.79	1	0
FBtr0309231	Cad74A		1.65	0	NA	NA	1	NA
FBtr0340059	Hmgs	Q7K4Q9	2.03	0	0	0.98	1	0
FBtr0072357	CG15873		1.75	9e-05	NA	NA	1	NA
FBtr0335167	Cyp309a1	Q9VQD2	2.66	0	-0.46	0	1	0
FBtr0335166	Cyp309a1	Q9VQD2	2.66	0	-0.46	0	1	0
FBtr0305572	unk		1.96	0	NA	NA	1	NA
FBtr0081095	CG10336		3.43	9e-05	NA	NA	1	NA
FBtr0080837	CaBP1	Q9V438	1.71	0	-0.09	0.04	1	0
FBtr0345544	CaBP1	Q9V438	1.71	0	-0.09	0.04	1	0
FBtr0304285	mir-281-1		1.62	0	NA	NA	1	NA
FBtr0087149	Hmgs	Q7K4Q9	2.03	0	0	0.98	1	0
FBtr0087504	CG33469		2.34	2e-05	NA	NA	1	NA
FBtr0084216	CG18596		2.34	0	NA	NA	1	NA
FBtr0088928	CG1942	Q7K1C2	2.54	1e-05	-1.71	0	1	-1
FBtr0079464	santa-maria	Q9VM10	1.7	0	0.34	0.01	1	0
FBtr0346571	santa-maria	Q9VM10	1.7	0	0.34	0.01	1	0
FBtr0344846	brat		1.62	0	NA	NA	1	NA
FBtr0083542	sr		1.93	2e-05	NA	NA	1	NA
FBtr0330050	sr		1.93	2e-05	NA	NA	1	NA
FBtr0339979	CG33469		2.36	2e-05	NA	NA	1	NA
FBtr0081997	Nmdmc	Q04448	4.74	0	0.59	0	1	0
FBtr0072300	CG13581		1.72	4e-05	NA	NA	1	NA
FBtr0302518	CG13793		2.42	0	NA	NA	1	NA
FBtr0346429	CG12576	Q9VR57	1.7	3e-05	0.15	0.21	1	0
FBtr0075067	CG6843		1.7	1e-05	NA	NA	1	NA
FBtr0300248	CG42458		1.94	0.00012	NA	NA	1	NA
FBtr0081159	brat		1.62	0	NA	NA	1	NA
FBtr0331957	CR43787		1.89	1e-05	NA	NA	1	NA
FBtr0087148	Hmgs	Q7K4Q9	1.95	0	0	0.98	1	0
FBtr0082347	RpL3	O16797	1.62	0	-0.21	0.01	1	0
FBtr0077580	CG15406		1.74	0	NA	NA	1	NA
FBtr0084304	Cyp6d4	Q9VCW1	2.02	0	0.01	0.88	1	0
FBtr0081201	Lectin-galC1	Q9VIX1	3.26	2e-05	3.28	0	1	1
FBtr0339497	CG1461	Q9VY42	1.82	0	0.42	0.01	1	0
FBtr0078631	CG10979	Q9VNI5	1.69	7e-05	0.25	0.26	1	0
FBtr0335518	CG10979	Q9VNI5	1.69	7e-05	0.25	0.26	1	0
FBtr0073908	CG1461	Q9VY42	1.83	0	0.42	0.01	1	0
FBtr0072966	CG16758		1.69	0	NA	NA	1	NA
FBtr0302360	Lectin-galC1	Q9VIX1	3.34	2e-05	3.28	0	1	1
FBtr0081160	brat		1.62	0	NA	NA	1	NA
FBtr0273231	CG10625	B7Z0B9	1.93	2e-05	0.33	0.08	1	0
FBtr0301109	Mp		1.84	1e-05	NA	NA	1	NA
FBtr0308094	Mp		2.18	3e-05	NA	NA	1	NA
FBtr0301106	Mp		1.84	1e-05	NA	NA	1	NA
FBtr0301107	Mp		1.84	1e-05	NA	NA	1	NA
FBtr0303864	CR31144		1.65	0	NA	NA	1	NA
FBtr0301942	CG42402		1.91	0.0001	NA	NA	1	NA
FBtr0336454	CG42402		1.91	0.0001	NA	NA	1	NA
FBtr0076604	CG7083		1.63	0	NA	NA	1	NA
FBtr0074989	Bet1		1.62	0	NA	NA	1	NA
FBtr0070460	gt		1.61	0	NA	NA	1	NA
FBtr0336848	CG17107	Q9VKS2	2.25	0	0.38	0.04	1	0
FBtr0336847	CG17107	Q9VKS2	2.25	0	0.38	0.04	1	0
FBtr0080107	CG17107	Q9VKS2	2.25	0	0.38	0.04	1	0
FBtr0306541	CG11374		1.73	0	NA	NA	1	NA
FBtr0273233	CG10625		1.96	2e-05	NA	NA	1	NA
FBtr0309957	Mp		1.84	2e-05	NA	NA	1	NA
FBtr0273232	CG10625		1.97	2e-05	NA	NA	1	NA
FBtr0084182	CG5778		2.03	3e-05	NA	NA	1	NA
FBtr0086677	GstE9	Q7K8X7	2.02	0	-0.58	0	1	0
FBtr0087146	Hmgs	Q7K4Q9	1.85	0	0	0.98	1	0
FBtr0087147	Hmgs	Q7K4Q9	1.85	0	0	0.98	1	0
FBtr0301114	Mp		1.84	2e-05	NA	NA	1	NA
FBtr0301105	Mp		1.84	2e-05	NA	NA	1	NA
FBtr0306638	Mp		1.84	2e-05	NA	NA	1	NA
FBtr0301113	Mp		1.84	2e-05	NA	NA	1	NA
FBtr0081138	CG31793	Q8MT77	2.18	1e-05	0.39	0	1	0
FBtr0301111	Mp		1.84	2e-05	NA	NA	1	NA
FBtr0301735	CG12868	Q4V4P1	2.17	0	1.24	0.02	1	1
FBtr0332705	CG42575		1.62	0.0001	NA	NA	1	NA
FBtr0301108	Mp		1.84	2e-05	NA	NA	1	NA
FBtr0072321	Cyp9c1		1.91	3e-05	NA	NA	1	NA
FBtr0081410	dia	M9NCZ5	1.61	4e-05	0.06	0.47	1	0
FBtr0335145	dia		1.61	4e-05	NA	NA	1	NA
FBtr0339903	Mp		1.81	1e-05	NA	NA	1	NA
FBtr0087450	Cyp6a22	A0A0B4LGH5	2.11	1e-05	-0.19	0	1	0
FBtr0345526	Cyp6a22	A0A0B4LGH5	2.11	1e-05	-0.19	0	1	0
FBtr0339983	Cyp6a22	A0A0B4LGH5	2.11	1e-05	-0.19	0	1	0
FBtr0301958	Mp		1.81	1e-05	NA	NA	1	NA
FBtr0082325	Leash		1.6	1e-05	NA	NA	1	NA
FBtr0344053	CR44987		1.86	1e-05	NA	NA	1	NA
FBtr0343750	pre-mod(mdg4)-C		1.81	7e-05	NA	NA	1	NA
FBtr0077366	CG12576		1.82	0.00013	NA	NA	1	NA
FBtr0088838	phr		2.37	3e-05	NA	NA	1	NA
FBtr0339904	Mp		1.82	2e-05	NA	NA	1	NA
FBtr0340318	CG31793		2.16	1e-05	NA	NA	1	NA
FBtr0113458	CG33282		2.36	1e-05	NA	NA	1	NA
FBtr0081541	Nlg1		1.84	2e-05	NA	NA	1	NA
FBtr0339905	Mp		1.81	2e-05	NA	NA	1	NA
FBtr0084053	ETHR		1.7	0.00026	NA	NA	1	NA
FBtr0113590	snoRNA:Psi28S-3405c		1.82	1e-05	NA	NA	1	NA
FBtr0335197	CG5778		1.95	5e-05	NA	NA	1	NA
FBtr0081374	La	P40796	1.8	5e-05	0.58	0	1	0
FBtr0305961	dia	M9NCZ5	1.66	4e-05	0.06	0.47	1	0
FBtr0077524	Thor		2.15	1e-05	NA	NA	1	NA
FBtr0088839	phr		2.27	3e-05	NA	NA	1	NA
FBtr0075338	Rh4	P08255	1.6	0	0.56	0	1	0
FBtr0345289	Thor		2.15	1e-05	NA	NA	1	NA
FBtr0086676	GstE8	A1ZB73	2.7	0.00048	1.06	0	1	1
FBtr0345798	GstE8	A1ZB73	2.7	0.00048	1.06	0	1	1
FBtr0334300	CG33978		1.78	0	NA	NA	1	NA
FBtr0310437	CG33978		1.78	0	NA	NA	1	NA
FBtr0310435	CG33978		1.78	0	NA	NA	1	NA
FBtr0305969	Nlg1		1.83	3e-05	NA	NA	1	NA
FBtr0334869	Orct2	A0A0B4KHD4	2.1	1e-05	0.17	0.03	1	0
FBtr0084598	Orct2	A0A0B4KHD4	2.1	1e-05	0.17	0.03	1	0
FBtr0078235	trbl		3.86	0	NA	NA	1	NA
FBtr0073202	Rcd5		1.8	0	NA	NA	1	NA
FBtr0078194	CG5872		1.87	0	NA	NA	1	NA
FBtr0344821	CG5872		1.87	0	NA	NA	1	NA
FBtr0085241	ALiX	Q9VB05	1.6	4e-05	-0.04	0.51	1	0
FBtr0087547	Arc2		3.92	0	NA	NA	1	NA
FBtr0344848	CG17104		1.61	0	NA	NA	1	NA
FBtr0075519	mRpS31	Q9VUX1	1.75	1e-05	0.3	0	1	0
FBtr0078484	CG7130	Q9VNW0	2.07	8e-05	0.49	0	1	0
FBtr0086214	GNBP-like3		2.14	0	NA	NA	1	NA
FBtr0080105	CG17104		1.6	0	NA	NA	1	NA
FBtr0336846	CG17104		1.6	0	NA	NA	1	NA
FBtr0339924	CG40002	Q7PL91	2.33	2e-05	0.11	0.02	1	0
FBtr0087682	CG33156		1.85	0.00013	NA	NA	1	NA
FBtr0087145	Hmgs	Q7K4Q9	1.64	1e-05	0	0.98	1	0
FBtr0085172	CG3348		2.97	0	NA	NA	1	NA
FBtr0073172	CG12766	Q9VZK8	3.05	4e-05	-0.17	0.07	1	0
FBtr0087418	CG8089		1.6	0	NA	NA	1	NA
FBtr0079423	Pvf2		1.6	1e-05	NA	NA	1	NA
FBtr0077429	Traf4		2.06	0	NA	NA	1	NA
FBtr0084279	CG33107		1.62	6e-05	NA	NA	1	NA
FBtr0088349	Ndg	A1Z877	1.65	1e-05	0.28	0.02	1	0
FBtr0339459	Ndg	A1Z877	1.65	1e-05	0.28	0.02	1	0
FBtr0081411	dia		1.62	8e-05	NA	NA	1	NA
FBtr0345440	CR43358		2.78	0	NA	NA	1	NA
FBtr0307108	CR43358		2.78	0	NA	NA	1	NA
FBtr0071107	Gclc	A4V448	1.61	0.00031	-0.16	0.01	1	0
FBtr0340138	Gclc	A4V448	1.61	0.00031	-0.16	0.01	1	0
FBtr0344633	sr		1.89	0	NA	NA	1	NA
FBtr0083543	sr		1.89	0	NA	NA	1	NA
FBtr0076946	Prat2		2.3	0	NA	NA	1	NA
FBtr0081690	Ccp84Ad		1.94	0	NA	NA	1	NA
FBtr0309969	CG42666		1.61	3e-05	NA	NA	1	NA
FBtr0078098	CG11911	Q9VPN8	6.96	2e-05	3.22	0	1	1
FBtr0302658	CG42666		1.62	3e-05	NA	NA	1	NA
FBtr0087684	CG33156		2.69	0.00011	NA	NA	1	NA
FBtr0077389	CG3008	Q9VR42	2.23	1e-05	0.58	0	1	0
FBtr0113450	CG33156		2.59	0.00011	NA	NA	1	NA
FBtr0301110	Mp		1.8	2e-05	NA	NA	1	NA
FBtr0086813	CG5773		3.28	0	NA	NA	1	NA
FBtr0072563	Kah		1.83	0	NA	NA	1	NA
FBtr0345472	CG5773		3.28	0	NA	NA	1	NA
FBtr0345581	CG3264		5.84	0.00023	NA	NA	1	NA
FBtr0071781	CG3264		5.84	0.00023	NA	NA	1	NA
FBtr0340281	CG5773		3.28	0	NA	NA	1	NA
FBtr0081276	CG10337		3.02	5e-05	NA	NA	1	NA
FBtr0086855	snoRNA:U31:54Ed		2.81	0	NA	NA	1	NA
FBtr0340109	CG4313		1.62	0	NA	NA	1	NA
FBtr0331204	CG4213		1.61	0	NA	NA	1	NA
FBtr0075143	CG7402		1.87	7e-05	NA	NA	1	NA
FBtr0078093	CG4213		1.61	0	NA	NA	1	NA
FBtr0086212	CG15237		1.66	0	NA	NA	1	NA
FBtr0081284	CG10189	Q9VIV3	1.86	1e-05	0.33	0.08	1	0
FBtr0086266	CG30148		1.79	0	NA	NA	1	NA
FBtr0342706	CG30148		1.79	0	NA	NA	1	NA
FBtr0072965	CG16758		1.61	0	NA	NA	1	NA
FBtr0331327	CG10189	Q9VIV3	1.84	1e-05	0.33	0.08	1	0
FBtr0074979	CG9451	Q9VW00	3.94	0	-0.11	0.44	1	0
FBtr0333845	CG9451	Q9VW00	3.94	0	-0.11	0.44	1	0
FBtr0071108	Gclc	A4V448	1.65	0.00102	-0.16	0.01	1	0
FBtr0340139	Gclc	A4V448	1.65	0.00102	-0.16	0.01	1	0
FBtr0310018	haf		1.63	0	NA	NA	1	NA
FBtr0339539	babos	Q9W258	1.75	0	0.28	0	1	0
FBtr0071845	babos	Q9W258	1.75	0	0.28	0	1	0
FBtr0300775	CG1319	Q8SZA8	1.65	0.00015	-0.46	0	1	0
FBtr0310020	haf		1.63	0	NA	NA	1	NA
FBtr0073696	CG4407		1.79	1e-05	NA	NA	1	NA
FBtr0079977	CG31717		1.61	0	NA	NA	1	NA
FBtr0084492	CG31142	Q8SYR5	1.78	1e-05	0.05	0.84	1	0
FBtr0339739	CR44340		1.65	1e-05	NA	NA	1	NA
FBtr0333409	CG31717		1.62	0	NA	NA	1	NA
FBtr0305619	CG10178		1.71	0	NA	NA	1	NA
FBtr0321322	snRNA:LU		1.8	0.00011	NA	NA	1	NA
FBtr0075520	mib1		1.82	5e-05	NA	NA	1	NA
FBtr0081068	CG10178		1.7	0	NA	NA	1	NA
FBtr0079561	spz3		2.01	0	NA	NA	1	NA
FBtr0310017	haf		1.63	0	NA	NA	1	NA
FBtr0310019	haf		1.63	0	NA	NA	1	NA
FBtr0083354	CG14907		3.05	0.00011	NA	NA	1	NA
FBtr0088494	CG1648	A1Z7Z4	2.25	0	-0.07	0.44	1	0
FBtr0333578	mib1		1.83	6e-05	NA	NA	1	NA
FBtr0305960	dia		2.16	0.0009	NA	NA	1	NA
FBtr0303000	CG13062		1.74	0	NA	NA	1	NA
FBtr0308928	CR31781		1.64	0	NA	NA	1	NA
FBtr0087683	CG33156		2.58	0.00049	NA	NA	1	NA
FBtr0081157	l(2)37Ce		1.66	0	NA	NA	1	NA
FBtr0075965	CG4069	Q9VTZ7	1.6	0.00043	0.16	0.04	1	0
FBtr0300583	CG42494		1.73	0.00018	NA	NA	1	NA
FBtr0087518	pea		1.96	0	NA	NA	1	NA
FBtr0087206	Rrp42	Q29QQ9	1.66	6e-05	0.33	0	1	0
FBtr0300863	List		1.6	1e-05	NA	NA	1	NA
FBtr0347257	CG5791	Q9VD48	2.56	0.00036	1.97	0	1	1
FBtr0084180	CG5791	Q9VD48	2.56	0.00036	1.97	0	1	1
FBtr0079486	Uro	P16163	3.73	0	0.84	0	1	1
FBtr0335196	CG5791	Q9VD48	2.53	0.00036	1.97	0	1	1
FBtr0301615	sr		1.84	0	NA	NA	1	NA
FBtr0300460	CG31909		2.22	0	NA	NA	1	NA
FBtr0088863	Odc1		1.76	0.00109	NA	NA	1	NA
FBtr0340107	CG4313		1.61	1e-05	NA	NA	1	NA
FBtr0334034	CG6769		1.62	7e-05	NA	NA	1	NA
FBtr0074493	CG6769		1.62	7e-05	NA	NA	1	NA
FBtr0344146	haf		1.62	0	NA	NA	1	NA
FBtr0086669	GstE1	Q7KK90	2.17	4e-05	0.52	0	1	0
FBtr0071610	cv-2		1.92	9e-05	NA	NA	1	NA
FBtr0076945	Prat2	Q967S0	2.09	0	0.05	0.41	1	0
FBtr0304745	CG7342		1.6	2e-05	NA	NA	1	NA
FBtr0083777	CG7342		1.6	2e-05	NA	NA	1	NA
FBtr0345053	CR45176		2.47	0	NA	NA	1	NA
FBtr0340162	p115	Q9W3N6	1.61	0	0.04	0.33	1	0
FBtr0071089	p115	Q9W3N6	1.61	0	0.04	0.33	1	0
FBtr0082883	Nsf2	A0A0B4LH53	1.63	0	0.04	0.46	1	0
FBtr0344767	Nsf2	A0A0B4LH53	1.63	0	0.04	0.46	1	0
FBtr0344766	Nsf2	A0A0B4LH53	1.63	0	0.04	0.46	1	0
FBtr0336486	CG14906		2.26	0.0002	NA	NA	1	NA
FBtr0303782	CG31955		1.9	0	NA	NA	1	NA
FBtr0081205	CG9987	Q9VIW7	1.73	0.0012	0.15	0.02	1	0
FBtr0087681	CG33156		1.68	0.00074	NA	NA	1	NA
FBtr0085370	Atg14		1.72	0.00414	NA	NA	1	NA
FBtr0084201	CG7084	Q9VD40	1.61	0.00017	0.08	0.45	1	0
FBtr0086146	Dpit47	A1Z6M6	1.88	0.00121	0.22	0.02	1	0
FBtr0085356	wdn		1.61	7e-05	NA	NA	1	NA
FBtr0347189	CG46025		1.68	0	NA	NA	1	NA
FBtr0336664	Dpit47	A1Z6M6	1.89	0.00124	0.22	0.02	1	0
FBtr0072964	CG16758		1.6	1e-05	NA	NA	1	NA
FBtr0083277	mtSSB	P54622	1.64	1e-05	0.27	0.04	1	0
FBtr0087456	Cyp6a21		1.79	6e-05	NA	NA	1	NA
FBtr0345052	CR45175		1.65	0.00284	NA	NA	1	NA
FBtr0072963	CG16758	Q7KV94	1.61	1e-05	-0.22	0.01	1	0
FBtr0301190	CG7084	Q9VD40	1.6	0.00021	0.08	0.45	1	0
FBtr0337048	CG3999	Q9VH09	2.02	0	-0.15	0.02	1	0
FBtr0082225	CG3999	Q9VH09	2.02	0	-0.15	0.02	1	0
FBtr0081697	agt		2.01	0.00029	NA	NA	1	NA
FBtr0343270	Nxt1		1.84	0	NA	NA	1	NA
FBtr0072241	Nxt1		1.84	0	NA	NA	1	NA
FBtr0301144	CG5953		3.77	8e-05	NA	NA	1	NA
FBtr0086820	CG30110		1.88	0	NA	NA	1	NA
FBtr0079442	CG15818		4.12	0	NA	NA	1	NA
FBtr0344597	CR43130		2.02	0.00399	NA	NA	1	NA
FBtr0344598	CR43130		2.02	0.00399	NA	NA	1	NA
FBtr0087452	Cyp6a23	Q9V771	2.37	0	-0.61	0	1	0
FBtr0301201	CG7720	Q7K3Q2	2.16	5e-05	0.25	0.27	1	0
FBtr0082074	P58IPK	Q9VHA8	1.78	0	-0.14	0.02	1	0
FBtr0306923	CG43319	A0A0B4K6K5	3.12	0	-1.13	0	1	-1
FBtr0301200	CG7720	Q7K3Q2	2.24	3e-05	0.25	0.27	1	0
FBtr0113321	Ugt86Dd	Q9VGT8	3.48	0.00136	1.74	0	1	1
FBtr0075548	CG7272		1.66	0	NA	NA	1	NA
FBtr0301199	CG7720	Q7K3Q2	2.24	3e-05	0.25	0.27	1	0
FBtr0083678	CG7720	Q7K3Q2	2.24	3e-05	0.25	0.27	1	0
FBtr0334145	CG44009		1.67	0.00022	NA	NA	1	NA
FBtr0344419	CG45061		2.43	0	NA	NA	1	NA
FBtr0076145	CG33268		1.65	0.00021	NA	NA	1	NA
FBtr0071928	Cyp6d2		1.6	0.00262	NA	NA	1	NA
FBtr0110781	CG11598	Q0KI77	1.85	0	0.2	0.09	1	0
FBtr0080104	CG31871		1.75	0	NA	NA	1	NA
FBtr0081438	RPA2	Q9VIH1	1.64	0.00168	0.12	0.07	1	0
FBtr0333011	RPA2	Q9VIH1	1.64	0.00168	0.12	0.07	1	0
FBtr0339167	CG7720	Q7K3Q2	2.29	3e-05	0.25	0.27	1	0
FBtr0083600	CG7142		1.94	0	NA	NA	1	NA
FBtr0071250	CG1785		1.85	4e-05	NA	NA	1	NA
FBtr0273217	CG17751		4.23	0.0092	NA	NA	1	NA
FBtr0088789	Gasz		1.62	0.007	NA	NA	1	NA
FBtr0305649	CG33267		1.68	1e-05	NA	NA	1	NA
FBtr0073591	Sclp		1.63	0	NA	NA	1	NA
FBtr0085470	CG31041		1.72	0.00021	NA	NA	1	NA
FBtr0337091	CG5953		2.48	5e-05	NA	NA	1	NA
FBtr0080873	CG5953		2.48	5e-05	NA	NA	1	NA
FBtr0334401	Traf4		1.89	6e-05	NA	NA	1	NA
FBtr0333614	CG5895		1.66	1e-05	NA	NA	1	NA
FBtr0083679	CG7720	Q7K3Q2	2.18	3e-05	0.25	0.27	1	0
FBtr0075437	CG5895		1.61	1e-05	NA	NA	1	NA
FBtr0083779	CG17752	Q9VDV7	1.8	0	0.79	0	1	1
FBtr0347271	CR43132		2.08	0.0071	NA	NA	1	NA
FBtr0072447	tRNA:CR30200		1.76	0.00028	NA	NA	1	NA
FBtr0081449	CG14400		1.64	0.00189	NA	NA	1	NA
FBtr0070366	Pgam5	O46084	1.78	0	0.09	0.45	1	0
FBtr0339601	Pgam5		1.78	0	NA	NA	1	NA
FBtr0080874	CG5953		2.37	9e-05	NA	NA	1	NA
FBtr0087205	CG8389		1.65	0.00018	NA	NA	1	NA
FBtr0300128	Cyp6a9		1.88	0.0111	NA	NA	1	NA
FBtr0305483	CG43145		1.72	0	NA	NA	1	NA
FBtr0088957	Drat	Q961L4	1.85	2e-05	0.14	0.03	1	0
FBtr0081216	CG17544	Q9VIX4	1.76	8e-05	0.12	0.18	1	0
FBtr0300822	CG17544	Q9VIX4	1.76	8e-05	0.12	0.18	1	0
FBtr0081217	CG17544	Q9VIX4	1.76	8e-05	0.12	0.18	1	0
FBtr0307593	CG43386		1.68	1e-05	NA	NA	1	NA
FBtr0340064	CG8303		1.62	0.00333	NA	NA	1	NA
FBtr0081468	CG9253		1.69	0.00439	NA	NA	1	NA
FBtr0332672	CNMa		1.63	0	NA	NA	1	NA
FBtr0078099	CG11912		2.9	3e-05	NA	NA	1	NA
FBtr0300713	CNMa		1.63	0	NA	NA	1	NA
FBtr0079925	Cyp4e3	Q9VL92	3.22	0.00014	1.57	0	1	1
FBtr0088958	Drat	Q961L4	1.8	2e-05	0.14	0.03	1	0
FBtr0081218	CG17544	Q9VIX4	1.79	0.0001	0.12	0.18	1	0
FBtr0087204	CG8389		1.61	0.00063	NA	NA	1	NA
FBtr0088760	Cyp4ad1	Q9V4T3	1.61	1e-05	0.78	0.02	1	1
FBtr0083711	CG14285	Q9VE10	1.64	0.00196	0.52	0.01	1	0
FBtr0340065	CG8303		1.6	0.00474	NA	NA	1	NA
FBtr0088923	CG2064	A1Z729	1.79	0.00064	0.33	0	1	0
FBtr0076347	Dronc	Q9XYF4	1.64	0.00025	0.5	0	1	0
FBtr0344041	CR44977		1.7	4e-05	NA	NA	1	NA
FBtr0088956	Drat		1.75	3e-05	NA	NA	1	NA
FBtr0336939	Drat		1.75	3e-05	NA	NA	1	NA
FBtr0334458	B-H2		1.61	0.0132	NA	NA	1	NA
FBtr0074429	B-H2		1.61	0.0132	NA	NA	1	NA
FBtr0307592	CG43386		1.72	0.00305	NA	NA	1	NA
FBtr0088592	Cyp4p1	Q9V558	1.63	0	-3.9	0	1	-1
FBtr0273278	CG12379	Q9VXR1	1.64	0.0261	0.12	0.49	1	0
FBtr0304481	mir-966		1.74	0	NA	NA	1	NA
FBtr0329896	mthl8		1.94	0	NA	NA	1	NA
FBtr0073061	Drsl4	Q8IRD6	3.87	0	-0.61	0.01	1	0
FBtr0308759	CR43414		1.68	0	NA	NA	1	NA
FBtr0074798	Nup205	Q8IQV9	1.61	0.00013	0.16	0.03	1	0
FBtr0335467	CG44140		1.98	0	NA	NA	1	NA
FBtr0074799	Nup205		1.62	0.00013	NA	NA	1	NA
FBtr0309684	mir-4943		1.74	4e-05	NA	NA	1	NA
FBtr0091708	scaRNA:MeU5-U42		1.78	1e-05	NA	NA	1	NA
FBtr0306159	CG43218		1.78	1e-05	NA	NA	1	NA
FBtr0303445	CG31808	F9VMG5	1.84	0	1.39	0	1	1
FBtr0342785	CR44691		1.89	0.024	NA	NA	1	NA
FBtr0072462	mthl8		1.71	1e-05	NA	NA	1	NA
FBtr0071179	Corp		1.6	0.00776	NA	NA	1	NA
FBtr0307283	Corp		1.6	0.00776	NA	NA	1	NA
FBtr0345503	CG3746	Q9W225	2.46	0.0298	-0.11	0.85	1	0
FBtr0071929	CG3746	Q9W225	2.46	0.0298	-0.11	0.85	1	0
FBtr0076193	Cpr67Fb		1.92	0.00161	NA	NA	1	NA
FBtr0345048	CR45171		1.93	0.00169	NA	NA	1	NA
FBtr0345625	CR45311		1.99	5e-05	NA	NA	1	NA
FBtr0345624	CR45310		1.99	5e-05	NA	NA	1	NA
FBtr0331620	Ugt36Ba		1.7	0.00307	NA	NA	1	NA
FBtr0079868	CG17633	Q9VL86	1.72	0.00012	0.19	0.02	1	0
FBtr0080909	Ugt36Ba		1.78	0.00424	NA	NA	1	NA
FBtr0301275	Larp7		1.62	0.0419	NA	NA	1	NA
FBtr0336738	LysB	D3PFG8	1.65	3e-05	0.18	0.25	1	0
FBtr0072628	LysB	D3PFG8	1.65	3e-05	0.18	0.25	1	0
FBtr0340181	CR44396		1.73	0.0371	NA	NA	1	NA
FBtr0346292	CR45611		1.65	0.0389	NA	NA	1	NA
FBtr0082679	Hsp70Ba		1.62	1e-05	NA	NA	1	NA
FBtr0085895	His-Psi:CR31614		1.6	0.0267	NA	NA	1	NA
