# Supplementary material for: Combined Transcriptomic and Proteomic Analysis of Perk Toxicity Pathways
Source: Int J Mol Sci. 2021 Apr 27;22(9):4598. doi: 10.3390/ijms22094598 (PMC8124185; doi:10.3390/ijms22094598)
Supplement: Supplementary file 1 [file ijms-22-04598-s001.zip › Table S3.xlsx]

## Sheet: Supplementary Table 3
Supplementary Table 3. Identification of transcripts negatively regulated in dPerk overexpressing flies (FC ≥-1.6, FDR ≤ 0.05).
Changes correspond to tubGal80;daGal4>UASdPerk vs tubGal80;daGal4>+, (a) Transcript Fold Change, (b) Transcript False Discovery Rate, (c) Protein Fold Change (log2 value), (d) Protein False Discovery Rate (e) Analysis threshold for transcripts, transcripts with transFDR≤0.05 and transFC≥1.6, were labelled as 1, transFC≤-1.6, were labelled as -1, (f) Analysis threshold for proteins, proteins with …
Transcript ID	Gene name	Protein ID	transFC (a)	transFDR (b)	protFC(c)	protFDR (d)	transReg (e)	protReg (f)
FBtr0345611	CG16826	Q9VK00	-20.9	0	-5.02	0	-1	-1
FBtr0080464	CG16826	Q9VK00	-20.9	0	-5.02	0	-1	-1
FBtr0077220	lcs		-63.2	0	NA	NA	-1	NA
FBtr0344451	CG45080		-79.1	0	NA	NA	-1	NA
FBtr0070006	CG9572	Q9W5X1	-6.56	0	-0.81	0	-1	-1
FBtr0303256	CG9572		-6.56	0	NA	NA	-1	NA
FBtr0346383	CG1678		-36.7	0	NA	NA	-1	NA
FBtr0077219	CG1678		-36.7	0	NA	NA	-1	NA
FBtr0343173	CG9572		-6.29	0	NA	NA	-1	NA
FBtr0076810	CG7409	Q9VSA9	-14.1	0	-0.94	0	-1	-1
FBtr0339932	Sodh-1	O97479	-6.88	0	-1.19	0	-1	-1
FBtr0081627	Sodh-1	O97479	-6.88	0	-1.19	0	-1	-1
FBtr0336878	smp-30		-4.61	0	NA	NA	-1	NA
FBtr0336877	smp-30	H8F4T3	-4.61	0	-0.92	0	-1	-1
FBtr0083016	smp-30		-4.6	0	NA	NA	-1	NA
FBtr0083017	smp-30		-4.58	0	NA	NA	-1	NA
FBtr0075099	CG32198		-59	0	NA	NA	-1	NA
FBtr0112405	CG34212		-116	0	NA	NA	-1	NA
FBtr0302826	CG34212		-76.2	0	NA	NA	-1	NA
FBtr0086523	CG10073		-4.52	0	NA	NA	-1	NA
FBtr0335461	CG44142		-41.2	0	NA	NA	-1	NA
FBtr0310321	CG10073		-4.38	0	NA	NA	-1	NA
FBtr0077128	CG10591		-17.2	0	NA	NA	-1	NA
FBtr0077047	CG6602		-6.34	0	NA	NA	-1	NA
FBtr0071739	CG4377	Q9W2C4	-5.76	0	-0.77	0	-1	-1
FBtr0100095	CG34040	Q2PE19	-39.2	0	-0.19	0.24	-1	0
FBtr0084847	tobi	Q9VBR6	-4.2	0	-0.86	0	-1	-1
FBtr0085150	CG6277		-13.7	0	NA	NA	-1	NA
FBtr0082900	CG33109	Q9VFL9	-77.5	0	-3.52	0	-1	-1
FBtr0305954	CG1213	Q7JVN6	-2.4	0	-0.65	0	-1	0
FBtr0078643	CG1213	Q7JVN6	-2.4	0	-0.65	0	-1	0
FBtr0070490	w		-2.19	0	NA	NA	-1	NA
FBtr0088798	CG30371		-4.57	0	NA	NA	-1	NA
FBtr0074436	CG8568		-3.75	0	NA	NA	-1	NA
FBtr0078315	CG33056	Q961L8	-2.05	0	-0.41	0	-1	0
FBtr0078312	CG33056	Q961L8	-2.06	0	-0.41	0	-1	0
FBtr0078314	CG33056	Q961L8	-2.07	0	-0.41	0	-1	0
FBtr0078311	CG33056	Q961L8	-2.05	0	-0.41	0	-1	0
FBtr0332756	Cpr76Bd		-5.55	0	NA	NA	-1	NA
FBtr0113181	Cpr76Bd		-5.55	0	NA	NA	-1	NA
FBtr0332755	Cpr76Bd	M9PFX4	-5.55	0	-0.77	0	-1	-1
FBtr0289974	CG14325		-25.2	0	NA	NA	-1	NA
FBtr0330696	CG43755		-2.33	0	NA	NA	-1	NA
FBtr0078313	CG33056		-2.11	0	NA	NA	-1	NA
FBtr0080336	CG17211		-3.07	0	NA	NA	-1	NA
FBtr0087732	AGBE	A1Z992	-3.17	0	-0.25	0	-1	0
FBtr0112391	CG34198		-5.76	0	NA	NA	-1	NA
FBtr0088747	Mal-A2	P07191	-4.62	0	-0.62	0	-1	0
FBtr0078642	CG1213	Q7JVN6	-2.35	0	-0.65	0	-1	0
FBtr0078644	CG1213	Q7JVN6	-2.34	0	-0.65	0	-1	0
FBtr0083967	CG15695		-2.82	0	NA	NA	-1	NA
FBtr0080450	CG5945	Q9VK12	-3.2	0	-0.4	0	-1	0
FBtr0334754	CG5945	Q9VK12	-3.2	0	-0.4	0	-1	0
FBtr0345621	CG34457		-2.67	0	NA	NA	-1	NA
FBtr0112763	CG34457		-2.67	0	NA	NA	-1	NA
FBtr0300709	CG13795		-2.13	0	NA	NA	-1	NA
FBtr0343407	CG13795		-2.13	0	NA	NA	-1	NA
FBtr0330667	CG3597	M9PE54	-4.4	0	-0.55	0	-1	0
FBtr0077792	CG3597		-4.4	0	NA	NA	-1	NA
FBtr0083985	TotX		-31.7	0	NA	NA	-1	NA
FBtr0339997	CG8093		-10.7	0	NA	NA	-1	NA
FBtr0087401	CG8093		-10.7	0	NA	NA	-1	NA
FBtr0073937	Ag5r	Q9VY18	-4.64	0	-3.12	0	-1	-1
FBtr0306917	Gale	Q9W0P5	-1.88	0	-0.4	0	-1	0
FBtr0072556	Gale	Q9W0P5	-1.87	0	-0.4	0	-1	0
FBtr0330695	CG43755		-2.1	0	NA	NA	-1	NA
FBtr0080539	CAH1	Q9V396	-1.73	0	-0.66	0	-1	0
FBtr0305582	Ag5r	Q9VY18	-4.33	0	-3.12	0	-1	-1
FBtr0333658	Ag5r	Q9VY18	-4.33	0	-3.12	0	-1	-1
FBtr0088748	Mal-A4	A1Z7E8	-8.65	0	-1.06	0	-1	-1
FBtr0077141	CG13285		-2.48	0	NA	NA	-1	NA
FBtr0071123	CG2233	Q9W3L4	-2.3	0	0.1	0.6	-1	0
FBtr0100081	CG34026	Q2PE22	-2.75	0	-0.72	0	-1	-1
FBtr0343410	CG34026	Q2PE22	-2.75	0	-0.72	0	-1	-1
FBtr0072011	yellow-d	Q9W1R1	-2.96	0	-0.29	0.15	-1	0
FBtr0306593	CG13285		-2.82	0	NA	NA	-1	NA
FBtr0076084	CG10361	Q9VTN9	-2.98	0	-0.32	0	-1	0
FBtr0086475	CG15126		-13.2	0	NA	NA	-1	NA
FBtr0310455	CG43680		-10.1	0	NA	NA	-1	NA
FBtr0335233	CG31087	Q9VBS6	-4.1	0	-0.23	0	-1	0
FBtr0084855	CG31087	Q9VBS6	-4.1	0	-0.23	0	-1	0
FBtr0310149	CG16965	Q9VKD9	-3	0	-0.19	0.02	-1	0
FBtr0077063	CG10467	Q9VRU1	-2.59	0	-0.39	0	-1	0
FBtr0086903	CG6484	Q7K3P6	-4.57	0	-0.74	0	-1	-1
FBtr0344542	SclB		-1.8	0	NA	NA	-1	NA
FBtr0344539	SclB		-1.8	0	NA	NA	-1	NA
FBtr0084153	fit		-29.7	0	NA	NA	-1	NA
FBtr0304880	CG43092		-2.12	0	NA	NA	-1	NA
FBtr0339153	CG3739		-7.34	0	NA	NA	-1	NA
FBtr0073916	CG9411		-5.37	0	NA	NA	-1	NA
FBtr0343688	CG31832		-5.34	0	NA	NA	-1	NA
FBtr0333382	CG6910		-1.61	0	NA	NA	-1	NA
FBtr0113436	CG32425		-1.79	0	NA	NA	-1	NA
FBtr0290130	CG6910		-1.61	0	NA	NA	-1	NA
FBtr0072633	LysP		-6.76	0	NA	NA	-1	NA
FBtr0079275	Tig	X2JDD7	-2.78	0	0.12	0.26	-1	0
FBtr0343152	Tig	X2JDD7	-2.78	0	0.12	0.26	-1	0
FBtr0075091	Cyp12c1	Q9VVR9	-2	0	-0.68	0	-1	0
FBtr0345812	Cyp12c1	Q9VVR9	-2	0	-0.68	0	-1	0
FBtr0085511	Jon99Ci		-3.57	0	NA	NA	-1	NA
FBtr0078204	CG32425		-1.8	0	NA	NA	-1	NA
FBtr0081517	CG8665	Q9VIC9	-4.16	0	-0.45	0	-1	0
FBtr0301707	Men-b		-1.61	0	NA	NA	-1	NA
FBtr0076908	CG14823		-3.31	0	NA	NA	-1	NA
FBtr0344545	SclA		-1.85	0	NA	NA	-1	NA
FBtr0336680	St3	A0A0B4KF40	-1.95	0	-1.16	0	-1	-1
FBtr0346059	CG9914	Q9VXI1	-2.67	0	-0.42	0	-1	0
FBtr0074240	CG9914	Q9VXI1	-2.67	0	-0.42	0	-1	0
FBtr0080693	dyn-p25	Q9VJQ6	-2.32	0	0.28	0.02	-1	0
FBtr0075434	CG13043		-2.49	0	NA	NA	-1	NA
FBtr0331429	CG7381		-3.07	0	NA	NA	-1	NA
FBtr0082727	CG7381	Q9VG15	-3.07	0	-1.05	0	-1	-1
FBtr0331428	CG7381		-3.06	0	NA	NA	-1	NA
FBtr0082506	CG18547	Q9VGF3	-2.18	0	-0.39	0	-1	0
FBtr0302992	CG9465		-2.31	0	NA	NA	-1	NA
FBtr0087399	Hex-C	Q7JYW9	-2.38	0	-0.45	0	-1	0
FBtr0301219	CG7381		-2.99	0	NA	NA	-1	NA
FBtr0082726	CG7381		-2.94	0	NA	NA	-1	NA
FBtr0080573	adat		-1.97	0	NA	NA	-1	NA
FBtr0290287	CG12917		-2.69	0	NA	NA	-1	NA
FBtr0310441	CG7322	Q9VWP2	-2.89	0	-0.63	0	-1	0
FBtr0074654	CG7322	Q9VWP2	-2.89	0	-0.63	0	-1	0
FBtr0346018	CG7322	Q9VWP2	-2.89	0	-0.63	0	-1	0
FBtr0304879	CG43093	A0A0B4K6X5	-3.91	0	-0.97	0	-1	-1
FBtr0345443	CG17325		-2.49	0	NA	NA	-1	NA
FBtr0299685	CG17325		-2.49	0	NA	NA	-1	NA
FBtr0345444	CG42305		-2.49	0	NA	NA	-1	NA
FBtr0299686	CG42305		-2.49	0	NA	NA	-1	NA
FBtr0344540	SclB		-1.77	0	NA	NA	-1	NA
FBtr0344543	SclA		-1.77	0	NA	NA	-1	NA
FBtr0344541	SclB		-1.77	0	NA	NA	-1	NA
FBtr0344544	SclA		-1.77	0	NA	NA	-1	NA
FBtr0081102	CG17325		-2.47	0	NA	NA	-1	NA
FBtr0299687	CG42305		-2.47	0	NA	NA	-1	NA
FBtr0087406	CG12853	A1Z9W8	-3.49	0	0.83	0	-1	1
FBtr0100356	Spn43Ab	A1Z6V5	-1.88	0	-0.02	0.76	-1	0
FBtr0344980	Tequila		-2.14	0	NA	NA	-1	NA
FBtr0339748	CG13325		-8.96	0	NA	NA	-1	NA
FBtr0345931	CG13325		-11.4	0	NA	NA	-1	NA
FBtr0345194	CG13325		-11.4	0	NA	NA	-1	NA
FBtr0078207	CG17637	Q9VPD9	-2.95	0	-1.35	0	-1	-1
FBtr0079063	TpnC25D	Q9VMT2	-2.64	0	0.05	0.93	-1	0
FBtr0346458	TpnC25D	Q9VMT2	-2.64	0	0.05	0.93	-1	0
FBtr0083509	Lgr1		-1.93	0	NA	NA	-1	NA
FBtr0077689	CG18557		-2.45	0	NA	NA	-1	NA
FBtr0331962	CG43789		-2.81	0	NA	NA	-1	NA
FBtr0112487	CG34291		-8.02	0	NA	NA	-1	NA
FBtr0342931	TpnC25D		-2.76	0	NA	NA	-1	NA
FBtr0076906	CG14823		-3.27	0	NA	NA	-1	NA
FBtr0071740	CG4363	Q9W2C5	-3.04	0	0.38	0	-1	0
FBtr0303428	CG42782		-6.42	0	NA	NA	-1	NA
FBtr0347196	CG42782		-6.42	0	NA	NA	-1	NA
FBtr0087722	CG13325		-10	0	NA	NA	-1	NA
FBtr0336679	St3		-2.31	0	NA	NA	-1	NA
FBtr0085007	CR31084		-7.51	0	NA	NA	-1	NA
FBtr0072091	CG5532	Q9W1K0	-1.86	0	0.04	0.83	-1	0
FBtr0345535	CG5532	Q9W1K0	-1.86	0	0.04	0.83	-1	0
FBtr0083510	Lgr1		-1.89	0	NA	NA	-1	NA
FBtr0088759	Mal-A1	P07190	-2.17	0	-0.11	0.08	-1	0
FBtr0336678	St3		-2.28	0	NA	NA	-1	NA
FBtr0084825	CG31104	Q9VBT4	-2.68	0	-0.51	0	-1	0
FBtr0087171	CG7997	Q7K127	-2.4	0	0.22	0.15	-1	0
FBtr0332788	syd		-1.61	0	NA	NA	-1	NA
FBtr0345912	syd		-1.61	0	NA	NA	-1	NA
FBtr0332791	syd		-1.61	0	NA	NA	-1	NA
FBtr0085977	CG7849		-3.19	0	NA	NA	-1	NA
FBtr0087172	CG7997	Q7K127	-2.42	0	0.22	0.15	-1	0
FBtr0300297	Sfp24Bb	B4ZJ91	-3.84	0	-0.51	0	-1	0
FBtr0079322	Galt	M9PB52	-2.17	0	-0.53	0	-1	0
FBtr0333352	Galt	M9PB52	-2.17	0	-0.53	0	-1	0
FBtr0078848	CG14661	Q9VN71	-2.29	0	-0.95	0	-1	-1
FBtr0332792	syd		-1.6	0	NA	NA	-1	NA
FBtr0332789	syd		-1.6	0	NA	NA	-1	NA
FBtr0081303	CG10680	Q9VIQ5	-1.99	0	0.03	0.73	-1	0
FBtr0332182	CG10680	Q9VIQ5	-1.99	0	0.03	0.73	-1	0
FBtr0305965	CG14661	Q9VN71	-2.29	0	-0.95	0	-1	-1
FBtr0346058	CR45485		-2.69	0	NA	NA	-1	NA
FBtr0344981	Tequila	Q9VSU2	-2.02	0	-0.17	0.19	-1	0
FBtr0089686	CRMP	Q9V3N7	-1.68	0	0.12	0.02	-1	0
FBtr0300412	syd		-1.6	0	NA	NA	-1	NA
FBtr0332787	syd		-1.6	0	NA	NA	-1	NA
FBtr0332790	syd		-1.6	0	NA	NA	-1	NA
FBtr0089685	CRMP		-1.67	0	NA	NA	-1	NA
FBtr0076769	syd	Q9GQF1	-1.64	0	-0.04	0.48	-1	0
FBtr0300413	syd		-1.64	0	NA	NA	-1	NA
FBtr0345120	TpnC73F	X2JCI6	-2.18	0	0.52	0.46	-1	0
FBtr0089585	TpnC73F	X2JCI6	-2.18	0	0.52	0.46	-1	0
FBtr0080006	CG5096		-1.83	0	NA	NA	-1	NA
FBtr0071745	lox2		-2.7	1e-05	NA	NA	-1	NA
FBtr0114453	CRMP	Q8IPQ2	-1.68	0	0.07	0.35	-1	0
FBtr0334959	CG8066	Q9VFI3	-2.03	0	0.12	0.27	-1	0
FBtr0087906	CG30049		-1.64	0	NA	NA	-1	NA
FBtr0343591	CG2145	X2JJD6	-1.6	0	-0.05	0.69	-1	0
FBtr0073387	CG2145	X2JJD6	-1.6	0	-0.05	0.69	-1	0
FBtr0082981	CG8066	Q9VFI3	-1.94	0	0.12	0.27	-1	0
FBtr0076525	Tequila		-2.02	0	NA	NA	-1	NA
FBtr0087042	CG6426	Q7JYZ0	-2.43	0	-0.21	0.27	-1	0
FBtr0081107	CG17322	Q9VJ45	-2.56	0	-0.92	0	-1	-1
FBtr0081108	CG17322	Q9VJ45	-2.56	0	-0.92	0	-1	-1
FBtr0081106	CG17322	Q9VJ45	-2.56	0	-0.92	0	-1	-1
FBtr0088709	PGRP-SC2		-5.81	0	NA	NA	-1	NA
FBtr0085510	CG31202		-2.67	0	NA	NA	-1	NA
FBtr0077545	CG3604		-2.49	0	NA	NA	-1	NA
FBtr0085329	CG14528	Q9VAS2	-2.27	0	0.17	0.03	-1	0
FBtr0307274	alpha-Est5	A0A0B4K6V8	-2.34	0	-0.56	0	-1	0
FBtr0081547	alpha-Est5		-2.37	0	NA	NA	-1	NA
FBtr0310421	alpha-Est2		-2.23	0	NA	NA	-1	NA
FBtr0303828	CG42821	Q2PDQ6	-4.82	0	-1.74	0	-1	-1
FBtr0081540	alpha-Est2		-2.24	0	NA	NA	-1	NA
FBtr0073961	dob		-2.48	0	NA	NA	-1	NA
FBtr0346581	CG3604		-2.43	0	NA	NA	-1	NA
FBtr0074028	Cyp4s3	Q9VXY0	-3.75	0	-0.33	0	-1	0
FBtr0088752	Mal-A8	A1Z7F3	-2.36	0	-0.13	0.08	-1	0
FBtr0086633	CG15096	Q7JRA7	-5.75	0	-0.66	0	-1	0
FBtr0084100	CG3301	Q9VDC0	-1.74	0	-0.3	0.01	-1	0
FBtr0113389	CG31103	Q9VBV9	-1.74	0	0.23	0.19	-1	0
FBtr0077997	CG4375		-1.82	0	NA	NA	-1	NA
FBtr0081105	CG17322	Q9VJ45	-2.67	0	-0.92	0	-1	-1
FBtr0345489	Mal-A7	A1Z7F2	-1.98	0	-0.19	0.01	-1	0
FBtr0088757	Mal-A7	A1Z7F2	-1.98	0	-0.19	0.01	-1	0
FBtr0075017	CG9629	Q8SXQ1	-1.68	1e-05	-0.38	0	-1	0
FBtr0073334	CG11345		-3.35	0	NA	NA	-1	NA
FBtr0083329	CG17562	Q9VES7	-1.96	0	-0.28	0	-1	0
FBtr0346492	CR45712		-1.72	0	NA	NA	-1	NA
FBtr0077863	CG15353		-1.71	0	NA	NA	-1	NA
FBtr0079066	Cyp4ac1		-2.29	0	NA	NA	-1	NA
FBtr0072062	Dcp-1		-1.7	0	NA	NA	-1	NA
FBtr0086632	CG15096	Q5BIE4	-5.53	0	-0.01	0.94	-1	0
FBtr0332884	CG3814		-2.57	0	NA	NA	-1	NA
FBtr0332885	CG3814		-2.58	0	NA	NA	-1	NA
FBtr0077884	CG31937	Q9VQ39	-1.72	0	-0.09	0.33	-1	0
FBtr0309293	CR43468		-2.41	0	NA	NA	-1	NA
FBtr0309194	CG15556		-2.03	1e-05	NA	NA	-1	NA
FBtr0085737	CG15556		-2	1e-05	NA	NA	-1	NA
FBtr0077791	CG3609	Q9VQB4	-2.24	0	-0.38	0	-1	0
FBtr0079984	CG4953		-1.82	0	NA	NA	-1	NA
FBtr0340492	CG15096	Q5BIE4	-5.38	0	-0.01	0.94	-1	0
FBtr0081472	CG9246	Q9VIF0	-3.67	0	0.25	0.03	-1	0
FBtr0303027	CG3609	Q9VQB4	-2.25	0	-0.38	0	-1	0
FBtr0309195	CG15556		-2.02	1e-05	NA	NA	-1	NA
FBtr0331441	CG3609	Q9VQB4	-2.24	0	-0.38	0	-1	0
FBtr0075221	CG7589		-2.49	0	NA	NA	-1	NA
FBtr0333690	CG7589		-2.49	0	NA	NA	-1	NA
FBtr0082265	pug	O96553	-2.29	0	-0.5	0	-1	0
FBtr0333692	CG7460	Q9VVK1	-1.68	0	-0.11	0.06	-1	0
FBtr0073322	CG32243		-1.89	1e-05	NA	NA	-1	NA
FBtr0087814	CG3814		-2.49	0	NA	NA	-1	NA
FBtr0340616	CG5162	Q9VX69	-2.36	0	-1.23	0	-1	-1
FBtr0074393	CG5162	Q9VX69	-2.36	0	-1.23	0	-1	-1
FBtr0075187	CG7460	Q9VVK1	-1.66	0	-0.11	0.06	-1	0
FBtr0071625	CG4302	Q9W2J4	-1.85	0	-0.58	0	-1	0
FBtr0072635	CG9119	Q9W0J9	-1.99	0	-0.07	0.32	-1	0
FBtr0082266	pug	O96553	-2.29	0	-0.5	0	-1	0
FBtr0305662	pug		-2.29	0	NA	NA	-1	NA
FBtr0079058	mRpL24	Q9VMY1	-1.62	0	0.13	0.08	-1	0
FBtr0346519	CG42512		-1.81	4e-05	NA	NA	-1	NA
FBtr0347018	CR45925		-1.89	0	NA	NA	-1	NA
FBtr0087813	CG3814		-2.47	0	NA	NA	-1	NA
FBtr0342579	CG16964		-1.81	0	NA	NA	-1	NA
FBtr0340230	CG9463	Q9VLI2	-12.2	1e-05	-2.11	0	-1	-1
FBtr0080282	CG16964		-1.81	0	NA	NA	-1	NA
FBtr0079744	CG9463	Q9VLI2	-12.5	1e-05	-2.11	0	-1	-1
FBtr0075511	CG17032	Q9VUV8	-2.07	0	0	0.99	-1	0
FBtr0112514	CG34316		-3.98	0	NA	NA	-1	NA
FBtr0100144	pug	O96553	-2.25	0	-0.5	0	-1	0
FBtr0344893	LRP1	A0A0B4KFD1	-1.64	1e-05	-0.23	0.09	-1	0
FBtr0082264	pug	O96553	-2.25	0	-0.5	0	-1	0
FBtr0074392	CG18258	Q9VX70	-4.95	0	-1.55	0	-1	-1
FBtr0333574	CG17032	Q9VUV8	-2.1	0	0	0.99	-1	0
FBtr0336759	Kdm2	A0A0B4KFJ7	-1.75	1e-05	0.4	0.01	-1	0
FBtr0336760	Kdm2	A0A0B4KFJ7	-1.75	1e-05	0.4	0.01	-1	0
FBtr0336758	Kdm2	A0A0B4KFJ7	-1.74	1e-05	0.4	0.01	-1	0
FBtr0071832	CG4752	Q9W247	-2.09	0	-0.27	0	-1	0
FBtr0088758	Mal-A3		-3.18	0	NA	NA	-1	NA
FBtr0300691	Kdm2	A0A0B4KFJ7	-1.73	1e-05	0.4	0.01	-1	0
FBtr0091499	lectin-37Db		-2.19	1e-05	NA	NA	-1	NA
FBtr0302362	lectin-37Db		-2.19	1e-05	NA	NA	-1	NA
FBtr0087279	CG30090		-2.55	0	NA	NA	-1	NA
FBtr0072104	CG4019		-2.57	3e-05	NA	NA	-1	NA
FBtr0334006	CG10062		-1.78	1e-05	NA	NA	-1	NA
FBtr0334005	CG10062	A0A0B4KEU8	-1.77	1e-05	0.02	0.91	-1	0
FBtr0086522	CG10062		-1.77	1e-05	NA	NA	-1	NA
FBtr0085215	CG5590	Q9VB10	-1.72	0	-0.22	0.01	-1	0
FBtr0086966	CG6805	Q7K161	-1.68	0	0.08	0.31	-1	0
FBtr0344894	LRP1		-1.65	2e-05	NA	NA	-1	NA
FBtr0306384	CG4019		-2.55	3e-05	NA	NA	-1	NA
FBtr0084863	CG31098	Q9VBT1	-1.81	0	0	0.97	-1	0
FBtr0072103	CG4019		-2.55	3e-05	NA	NA	-1	NA
FBtr0072105	CG4019		-2.55	3e-05	NA	NA	-1	NA
FBtr0336929	CG4019	A0A0B4KFZ1	-2.55	3e-05	-0.03	0.62	-1	0
FBtr0072102	CG4019		-2.55	3e-05	NA	NA	-1	NA
FBtr0084151	dnd	Q9VD64	-2.16	0	-0.24	0	-1	0
FBtr0078297	CG10512	Q9VP68	-1.87	4e-05	-0.81	0	-1	-1
FBtr0086258	qsm	Q7K3W4	-1.61	0	-0.34	0	-1	0
FBtr0346232	CR45600		-4.17	0	NA	NA	-1	NA
FBtr0113334	CG14132		-1.69	0	NA	NA	-1	NA
FBtr0347303	CR46074		-2.36	3e-05	NA	NA	-1	NA
FBtr0070115	CG13369	O77425	-1.67	0	-0.21	0.01	-1	0
FBtr0305959	CG17374	Q7PLB8	-2.17	1e-05	-1.14	0	-1	-1
FBtr0083538	DNaseII	Q9VED8	-2.57	1e-05	0.3	0.06	-1	0
FBtr0078299	CG10512		-1.9	4e-05	NA	NA	-1	NA
FBtr0074961	Oat	Q9VW26	-1.61	0	-0.28	0.03	-1	0
FBtr0077803	CG17242	Q9VQA3	-3.41	0	-1.8	0	-1	-1
FBtr0335162	CG17242	Q9VQA3	-3.41	0	-1.8	0	-1	-1
FBtr0340495	Vsx1		-1.89	7e-05	NA	NA	-1	NA
FBtr0070781	Vsx1		-1.89	7e-05	NA	NA	-1	NA
FBtr0306574	CG6805		-1.65	0	NA	NA	-1	NA
FBtr0078300	CG10512		-1.89	5e-05	NA	NA	-1	NA
FBtr0081350	CG10659		-4.53	0	NA	NA	-1	NA
FBtr0082179	CG3940	Q9VH26	-2.14	1e-05	-0.76	0	-1	-1
FBtr0344391	CG3940	Q9VH26	-2.14	1e-05	-0.76	0	-1	-1
FBtr0344392	CG3940	Q9VH26	-2.14	1e-05	-0.76	0	-1	-1
FBtr0072254	Dat	Q94521	-1.84	0	-0.25	0.05	-1	0
FBtr0076314	CG32054		-2.95	0	NA	NA	-1	NA
FBtr0070844	CG33080		-1.9	0	NA	NA	-1	NA
FBtr0071601	CG9485	Q86BS7	-1.93	0	-0.19	0.14	-1	0
FBtr0300395	CG9485		-1.93	0	NA	NA	-1	NA
FBtr0310327	CG9485		-1.93	0	NA	NA	-1	NA
FBtr0075076	CG3902	Q9VVU1	-1.89	0	-0.36	0	-1	0
FBtr0078298	CG10512		-1.84	1e-05	NA	NA	-1	NA
FBtr0071600	CG9485	Q9W2H8	-1.92	0	0.08	0.27	-1	0
FBtr0300394	CG9485		-1.92	0	NA	NA	-1	NA
FBtr0071599	CG9485		-1.92	0	NA	NA	-1	NA
FBtr0086733	Spn55B	Q7JV69	-2.53	0	-0.12	0.53	-1	0
FBtr0072770	Gk	Q9W095	-2.22	4e-05	-0.36	0	-1	0
FBtr0084441	CG31148		-4.85	3e-05	NA	NA	-1	NA
FBtr0071611	CG17974		-1.83	0	NA	NA	-1	NA
FBtr0086752	CG14500		-2.73	0	NA	NA	-1	NA
FBtr0336460	CG14526	Q9Y136	-2.06	0	0.05	0.54	-1	0
FBtr0078591	Osi24		-3.38	0	NA	NA	-1	NA
FBtr0077542	CG31777		-1.73	0	NA	NA	-1	NA
FBtr0088502	CG12926	A1Z7X8	-1.77	0	-0.36	0	-1	0
FBtr0300132	CG11891	Q8T4C5	-1.97	0	-0.52	0	-1	0
FBtr0086972	CG9640	Q5U179	-1.98	0	0.14	0.03	-1	0
FBtr0078424	CG32444	Q9VP02	-3.4	6e-05	-0.55	0	-1	0
FBtr0306838	CR43304		-3.32	0	NA	NA	-1	NA
FBtr0084317	CG4721	Q9VCU1	-1.63	0	-0.24	0.15	-1	0
FBtr0303818	CG42808	Q8IH23	-1.79	0	-1.15	0	-1	-1
FBtr0333820	CG1969		-1.82	2e-05	NA	NA	-1	NA
FBtr0330296	CG1969		-1.82	2e-05	NA	NA	-1	NA
FBtr0085474	CG1969		-1.82	2e-05	NA	NA	-1	NA
FBtr0343681	CG42682		-2.92	0	NA	NA	-1	NA
FBtr0088707	PGRP-SC1a		-5.07	1e-05	NA	NA	-1	NA
FBtr0342971	CG33080		-1.9	0	NA	NA	-1	NA
FBtr0345752	CG9466	Q9VLI0	-5.84	9e-05	-1.35	0	-1	-1
FBtr0079742	CG9466	Q9VLI0	-5.84	9e-05	-1.35	0	-1	-1
FBtr0112403	CG34210		-1.84	0	NA	NA	-1	NA
FBtr0085475	CG1969		-1.84	3e-05	NA	NA	-1	NA
FBtr0071733	CG13494		-2	0	NA	NA	-1	NA
FBtr0333821	CG1969		-1.84	3e-05	NA	NA	-1	NA
FBtr0343520	eas	P54352	-1.93	0	-0.38	0	-1	0
FBtr0308617	eas	P54352	-1.93	0	-0.38	0	-1	0
FBtr0080162	Art8	Q8SX32	-2.85	0	0.04	0.76	-1	0
FBtr0309193	CR43458		-1.94	1e-05	NA	NA	-1	NA
FBtr0332548	CR43846		-2.18	0	NA	NA	-1	NA
FBtr0080746	UK114	Q9V3W0	-2.4	6e-05	-0.33	0	-1	0
FBtr0100833	CG34056		-1.72	0	NA	NA	-1	NA
FBtr0332376	UK114	Q9V3W0	-2.38	6e-05	-0.33	0	-1	0
FBtr0084376	CG13827		-1.79	0	NA	NA	-1	NA
FBtr0076527	Tequila		-1.91	0	NA	NA	-1	NA
FBtr0077700	CG9879	Q9VQE6	-1.81	0	0.21	0.24	-1	0
FBtr0306104	CG1969		-1.85	5e-05	NA	NA	-1	NA
FBtr0077588	CG8838		-1.88	0	NA	NA	-1	NA
FBtr0346480	CG16772	Q9VIQ6	-1.7	0	0.39	0.42	-1	0
FBtr0081302	CG16772	Q9VIQ6	-1.7	0	0.39	0.42	-1	0
FBtr0081881	CG8036	Q9VHN7	-1.73	1e-05	-0.3	0	-1	0
FBtr0075040	CG18136	Q9VVV8	-1.71	0	-0.07	0.29	-1	0
FBtr0309041	CG31091		-3.87	0.0002	NA	NA	-1	NA
FBtr0347058	CR45955		-3.69	9e-05	NA	NA	-1	NA
FBtr0076388	CG18179	Q9VT24	-15.8	0	0	1	-1	0
FBtr0085151	CG6283		-25.5	1e-05	NA	NA	-1	NA
FBtr0345371	CG13321	Q7JZZ3	-1.82	1e-05	-0.18	0.04	-1	0
FBtr0087792	CG13321	Q7JZZ3	-1.82	1e-05	-0.18	0.04	-1	0
FBtr0079607	Mur29B		-2.03	0	NA	NA	-1	NA
FBtr0081882	CG8036	Q9VHN7	-1.75	1e-05	-0.3	0	-1	0
FBtr0080275	Mal-B1	Q9VKE6	-6.98	4e-05	-2.66	0	-1	-1
FBtr0082259	Irp-1B	Q9VGZ3	-1.82	1e-05	-0.16	0.01	-1	0
FBtr0333710	CG3819		-2.49	1e-05	NA	NA	-1	NA
FBtr0075048	CG3819		-2.49	1e-05	NA	NA	-1	NA
FBtr0074445	CG8664		-1.66	0	NA	NA	-1	NA
FBtr0339779	CG8664		-1.66	0	NA	NA	-1	NA
FBtr0344119	CG31091		-3.29	0.00023	NA	NA	-1	NA
FBtr0082111	CG9396		-2.21	0.00015	NA	NA	-1	NA
FBtr0308818	CG8249	A1ZA52	-2.26	0	0.07	0.55	-1	0
FBtr0307504	CG18814		-1.71	0	NA	NA	-1	NA
FBtr0332034	CG9259	Q9VIG3	-3.11	0	-1.07	0	-1	-1
FBtr0336635	CG9864		-2.27	0	NA	NA	-1	NA
FBtr0086320	CG9864		-2.27	0	NA	NA	-1	NA
FBtr0343519	eas	P54352	-1.92	0	-0.38	0	-1	0
FBtr0074211	eas	P54352	-1.92	0	-0.38	0	-1	0
FBtr0086215	CG30154		-2.54	0	NA	NA	-1	NA
FBtr0308619	eas	P54352	-1.9	0	-0.38	0	-1	0
FBtr0100323	fabp	Q8INK3	-1.6	0	-0.01	0.85	-1	0
FBtr0100464	sea	Q7KSQ0	-1.6	0	-0.28	0	-1	0
FBtr0091697	snoRNA:Psi28S-3186		-1.68	8e-05	NA	NA	-1	NA
FBtr0074214	eas	P54352	-1.92	0	-0.38	0	-1	0
FBtr0071560	CG9993	Q9W2R1	-2.23	5e-05	-0.64	0	-1	0
FBtr0075895	AdenoK		-1.66	1e-05	NA	NA	-1	NA
FBtr0346531	AdenoK		-1.66	1e-05	NA	NA	-1	NA
FBtr0302718	Cpr47Ef	A1Z8H7	-1.87	1e-05	-0.12	0.51	-1	0
FBtr0302719	Cpr47Ef	A1Z8H7	-1.87	1e-05	-0.12	0.51	-1	0
FBtr0075348	PGRP-SB1	Q70PY2	-3.16	0	-0.54	0.24	-1	0
FBtr0345027	CG1246	Q9VZZ0	-1.87	0	-0.76	0.01	-1	-1
FBtr0078504	CG11438		-1.67	0	NA	NA	-1	NA
FBtr0345586	CG11438		-1.67	0	NA	NA	-1	NA
FBtr0079230	Gal	Q9VMJ5	-2.43	0	0.59	0	-1	0
FBtr0332603	Gal		-2.43	0	NA	NA	-1	NA
FBtr0300959	fa2h		-1.97	0	NA	NA	-1	NA
FBtr0083025	CG3984	Q9VFD0	-4.39	0	-1.21	0.01	-1	-1
FBtr0087310	CG8249	A1ZA52	-2.31	0	0.07	0.55	-1	0
FBtr0078370	CG33290		-2.92	0	NA	NA	-1	NA
FBtr0303835	CG42828		-1.91	0	NA	NA	-1	NA
FBtr0300761	CG12560	Q9VLU3	-1.82	0	-0.66	0	-1	0
FBtr0114541	St1	Q9W1L8	-2.44	3e-05	-0.62	0	-1	0
FBtr0077239	Npc1b		-2.85	1e-05	NA	NA	-1	NA
FBtr0343383	CG12560		-1.85	0	NA	NA	-1	NA
FBtr0333446	CG1246	Q9VZZ0	-1.86	0	-0.76	0.01	-1	-1
FBtr0072938	CG1246	Q9VZZ0	-1.86	0	-0.76	0.01	-1	-1
FBtr0303022	CG1246	Q9VZZ0	-1.86	0	-0.76	0.01	-1	-1
FBtr0089053	Spn43Ad		-2.09	1e-05	NA	NA	-1	NA
FBtr0084101	CG3301	Q9VDC0	-1.65	1e-05	-0.3	0.01	-1	0
FBtr0309192	CR43458		-1.78	1e-05	NA	NA	-1	NA
FBtr0078536	CG11241		-1.98	0	NA	NA	-1	NA
FBtr0073237	Hexo1		-1.79	1e-05	NA	NA	-1	NA
FBtr0332033	CG9259	Q9VIG3	-3.14	0	-1.07	0	-1	-1
FBtr0081464	CG9259	Q9VIG3	-3.14	0	-1.07	0	-1	-1
FBtr0075896	AdenoK	Q9VU38	-1.71	2e-05	-0.43	0	-1	0
FBtr0070186	CG3699	Q9U1L2	-1.88	4e-05	-0.24	0.01	-1	0
FBtr0345610	CG16712	Q9VQT8	-1.88	1e-05	0.18	0.1	-1	0
FBtr0077546	CG16712	Q9VQT8	-1.88	1e-05	0.18	0.1	-1	0
FBtr0100481	CG9510	Q9VLG9	-1.65	0	-0.24	0.01	-1	0
FBtr0340263	CG9510	Q9VLG9	-1.65	0	-0.24	0.01	-1	0
FBtr0299780	CG9510	Q9VLG9	-1.65	0	-0.24	0.01	-1	0
FBtr0336977	CG3679		-2.4	1e-05	NA	NA	-1	NA
FBtr0074212	eas	P54352	-1.88	0	-0.38	0	-1	0
FBtr0085305	CG9988		-2.86	0	NA	NA	-1	NA
FBtr0085213	CG5402		-1.65	0	NA	NA	-1	NA
FBtr0345804	CG12974		-1.6	0	NA	NA	-1	NA
FBtr0332860	CG12974		-1.6	0	NA	NA	-1	NA
FBtr0078411	CG12974		-1.6	0	NA	NA	-1	NA
FBtr0071338	su(r)	Q9W374	-1.79	0	-0.3	0	-1	0
FBtr0084028	CG10824		-2.5	0	NA	NA	-1	NA
FBtr0075637	CG13458	Q9VUL2	-1.67	0.00022	-0.04	0.63	-1	0
FBtr0300805	CG18284	Q9VKS9	-2.15	0	-0.78	0	-1	-1
FBtr0339130	CG18284	Q9VKS9	-2.15	0	-0.78	0	-1	-1
FBtr0087702	arr		-1.67	5e-05	NA	NA	-1	NA
FBtr0334521	CG14298	Q9VE31	-1.73	0	0.63	0.14	-1	0
FBtr0083695	CG14298	Q9VE31	-1.73	0	0.63	0.14	-1	0
FBtr0072771	Gk	Q9W095	-2.35	7e-05	-0.36	0	-1	0
FBtr0080916	mdy	Q960U8	-1.92	3e-05	-0.24	0.01	-1	0
FBtr0332601	CR43866		-2.32	0	NA	NA	-1	NA
FBtr0300774	Hexo1		-1.8	1e-05	NA	NA	-1	NA
FBtr0334312	tsl		-1.94	3e-05	NA	NA	-1	NA
FBtr0084164	tsl		-1.94	3e-05	NA	NA	-1	NA
FBtr0304022	CG42806	F3YD72	-1.64	0	-0.02	0.98	-1	0
FBtr0071472	Gip	P36951	-2.08	0.00024	-0.38	0	-1	0
FBtr0307596	CG13827	A0A0B4K701	-1.76	0	-0.05	0.68	-1	0
FBtr0113345	CG18748		-1.95	0.0001	NA	NA	-1	NA
FBtr0333567	Hexo1		-1.83	1e-05	NA	NA	-1	NA
FBtr0085766	CG11340		-1.84	0	NA	NA	-1	NA
FBtr0086123	CG3270	A1Z6N5	-2.03	1e-05	-0.52	0	-1	0
FBtr0072561	Reg-2	Q94915	-1.74	1e-05	-0.43	0	-1	0
FBtr0343602	CG12715		-2.14	1e-05	NA	NA	-1	NA
FBtr0073750	CG12715		-2.14	1e-05	NA	NA	-1	NA
FBtr0073235	Hexo1	Q0E8H9	-1.83	1e-05	-0.01	0.91	-1	0
FBtr0070423	CG18031	Q9W508	-2.09	7e-05	-0.24	0.03	-1	0
FBtr0346185	CG42807		-4.27	6e-05	NA	NA	-1	NA
FBtr0303819	CG42807		-4.27	6e-05	NA	NA	-1	NA
FBtr0309709	mir-4914		-2.1	1e-05	NA	NA	-1	NA
FBtr0310267	CG1969		-1.82	0.00016	NA	NA	-1	NA
FBtr0342972	CG33080		-2.17	7e-05	NA	NA	-1	NA
FBtr0070845	CG33080		-2.16	7e-05	NA	NA	-1	NA
FBtr0077672	CG17224	Q0E8U4	-1.83	6e-05	0	0.98	-1	0
FBtr0083790	CG11407	Q9VDU1	-1.82	0	-0.09	0.3	-1	0
FBtr0083330	CG17560	Q9VES6	-2.39	0	-0.21	0.01	-1	0
FBtr0080566	mRpS23	Q8IP62	-1.89	2e-05	0.1	0.04	-1	0
FBtr0074559	Tsf1	Q9VWV6	-2.29	2e-05	-0.14	0.47	-1	0
FBtr0346625	Tsf1	Q9VWV6	-2.29	2e-05	-0.14	0.47	-1	0
FBtr0332253	CR43810		-2.02	0	NA	NA	-1	NA
FBtr0072769	Gk	Q9W095	-2.16	0.00011	-0.36	0	-1	0
FBtr0084165	tsl		-1.99	3e-05	NA	NA	-1	NA
FBtr0346481	CR45701		-1.95	0	NA	NA	-1	NA
FBtr0077942	NLaz		-1.84	0	NA	NA	-1	NA
FBtr0343844	NLaz		-1.84	0	NA	NA	-1	NA
FBtr0329947	NLaz	M9PBN2	-1.84	0	0.16	0.16	-1	0
FBtr0113344	CG18748		-1.99	0.00014	NA	NA	-1	NA
FBtr0074509	Dhc16F	Q9VWZ3	-1.61	0.00015	0.36	0.25	-1	0
FBtr0086286	CG16739		-1.6	0	NA	NA	-1	NA
FBtr0331629	CG17224	Q0E8U4	-1.84	7e-05	0	0.98	-1	0
FBtr0330647	Amnionless		-1.69	0	NA	NA	-1	NA
FBtr0347031	Ccy		-1.73	2e-05	NA	NA	-1	NA
FBtr0080915	mdy	Q960U8	-1.91	5e-05	-0.24	0.01	-1	0
FBtr0071773	CG11291		-1.6	3e-05	NA	NA	-1	NA
FBtr0340044	GstT3		-2.08	0	NA	NA	-1	NA
FBtr0300210	GstT3	E1JJS1	-2.08	0	-0.28	0	-1	0
FBtr0303833	CG42825		-3.82	0	NA	NA	-1	NA
FBtr0081883	CG8036		-1.78	1e-05	NA	NA	-1	NA
FBtr0080917	mdy	Q960U8	-1.9	5e-05	-0.24	0.01	-1	0
FBtr0071607	Acox57D-d	Q9W2G8	-2.06	0	0.08	0.53	-1	0
FBtr0080212	Ppt2		-1.62	0	NA	NA	-1	NA
FBtr0333776	CR43964		-1.8	4e-05	NA	NA	-1	NA
FBtr0112396	CG34203		-2.1	0	NA	NA	-1	NA
FBtr0076905	CG14823		-1.76	0	NA	NA	-1	NA
FBtr0100230	CG18003	A1Z8D3	-2.08	0	-0.39	0	-1	0
FBtr0086300	CG11200	Q7K0F7	-1.67	0	-0.68	0.01	-1	0
FBtr0072768	Gk	Q9W095	-2.14	0.00012	-0.36	0	-1	0
FBtr0072767	Gk	Q9W095	-2.14	0.00012	-0.36	0	-1	0
FBtr0345817	Gk	Q9W095	-2.14	0.00012	-0.36	0	-1	0
FBtr0086639	CG15093	A0A0B4JCU8	-1.77	4e-05	-0.6	0	-1	0
FBtr0303846	CG15093	A0A0B4JCU8	-1.77	4e-05	-0.6	0	-1	0
FBtr0086640	CG15093	A0A0B4JCU8	-1.76	4e-05	-0.6	0	-1	0
FBtr0086299	CG11200	Q7K0F7	-1.66	0	-0.68	0.01	-1	0
FBtr0310457	CG43679		-1.83	0	NA	NA	-1	NA
FBtr0306299	CR43242		-3.4	0.00016	NA	NA	-1	NA
FBtr0339195	CG3301	Q9VDC0	-1.66	4e-05	-0.3	0.01	-1	0
FBtr0302029	CG14946		-1.91	0	NA	NA	-1	NA
FBtr0085626	CG15533		-4.95	0.00018	NA	NA	-1	NA
FBtr0077163	CG15212		-2.1	1e-05	NA	NA	-1	NA
FBtr0308753	CR43411		-2.25	0.00019	NA	NA	-1	NA
FBtr0305265	CG14946		-1.93	0	NA	NA	-1	NA
FBtr0342607	CG14946		-1.93	0	NA	NA	-1	NA
FBtr0082902	CG9649		-1.76	0	NA	NA	-1	NA
FBtr0073555	m		-1.63	0	NA	NA	-1	NA
FBtr0289953	alpha-Est10		-1.7	0	NA	NA	-1	NA
FBtr0308817	CG8249	A1ZA52	-2.07	0	0.07	0.55	-1	0
FBtr0089560	Sardh	A1ZAZ2	-3.69	1e-05	-0.66	0	-1	0
FBtr0075321	CG9701		-2.11	0	NA	NA	-1	NA
FBtr0113188	CG11241	A8E6R2	-1.97	0	-0.32	0.02	-1	0
FBtr0085966	CG7882	Q0IGX4	-2.14	2e-05	-0.62	0	-1	0
FBtr0335266	CG7882	Q0IGX4	-2.14	2e-05	-0.62	0	-1	0
FBtr0300456	Cyp4ac2		-3.04	0	NA	NA	-1	NA
FBtr0310456	CG43679		-1.83	0	NA	NA	-1	NA
FBtr0100088	CG34033	Q6IGS3	-1.65	1e-05	-0.76	0	-1	-1
FBtr0344185	CG11200	Q7K0F7	-1.66	0	-0.68	0.01	-1	0
FBtr0079857	Mtpalpha	Q8IPE8	-1.65	8e-05	-0.13	0.06	-1	0
FBtr0079858	Mtpalpha	Q8IPE8	-1.66	7e-05	-0.13	0.06	-1	0
FBtr0084352	CG6733	Q9VCQ9	-1.95	0	-0.33	0	-1	0
FBtr0083278	CG6126	Q961R9	-1.82	0	0.11	0.06	-1	0
FBtr0086134	CG9436	Q7JVH6	-2.39	1e-05	-0.39	0	-1	0
FBtr0345382	CG32191		-2.56	0.00037	NA	NA	-1	NA
FBtr0307509	CG32191		-2.56	0.00037	NA	NA	-1	NA
FBtr0075465	CG13067		-1.71	1e-05	NA	NA	-1	NA
FBtr0087514	Cpr51A	Q7JZW0	-2.01	0	-0.19	0	-1	0
FBtr0300448	Cp38		-10.3	1e-05	NA	NA	-1	NA
FBtr0078134	Amnionless		-1.73	0	NA	NA	-1	NA
FBtr0308944	CR9284		-1.65	0	NA	NA	-1	NA
FBtr0300902	CG18563		-2.42	0	NA	NA	-1	NA
FBtr0077671	CG17224	Q0E8U4	-1.81	0.00012	0	0.98	-1	0
FBtr0084824	CG31300	Q8IMT6	-2.05	0	-0.58	0	-1	0
FBtr0300815	CG17224	Q0E8U4	-1.82	0.00012	0	0.98	-1	0
FBtr0339954	CG16935	Q9V6U9	-1.72	0.00048	-0.25	0	-1	0
FBtr0347182	mdy	Q960U8	-1.85	0.00017	-0.24	0.01	-1	0
FBtr0070175	CG14630	Q9W5B5	-1.8	0	-0.69	0	-1	0
FBtr0080095	CG18302		-1.92	0	NA	NA	-1	NA
FBtr0087622	CG16935	Q9V6U9	-1.71	0.0005	-0.25	0	-1	0
FBtr0076003	Est-6	C9QP21	-2.33	0	-1.09	0	-1	-1
FBtr0333383	Est-6	C9QP21	-2.33	0	-1.09	0	-1	-1
FBtr0073208	CG14990		-1.71	6e-05	NA	NA	-1	NA
FBtr0332429	CG15515	A0A0B4KI23	-1.74	0	0.37	0	-1	0
FBtr0304891	CG43103		-1.75	0	NA	NA	-1	NA
FBtr0342844	CR44705		-1.76	0	NA	NA	-1	NA
FBtr0331672	Lip4		-2.1	0	NA	NA	-1	NA
FBtr0072955	CG12182		-1.7	0	NA	NA	-1	NA
FBtr0079526	CG14537		-1.61	0	NA	NA	-1	NA
FBtr0077212	Cyp6t1	Q9VRI9	-2.36	0.00018	-0.74	0	-1	-1
FBtr0077310	GstT3		-1.89	0	NA	NA	-1	NA
FBtr0346795	CG33082		-1.72	0	NA	NA	-1	NA
FBtr0344884	CR9284		-1.63	1e-05	NA	NA	-1	NA
FBtr0074494	CG12985		-2.34	0	NA	NA	-1	NA
FBtr0084709	Ela		-2.06	8e-05	NA	NA	-1	NA
FBtr0309300	CR43471		-1.83	8e-05	NA	NA	-1	NA
FBtr0305913	CG13024		-2.1	0	NA	NA	-1	NA
FBtr0332040	CG12182		-1.66	0	NA	NA	-1	NA
FBtr0309648	mir-4954		-1.65	0	NA	NA	-1	NA
FBtr0081077	Cyp310a1		-1.76	0	NA	NA	-1	NA
FBtr0081251	CG13082		-1.79	0	NA	NA	-1	NA
FBtr0300657	CG42514		-1.83	2e-05	NA	NA	-1	NA
FBtr0087935	CG8550		-1.92	3e-05	NA	NA	-1	NA
FBtr0070201	CG11380		-1.96	0	NA	NA	-1	NA
FBtr0345506	CG11380		-1.96	0	NA	NA	-1	NA
FBtr0072255	Dat	Q94521	-1.66	0	-0.25	0.05	-1	0
FBtr0085755	CG1544	Q9VA02	-1.83	0	-0.22	0.01	-1	0
FBtr0308618	eas	P54352	-1.81	0	-0.38	0	-1	0
FBtr0080093	Lip4		-2.03	1e-05	NA	NA	-1	NA
FBtr0088579	GstE13	Q7JVI6	-1.61	0	-0.09	0.34	-1	0
FBtr0300296	Sfp24Ba	B9EQU3	-2.25	1e-05	-0.9	0	-1	-1
FBtr0342846	phm		-3.04	1e-05	NA	NA	-1	NA
FBtr0074603	phm		-3.04	1e-05	NA	NA	-1	NA
FBtr0308830	CG6294		-1.93	0.00011	NA	NA	-1	NA
FBtr0079485	CG7191		-1.69	0	NA	NA	-1	NA
FBtr0343400	CG7191		-1.69	0	NA	NA	-1	NA
FBtr0082565	CG17738	Q9VGB1	-2.25	0	-0.68	0	-1	0
FBtr0078555	slif		-1.77	3e-05	NA	NA	-1	NA
FBtr0083038	CG6912		-3.13	0	NA	NA	-1	NA
FBtr0079894	CG5853	Q9VL61	-1.67	0	-0.08	0.32	-1	0
FBtr0345615	CG5853	Q9VL61	-1.67	0	-0.08	0.32	-1	0
FBtr0080127	CG17108	Q9VKR8	-2.07	0.00064	-0.67	0.01	-1	0
FBtr0082715	CG7966	Q9VFZ4	-1.64	0.00013	-0.3	0	-1	0
FBtr0332297	CG11816		-1.84	0.00061	NA	NA	-1	NA
FBtr0087420	Obp51a	Q7KE33	-1.75	0	-1.13	0	-1	-1
FBtr0331635	CG5853	Q9VL61	-1.65	0	-0.08	0.32	-1	0
FBtr0309791	CG11594	Q9VZJ8	-1.8	0.00027	-0.57	0	-1	0
FBtr0073438	CG15202		-2.21	0.00016	NA	NA	-1	NA
FBtr0070776	CG16756	Q9W4C2	-2.49	0	-0.33	0	-1	0
FBtr0307187	CG15202		-2.18	0.00017	NA	NA	-1	NA
FBtr0078556	slif		-1.76	4e-05	NA	NA	-1	NA
FBtr0310141	CG12910		-1.86	2e-05	NA	NA	-1	NA
FBtr0332298	CG11816		-1.85	0.00065	NA	NA	-1	NA
FBtr0083160	AdamTS-A		-1.93	1e-05	NA	NA	-1	NA
FBtr0082651	Gnmt	Q9VG42	-2.37	3e-05	-0.75	0.04	-1	-1
FBtr0334571	Ela		-2	0.00014	NA	NA	-1	NA
FBtr0084708	Ela		-2	0.00014	NA	NA	-1	NA
FBtr0070088	arg	O76895	-1.91	0	-0.12	0.04	-1	0
FBtr0088204	CG13230		-2.03	1e-05	NA	NA	-1	NA
FBtr0347061	CG11241	A8E6R2	-1.73	0	-0.32	0.02	-1	0
FBtr0300656	CG42514		-1.82	7e-05	NA	NA	-1	NA
FBtr0339106	CG44251		-1.88	0.00037	NA	NA	-1	NA
FBtr0300818	CG17324		-1.72	0	NA	NA	-1	NA
FBtr0087117	Amyrel		-2.14	0.00039	NA	NA	-1	NA
FBtr0073785	CG11816		-1.9	0.00072	NA	NA	-1	NA
FBtr0339398	AdamTS-A		-1.92	1e-05	NA	NA	-1	NA
FBtr0334629	AdamTS-A		-1.92	1e-05	NA	NA	-1	NA
FBtr0335462	CG9886	M9PB12	-1.61	7e-05	-0.48	0	-1	0
FBtr0080334	Phae1		-1.78	0	NA	NA	-1	NA
FBtr0072929	CG16985	Q9VZZ6	-2.3	2e-05	-0.26	0	-1	0
FBtr0339625	Chrac-16		-1.6	0.00171	NA	NA	-1	NA
FBtr0073642	Chrac-16		-1.6	0.00171	NA	NA	-1	NA
FBtr0300308	CG42470		-2.11	7e-05	NA	NA	-1	NA
FBtr0303377	CG31664		-1.8	0.0004	NA	NA	-1	NA
FBtr0334829	CG31664		-1.8	0.0004	NA	NA	-1	NA
FBtr0331736	CG11816		-1.92	0.00075	NA	NA	-1	NA
FBtr0307099	CG43351		-2.59	0	NA	NA	-1	NA
FBtr0079491	LanB1	P11046	-1.73	0	0.22	0.18	-1	0
FBtr0077770	CG9886	M9PB12	-1.71	7e-05	-0.48	0	-1	0
FBtr0084431	CG4408	Q9VCM8	-2.27	0	0.09	0.23	-1	0
FBtr0339619	CG4408		-2.27	0	NA	NA	-1	NA
FBtr0300655	CG42514		-1.79	5e-05	NA	NA	-1	NA
FBtr0073284	CG11594	Q9VZJ8	-1.71	0.00042	-0.57	0	-1	0
FBtr0331355	CG15522		-1.61	0.00038	NA	NA	-1	NA
FBtr0082323	CG6465	Q9I7K3	-2.13	5e-05	-0.09	0.18	-1	0
FBtr0343011	CG13516		-1.62	7e-05	NA	NA	-1	NA
FBtr0100554	CG13516		-1.62	7e-05	NA	NA	-1	NA
FBtr0332493	CG3603	Q9W4U2	-1.69	0	-0.4	0	-1	0
FBtr0077751	CG4267		-1.62	0	NA	NA	-1	NA
FBtr0075943	CG10960	Q8IQH6	-2.04	0.00015	-0.58	0	-1	0
FBtr0083105	CG6125		-2.18	1e-05	NA	NA	-1	NA
FBtr0346109	CG6125		-2.18	1e-05	NA	NA	-1	NA
FBtr0072393	CG3770		-1.66	2e-05	NA	NA	-1	NA
FBtr0300411	CG5910		-1.74	1e-05	NA	NA	-1	NA
FBtr0078557	slif		-1.78	7e-05	NA	NA	-1	NA
FBtr0083106	CG6125	Q9VF65	-2.17	1e-05	0.41	0	-1	0
FBtr0077973	CG5011		-1.7	0	NA	NA	-1	NA
FBtr0335382	CG5011		-1.7	0	NA	NA	-1	NA
FBtr0345250	Obp83a		-2.64	0.00013	NA	NA	-1	NA
FBtr0339575	CG16704	Q9VQT5	-2.46	0	0.13	0.26	-1	0
FBtr0077550	CG16704	Q9VQT5	-2.46	0	0.13	0.26	-1	0
FBtr0082025	CG18473	Q9VHF2	-1.85	0.00055	-0.01	0.9	-1	0
FBtr0083370	CG3534	Q9VEQ0	-1.71	0.00016	-0.67	0	-1	0
FBtr0075941	CG10960	Q8IQH6	-2.04	0.00015	-0.58	0	-1	0
FBtr0081550	alpha-Est7	Q9VIB5	-1.62	0.00011	-0.69	0	-1	0
FBtr0073283	CG11594	Q9VZJ8	-1.78	0.00036	-0.57	0	-1	0
FBtr0075459	l(3)72Dp		-1.7	0.00046	NA	NA	-1	NA
FBtr0085503	CG15522		-1.62	0.00036	NA	NA	-1	NA
FBtr0345717	Phae1		-1.74	0	NA	NA	-1	NA
FBtr0310046	CG11594	Q9VZJ8	-1.76	0.0004	-0.57	0	-1	0
FBtr0110768	Acp54A1		-2.21	0	NA	NA	-1	NA
FBtr0333800	CG4020	Q9W459	-2.22	0.00064	-0.48	0	-1	0
FBtr0070824	CG4020	Q9W459	-2.22	0.00064	-0.48	0	-1	0
FBtr0343860	scw		-1.96	0.00015	NA	NA	-1	NA
FBtr0081261	scw		-1.96	0.00015	NA	NA	-1	NA
FBtr0083971	TotA	Q8IN44	-5.37	0	-0.41	0.08	-1	0
FBtr0345251	Obp83a	A0A0B4LGP6	-2.43	0.00014	0	0.98	-1	0
FBtr0082027	CG8129		-1.76	0	NA	NA	-1	NA
FBtr0332794	CR43893		-1.93	0.00044	NA	NA	-1	NA
FBtr0085645	CDase	A4V3N7	-1.88	0.00155	-0.1	0.13	-1	0
FBtr0331357	CDase	A4V3N7	-1.9	0.00156	-0.1	0.13	-1	0
FBtr0302446	CG13492	Q8MLU9	-1.6	0.00041	-0.34	0	-1	0
FBtr0078656	Obp83a		-2.4	0.00014	NA	NA	-1	NA
FBtr0082290	Fdh	P46415	-1.61	0.0005	-0.28	0.01	-1	0
FBtr0075471	CG4962		-1.6	0	NA	NA	-1	NA
FBtr0345347	CG13026		-1.65	0	NA	NA	-1	NA
FBtr0343502	CG3770		-1.67	2e-05	NA	NA	-1	NA
FBtr0339104	CG44250		-2.03	7e-05	NA	NA	-1	NA
FBtr0339105	CG44250	C6SV36	-2.03	7e-05	-0.44	0	-1	0
FBtr0085646	CDase	A4V3N7	-1.87	0.00167	-0.1	0.13	-1	0
FBtr0309986	CR43629		-1.61	0.00062	NA	NA	-1	NA
FBtr0113405	CG31414	Q8IMY3	-1.65	1e-05	-0.41	0.01	-1	0
FBtr0334767	CG31414	Q8IMY3	-1.65	1e-05	-0.41	0.01	-1	0
FBtr0339107	CG44251		-1.91	0.00062	NA	NA	-1	NA
FBtr0073015	CG12093	Q9VZX8	-1.68	0	0.2	0.2	-1	0
FBtr0332774	CR43872		-1.84	0.0005	NA	NA	-1	NA
FBtr0310470	CG42790		-1.84	0	NA	NA	-1	NA
FBtr0085649	CDase	A4V3N7	-1.84	0.00215	-0.1	0.13	-1	0
FBtr0085647	CDase	A4V3N7	-1.85	0.00217	-0.1	0.13	-1	0
FBtr0085648	CDase	A4V3N7	-1.85	0.00217	-0.1	0.13	-1	0
FBtr0339901	CG32320		-1.7	0.00056	NA	NA	-1	NA
FBtr0332394	CG8028		-1.61	0	NA	NA	-1	NA
FBtr0301372	Cpr49Ac		-2.03	0	NA	NA	-1	NA
FBtr0332393	CG8028	A8JUR0	-1.61	0	-0.12	0.42	-1	0
FBtr0299542	CG13026		-1.66	0	NA	NA	-1	NA
FBtr0087917	Cpr49Ac		-2.04	0	NA	NA	-1	NA
FBtr0078221	ZnT77C	Q9VPE3	-1.83	0.00051	-0.42	0	-1	0
FBtr0070558	CG3603	Q9W4U2	-1.63	0	-0.4	0	-1	0
FBtr0273320	CG13024		-1.93	0	NA	NA	-1	NA
FBtr0075190	Adgf-A	Q9VVK5	-1.72	9e-05	0.01	0.89	-1	0
FBtr0075191	Adgf-A	Q9VVK5	-1.72	9e-05	0.01	0.89	-1	0
FBtr0299776	CG42323		-1.6	0	NA	NA	-1	NA
FBtr0300301	CG42465	E1JHS5	-1.74	0	-0.65	0	-1	0
FBtr0082776	CG15887		-1.64	0.00117	NA	NA	-1	NA
FBtr0345617	CG7300		-1.91	0	NA	NA	-1	NA
FBtr0336849	CR44181		-1.91	0	NA	NA	-1	NA
FBtr0080125	CG7300		-1.91	0	NA	NA	-1	NA
FBtr0343380	CG9509	Q9VY04	-2.15	0.00073	-0.29	0	-1	0
FBtr0073978	CG9509	Q9VY04	-2.15	0.00073	-0.29	0	-1	0
FBtr0100320	fabp		-1.62	0.00041	NA	NA	-1	NA
FBtr0078220	ZnT77C	Q9VPE3	-1.87	0.00046	-0.42	0	-1	0
FBtr0310142	CG12910		-1.7	3e-05	NA	NA	-1	NA
FBtr0088337	CG12910		-1.74	4e-05	NA	NA	-1	NA
FBtr0086917	Lhr		-1.6	0.0001	NA	NA	-1	NA
FBtr0112749	CG34445		-1.75	0	NA	NA	-1	NA
FBtr0075942	CG10960	Q9VU17	-1.88	0.00025	0.31	0	-1	0
FBtr0075942	CG10960	Q8IQH6	-1.88	0.00025	-0.58	0	-1	0
FBtr0087956	CG13155	A1Z8Y4	-2.98	1e-05	-0.66	0	-1	0
FBtr0100321	fabp		-1.61	0.00045	NA	NA	-1	NA
FBtr0310469	CG42790		-1.7	0	NA	NA	-1	NA
FBtr0110774	CG1041		-1.73	2e-05	NA	NA	-1	NA
FBtr0343596	CG5321	Q9VY24	-1.64	1e-05	-0.14	0.13	-1	0
FBtr0080729	CG15263	Q9V3T7	-6.6	0	-0.64	0.03	-1	0
FBtr0299610	CG42269		-1.79	0	NA	NA	-1	NA
FBtr0076316	CG14160		-1.75	1e-05	NA	NA	-1	NA
FBtr0078195	CG5910		-1.69	1e-05	NA	NA	-1	NA
FBtr0071240	CG12116		-2.02	2e-05	NA	NA	-1	NA
FBtr0081734	CG1041	Q9VI16	-1.72	4e-05	-0.19	0.01	-1	0
FBtr0080639	l(2)34Fd		-3.66	0.00044	NA	NA	-1	NA
FBtr0082026	CG8129	Q9VHF0	-1.7	0	-0.1	0.24	-1	0
FBtr0345306	sxe2		-2.01	0	NA	NA	-1	NA
FBtr0088184	TpnC47D		-1.91	0	NA	NA	-1	NA
FBtr0345540	TpnC47D		-1.91	0	NA	NA	-1	NA
FBtr0088562	CG8083		-3.88	0.00266	NA	NA	-1	NA
FBtr0088561	CG8083		-3.88	0.00266	NA	NA	-1	NA
FBtr0088560	CG8083		-3.88	0.00266	NA	NA	-1	NA
FBtr0075223	qjt		-1.68	0.00029	NA	NA	-1	NA
FBtr0344293	CG1041	Q9VI16	-1.73	4e-05	-0.19	0.01	-1	0
FBtr0087916	Cpr49Ac	Q7JR69	-2.01	0	0.41	0.03	-1	0
FBtr0347005	CG1041		-1.73	3e-05	NA	NA	-1	NA
FBtr0347273	CR46058		-2.07	4e-05	NA	NA	-1	NA
FBtr0299788	CG42326		-2.01	7e-05	NA	NA	-1	NA
FBtr0079242	Ugt37b1		-1.68	0.00028	NA	NA	-1	NA
FBtr0339630	Cpr49Ac		-2.04	0	NA	NA	-1	NA
FBtr0083225	sxe2		-2.02	1e-05	NA	NA	-1	NA
FBtr0086635	l(2)08717	Q8MRP7	-1.61	1e-05	0.09	0.46	-1	0
FBtr0345426	l(2)08717	Q8MRP7	-1.61	1e-05	0.09	0.46	-1	0
FBtr0086292	Obp57c	Q9V931	-1.78	0	-0.67	0	-1	0
FBtr0086634	l(2)08717	Q8MRP7	-1.6	1e-05	0.09	0.46	-1	0
FBtr0302854	Phae2		-1.69	1e-05	NA	NA	-1	NA
FBtr0345718	Phae2		-1.69	1e-05	NA	NA	-1	NA
FBtr0342721	CG16799		-1.66	0	NA	NA	-1	NA
FBtr0086249	CG16799		-1.66	0	NA	NA	-1	NA
FBtr0081439	Mtp	Q9VIH3	-1.8	0.00824	-0.33	0	-1	0
FBtr0333189	CG40198		-1.81	0	NA	NA	-1	NA
FBtr0301809	CG40198		-1.81	0	NA	NA	-1	NA
FBtr0077544	CG10031	Q9VQU0	-1.83	0.00011	-0.06	0.7	-1	0
FBtr0113516	snoRNA:Psi28S-3316a		-1.78	0	NA	NA	-1	NA
FBtr0299796	CG42329		-2.29	0	NA	NA	-1	NA
FBtr0336865	CR44182		-1.75	1e-05	NA	NA	-1	NA
FBtr0290201	CG15553		-1.84	1e-05	NA	NA	-1	NA
FBtr0290062	CG31812		-1.6	0.00025	NA	NA	-1	NA
FBtr0307037	fusl		-1.68	0.00091	NA	NA	-1	NA
FBtr0079078	fusl		-1.68	0.00091	NA	NA	-1	NA
FBtr0080937	CG17996	Q9VJJ1	-1.67	0.00029	-0.05	0.56	-1	0
FBtr0075699	bmm		-1.89	0	NA	NA	-1	NA
FBtr0300190	bmm		-1.89	0	NA	NA	-1	NA
FBtr0079282	CG9498	Q9VMF0	-2.43	0.00112	-0.69	0	-1	0
FBtr0100007	CG33966	Q2MGL8	-1.82	2e-05	-0.62	0	-1	0
FBtr0300184	CG7231		-1.61	0	NA	NA	-1	NA
FBtr0073362	CG7509		-1.6	0.0001	NA	NA	-1	NA
FBtr0305591	CG3775	Q9VYJ1	-1.78	7e-05	0.21	0.4	-1	0
FBtr0339346	CG42326		-1.91	8e-05	NA	NA	-1	NA
FBtr0299774	CG42323		-1.63	0	NA	NA	-1	NA
FBtr0086821	CG30325		-1.72	5e-05	NA	NA	-1	NA
FBtr0076510	GNBP3	Q9NHA8	-1.74	7e-05	-0.21	0.39	-1	0
FBtr0306336	CG7231		-1.62	0	NA	NA	-1	NA
FBtr0079531	CG7231		-1.62	0	NA	NA	-1	NA
FBtr0079240	Vm26Ac		-2.74	0.00015	NA	NA	-1	NA
FBtr0079466	CG5958	Q9VM12	-1.96	0	-0.16	0.1	-1	0
FBtr0307505	CG31076		-2.2	0	NA	NA	-1	NA
FBtr0083755	CG3734	Q8SXS7	-1.95	3e-05	-0.12	0.3	-1	0
FBtr0084634	CG5715		-2.13	1e-05	NA	NA	-1	NA
FBtr0339152	CG3734	Q8SXS7	-1.96	3e-05	-0.12	0.3	-1	0
FBtr0073690	CG3775	Q9VYJ1	-1.78	3e-05	0.21	0.4	-1	0
FBtr0100869	mt:tRNA:G		-2.19	0	NA	NA	-1	NA
FBtr0345735	CR45341		-1.9	0	NA	NA	-1	NA
FBtr0081321	fbp	A0A0U1RVK6	-1.65	0.00377	-0.13	0.08	-1	0
FBtr0088467	CG1773		-1.67	0.00026	NA	NA	-1	NA
FBtr0304902	CG13203		-1.61	3e-05	NA	NA	-1	NA
FBtr0071779	Oatp58Da		-1.71	0.00413	NA	NA	-1	NA
FBtr0073651	Lsp1alpha	P11995	-2.22	0	0.01	0.96	-1	0
FBtr0084548	Npc2f		-1.64	2e-05	NA	NA	-1	NA
FBtr0343856	fbp		-1.66	0.0049	NA	NA	-1	NA
FBtr0339631	Cpr49Ac		-1.99	0	NA	NA	-1	NA
FBtr0308768	CR43419		-1.74	5e-05	NA	NA	-1	NA
FBtr0114521	CG30051		-1.6	0.00072	NA	NA	-1	NA
FBtr0299856	CG42336	A1Z8I8	-1.75	0.00557	-0.1	0.13	-1	0
FBtr0085472	CG7567		-2.33	0	NA	NA	-1	NA
FBtr0329884	NaPi-T	Q7JZR4	-1.74	3e-05	-0.45	0	-1	0
FBtr0079741	CG9468	Q9VLH9	-2.35	0.00215	-1.02	0	-1	-1
FBtr0087463	NaPi-T	Q7JZR4	-1.73	3e-05	-0.45	0	-1	0
FBtr0346572	CG31821		-1.76	0	NA	NA	-1	NA
FBtr0080809	CG31821		-1.76	0	NA	NA	-1	NA
FBtr0084292	CG5376	Q9VCZ7	-1.65	0	-0.06	0.47	-1	0
FBtr0310051	qjt		-1.74	0.00075	NA	NA	-1	NA
FBtr0301483	CG7046	E1JIT5	-1.69	5e-05	0.15	0.21	-1	0
FBtr0078206	CG18281		-1.77	0.00201	NA	NA	-1	NA
FBtr0084259	CG7046		-1.68	5e-05	NA	NA	-1	NA
FBtr0076832	Cyp4d8		-1.7	0.00042	NA	NA	-1	NA
FBtr0334105	CG7255		-1.61	0	NA	NA	-1	NA
FBtr0334776	CR44054		-1.88	9e-05	NA	NA	-1	NA
FBtr0334830	CR44076		-1.89	0.00536	NA	NA	-1	NA
FBtr0073474	ssp7	Q8IR95	-1.88	9e-05	-0.62	0	-1	0
FBtr0085861	CG2187		-1.87	0.00011	NA	NA	-1	NA
FBtr0075157	CG5506	Q9VVM2	-2.32	0	-0.36	0.02	-1	0
FBtr0086986	Gbp	A1ZAQ9	-1.79	2e-05	0.16	0.33	-1	0
FBtr0113600	snoRNA:Psi18S-110		-2.27	0.00071	NA	NA	-1	NA
FBtr0077024	Cpr65Av	Q8I0P8	-5.74	0.00017	0.5	0.22	-1	0
FBtr0114353	snoRNA:Me18S-G962		-1.72	0	NA	NA	-1	NA
FBtr0079768	Toll-4		-1.83	0.0173	NA	NA	-1	NA
FBtr0079495	LKR	Q9VLX0	-2.14	0.00127	-0.35	0	-1	0
FBtr0343404	LKR	Q9VLX0	-2.14	0.00127	-0.35	0	-1	0
FBtr0303376	CG2187		-1.9	0.00013	NA	NA	-1	NA
FBtr0340252	CR44413		-1.76	0	NA	NA	-1	NA
FBtr0073473	CG15199		-1.62	0	NA	NA	-1	NA
FBtr0304119	Lip4		-1.61	2e-05	NA	NA	-1	NA
FBtr0079438	gudu	Q9VM21	-1.91	1e-05	-0.39	0.43	-1	0
FBtr0344129	CR43936		-2.03	0	NA	NA	-1	NA
FBtr0303218	CG14607		-1.78	0	NA	NA	-1	NA
FBtr0335261	CR42646		-1.92	0.00032	NA	NA	-1	NA
FBtr0302350	CR42646		-1.92	0.00032	NA	NA	-1	NA
FBtr0079751	CG9289		-1.75	0.00254	NA	NA	-1	NA
FBtr0113196	CG1208	Q8T0T6	-1.71	0	-0.94	0.01	-1	-1
FBtr0345485	Cyp6w1		-1.63	0	NA	NA	-1	NA
FBtr0085987	Cyp6w1		-1.63	0	NA	NA	-1	NA
FBtr0085077	CG6295		-3.25	8e-05	NA	NA	-1	NA
FBtr0113583	snoRNA:Psi18S-301		-1.67	0	NA	NA	-1	NA
FBtr0344128	CR43936		-1.88	0	NA	NA	-1	NA
FBtr0086853	snoRNA:U31:54Eb		-1.67	0.0002	NA	NA	-1	NA
FBtr0084853	CG10553		-1.92	0.00442	NA	NA	-1	NA
FBtr0309185	CR43452		-2.11	0	NA	NA	-1	NA
FBtr0080273	CG31704		-1.8	0	NA	NA	-1	NA
FBtr0333421	CG31704		-1.8	0	NA	NA	-1	NA
FBtr0344914	CR45133		-1.6	0.0253	NA	NA	-1	NA
FBtr0077557	odd		-1.69	0.00012	NA	NA	-1	NA
FBtr0085101	TwdlT	Q9VB86	-1.85	0.00172	-0.37	0.09	-1	0
FBtr0086854	snoRNA:U31:54Ec		-1.81	0	NA	NA	-1	NA
FBtr0343671	CG8997		-2.29	0.00036	NA	NA	-1	NA
FBtr0080563	CG8997		-2.29	0.00036	NA	NA	-1	NA
FBtr0304645	CG43061	A0A0B4K6L9	-2.32	0	-1.71	0	-1	-1
FBtr0100870	mt:ND3	P18930	-1.6	0	0.09	0.37	-1	0
FBtr0083026	CG3987		-1.88	0.00084	NA	NA	-1	NA
FBtr0346275	CG2444	Q9VYV6	-1.75	0	0.34	0.1	-1	0
FBtr0073531	CG2444	Q9VYV6	-1.75	0	0.34	0.1	-1	0
FBtr0100857	mt:ND2		-1.89	0.00024	NA	NA	-1	NA
FBtr0078454	CG14567		-1.71	0.0001	NA	NA	-1	NA
FBtr0343768	yellow-b	Q9VJI5	-1.73	0	0.22	0.01	-1	0
FBtr0080894	yellow-b	Q9VJI5	-1.73	0	0.22	0.01	-1	0
FBtr0303855	CR42836		-1.7	0.00133	NA	NA	-1	NA
FBtr0080255	Vha100-5	Q9VKF6	-1.77	0.00091	-0.32	0.06	-1	0
FBtr0335471	Vha100-5	Q9VKF6	-1.77	0.00091	-0.32	0.06	-1	0
FBtr0305896	CG43167		-1.75	2e-05	NA	NA	-1	NA
FBtr0085307	CG9989	Q9VAU2	-1.76	0.00016	0.49	0	-1	0
FBtr0075750	Fbp1	Q04691	-1.9	0	0.03	0.87	-1	0
FBtr0113197	CG1208	A8JQU1	-1.63	0	-0.32	0.31	-1	0
FBtr0339515	Fbp1		-1.9	0	NA	NA	-1	NA
FBtr0075749	Fbp1	Q04691	-1.9	0	0.03	0.87	-1	0
FBtr0309068	CR43434		-1.66	3e-05	NA	NA	-1	NA
FBtr0079711	CG13397		-1.67	0.00234	NA	NA	-1	NA
FBtr0339534	ventrally-expressed-protein-D		-1.74	0.00011	NA	NA	-1	NA
FBtr0071826	ventrally-expressed-protein-D		-1.74	0.00011	NA	NA	-1	NA
FBtr0343003	CR42868		-1.67	7e-05	NA	NA	-1	NA
FBtr0345152	CR45192		-1.8	6e-05	NA	NA	-1	NA
FBtr0345151	CR45192		-1.8	6e-05	NA	NA	-1	NA
FBtr0340430	CG44426		-1.93	0.00596	NA	NA	-1	NA
FBtr0113082	CG12963		-1.6	0.00066	NA	NA	-1	NA
FBtr0307213	ventrally-expressed-protein-D		-1.66	0.00011	NA	NA	-1	NA
FBtr0302458	CG42658		-1.6	0.00641	NA	NA	-1	NA
FBtr0110771	Spn75F	Q3HKQ3	-1.74	0	-0.99	0	-1	-1
FBtr0082625	CG4830	Q9VGC5	-1.66	0	-0.79	0.01	-1	-1
FBtr0331991	CG13397		-1.66	0.00266	NA	NA	-1	NA
FBtr0344246	CR45024		-1.62	0	NA	NA	-1	NA
FBtr0078005	CG13947		-1.78	0	NA	NA	-1	NA
FBtr0307189	CG15199		-1.77	0	NA	NA	-1	NA
FBtr0306841	CG11034		-2.62	0	NA	NA	-1	NA
FBtr0342609	CG11034		-2.62	0	NA	NA	-1	NA
FBtr0344769	CG11034		-2.62	0	NA	NA	-1	NA
FBtr0086935	CG4847	A1ZAU4	-1.8	0	-0.74	0	-1	-1
FBtr0086934	CG4847		-1.8	0	NA	NA	-1	NA
FBtr0086933	CG4847		-1.8	0	NA	NA	-1	NA
FBtr0086937	CG4847		-1.8	0	NA	NA	-1	NA
FBtr0080564	CG33306		-2.11	0.00142	NA	NA	-1	NA
FBtr0303856	CR42836		-1.66	0.00224	NA	NA	-1	NA
FBtr0340638	CR44511		-1.66	5e-05	NA	NA	-1	NA
FBtr0343666	CG7953		-2.02	0.00039	NA	NA	-1	NA
FBtr0080550	CG7953		-2.02	0.00039	NA	NA	-1	NA
FBtr0088133	CG7759	A1Z8L3	-1.69	0.00615	-0.12	0.14	-1	0
FBtr0077025	CG5568		-4.14	0.00077	NA	NA	-1	NA
FBtr0070913	Spat	Q9W3Z3	-1.75	0	-0.42	0	-1	0
FBtr0339490	CG44303		-2.03	0.00711	NA	NA	-1	NA
FBtr0346304	Ork1		-1.71	0.00052	NA	NA	-1	NA
FBtr0084038	r-l	Q01637	-1.63	0.0403	0.2	0	-1	0
FBtr0073404	Ork1		-1.71	0.00046	NA	NA	-1	NA
FBtr0343584	Ork1		-1.71	0.00046	NA	NA	-1	NA
FBtr0085025	CG6503		-1.6	0.00077	NA	NA	-1	NA
FBtr0083780	CG16727		-1.83	1e-05	NA	NA	-1	NA
FBtr0302899	CG6503		-1.6	0.0008	NA	NA	-1	NA
FBtr0309031	CG6503		-1.6	0.0008	NA	NA	-1	NA
FBtr0344047	CR44982		-1.61	0.0188	NA	NA	-1	NA
FBtr0087954	CG8834	A1Z8Z9	-1.76	0.00555	-0.58	0	-1	0
FBtr0346624	bgm	B5RIV0	-1.7	0.00135	-0.7	0	-1	-1
FBtr0332817	CG43896		-1.61	0.00202	NA	NA	-1	NA
FBtr0345688	CG43896		-1.61	0.00202	NA	NA	-1	NA
FBtr0080042	CG5322	Q9VKV2	-1.74	7e-05	0.23	0.02	-1	0
FBtr0302916	Ir60c		-2.08	0.00141	NA	NA	-1	NA
FBtr0073405	Ork1		-1.67	0.00061	NA	NA	-1	NA
FBtr0332816	CG43896		-1.66	0.00208	NA	NA	-1	NA
FBtr0321259	CG5322	Q9VKV2	-1.72	7e-05	0.23	0.02	-1	0
FBtr0309098	CG9837		-2	0.00143	NA	NA	-1	NA
FBtr0076914	CG8628	Q9VS22	-2.32	0.0003	-0.57	0	-1	0
FBtr0071782	CG3290		-2.58	0.00795	NA	NA	-1	NA
FBtr0079339	CG11236	Q9VM80	-2.05	0.00289	-0.5	0.03	-1	0
FBtr0309812	CG11236		-2.05	0.00289	NA	NA	-1	NA
FBtr0084918	CG31380		-1.62	0.00284	NA	NA	-1	NA
FBtr0301218	CG8628	Q9VS22	-2.32	0.00031	-0.57	0	-1	0
FBtr0070806	CG15773		-1.98	8e-05	NA	NA	-1	NA
FBtr0072599	CG13898		-1.97	0.00442	NA	NA	-1	NA
FBtr0342643	CG42876		-1.72	0	NA	NA	-1	NA
FBtr0304142	CG42876		-1.72	0	NA	NA	-1	NA
FBtr0091959	pncr015:3L		-1.83	0	NA	NA	-1	NA
FBtr0080549	CG7916		-1.92	0.00108	NA	NA	-1	NA
FBtr0088176	dare	Q9V3T9	-1.63	1e-05	0.17	0.06	-1	0
FBtr0081237	CG10026	Q8T9G7	-1.6	0.0001	0.27	0.45	-1	0
FBtr0081238	CG10026		-1.6	0.00011	NA	NA	-1	NA
FBtr0332317	CG10026		-1.6	0.0001	NA	NA	-1	NA
FBtr0309099	CG9837		-1.94	0.00212	NA	NA	-1	NA
FBtr0080590	bgm	B5RIV0	-1.7	0.00272	-0.7	0	-1	-1
FBtr0113596	snoRNA:Psi18S-1377c		-1.69	0	NA	NA	-1	NA
FBtr0334331	CG9837		-1.96	0.00257	NA	NA	-1	NA
FBtr0073073	Drs	P41964	-3.59	0.0103	0.51	0.58	-1	0
FBtr0086807	CG10912	Q7K1H9	-1.99	0.0002	1	0.05	-1	1
FBtr0074843	Spn77Bb	Q9VWB4	-2.04	0	-0.9	0	-1	-1
FBtr0087291	CG8299		-1.71	0.00013	NA	NA	-1	NA
FBtr0080213	mre11		-1.6	0	NA	NA	-1	NA
FBtr0343627	CG31867		-1.75	0.00037	NA	NA	-1	NA
FBtr0110814	CG15661		-1.61	0.00172	NA	NA	-1	NA
FBtr0071624	CG15661		-1.62	0.00161	NA	NA	-1	NA
FBtr0080224	CG31867		-1.72	0.00037	NA	NA	-1	NA
FBtr0347095	CR45978		-2.03	0.00176	NA	NA	-1	NA
FBtr0335458	CG14377		-1.79	0.0027	NA	NA	-1	NA
FBtr0083140	Spn88Eb		-1.62	0.00034	NA	NA	-1	NA
FBtr0114456	Hr51		-1.7	0.0148	NA	NA	-1	NA
FBtr0079469	CG5149	Q9VM22	-1.67	0.0228	0.05	0.42	-1	0
FBtr0074444	CG8661		-1.93	0	NA	NA	-1	NA
FBtr0334151	CG44013		-1.8	0.022	NA	NA	-1	NA
FBtr0334150	CG44013		-1.8	0.022	NA	NA	-1	NA
FBtr0082864	CG31517		-2.35	0.00072	NA	NA	-1	NA
FBtr0344411	CG31517		-2.34	0.00073	NA	NA	-1	NA
FBtr0084056	CG17298		-1.99	7e-05	NA	NA	-1	NA
FBtr0300408	CG34043		-1.87	0.00127	NA	NA	-1	NA
FBtr0100862	mt:tRNA:L:UUR		-1.68	0	NA	NA	-1	NA
FBtr0331816	Spn77Bc	Q9VPH9	-1.85	0	-0.97	0	-1	-1
FBtr0078172	Spn77Bc	Q9VPH9	-1.85	0	-0.97	0	-1	-1
FBtr0083615	CG14313		-1.63	0.00241	NA	NA	-1	NA
FBtr0087014	tef		-1.75	0.00316	NA	NA	-1	NA
FBtr0335216	CG4757	Q9Y141	-5.18	0.0006	0.43	0.71	-1	0
FBtr0082339	CG4757	Q9Y141	-5.18	0.0006	0.43	0.71	-1	0
FBtr0345642	CR43239		-1.67	0	NA	NA	-1	NA
FBtr0339798	CR43239		-1.67	0	NA	NA	-1	NA
FBtr0306294	CR43239		-1.67	0	NA	NA	-1	NA
FBtr0306697	CG12224	Q9VGF2	-1.7	0	0.67	0.04	-1	0
FBtr0335436	CG12224	Q9VGF2	-1.7	0	0.67	0.04	-1	0
FBtr0339415	CR44297		-1.6	0.0308	NA	NA	-1	NA
FBtr0078025	Lsp1beta	X2J8F5	-1.62	0	0.2	0.27	-1	0
FBtr0345738	Lsp1beta	X2J8F5	-1.62	0	0.2	0.27	-1	0
FBtr0082969	BigH1		-1.76	0.00251	NA	NA	-1	NA
FBtr0339251	CG13627		-1.6	0.00082	NA	NA	-1	NA
FBtr0076589	CG13311		-1.61	0.00165	NA	NA	-1	NA
FBtr0113597	snoRNA:Psi18S-1377b		-2.59	0.00017	NA	NA	-1	NA
FBtr0344126	CR45013		-1.81	0.00775	NA	NA	-1	NA
FBtr0305612	CR43158		-1.61	3e-05	NA	NA	-1	NA
FBtr0075744	CG13482		-1.66	1e-05	NA	NA	-1	NA
FBtr0343908	CR44938		-1.83	0.0496	NA	NA	-1	NA
FBtr0340008	CR44370		-1.65	0.00192	NA	NA	-1	NA
FBtr0340009	CR44370		-1.65	0.00192	NA	NA	-1	NA
FBtr0075975	CG10657	Q9VTY1	-1.77	0	-0.68	0	-1	0
FBtr0305053	Dup99B		-1.64	0	NA	NA	-1	NA
FBtr0289973	CG13905	Q9W0L3	-1.89	0	0.08	0.75	-1	0
FBtr0346432	CR45682		-1.78	0	NA	NA	-1	NA
FBtr0082101	Fst		-1.73	0.00065	NA	NA	-1	NA
FBtr0075127	CG7330		-1.7	1e-05	NA	NA	-1	NA
FBtr0332861	CG7330		-1.7	1e-05	NA	NA	-1	NA
FBtr0336709	TwdlG		-1.77	0.0153	NA	NA	-1	NA
FBtr0089608	Dup99B	P81160	-1.63	1e-05	-0.75	0	-1	-1
FBtr0082143	CG8534		-2.22	0.0146	NA	NA	-1	NA
FBtr0076716	CG7201		-1.96	0.0222	NA	NA	-1	NA
FBtr0334683	CR44035		-2.23	0.0204	NA	NA	-1	NA
FBtr0332135	CG7201		-1.9	0.0241	NA	NA	-1	NA
FBtr0339240	CG14245		-1.66	0.00586	NA	NA	-1	NA
FBtr0100553	CG14245		-1.67	0.00586	NA	NA	-1	NA
FBtr0110944	CG34136		-1.6	0.00012	NA	NA	-1	NA
FBtr0084255	Pebp1	Q9VD01	-2.11	5e-05	-0.78	0	-1	-1
FBtr0302527	CG33346		-1.88	6e-05	NA	NA	-1	NA
FBtr0089324	Lsp2	X2JCV2	-1.6	0	0.93	0	-1	1
FBtr0345352	Lsp2	X2JCV2	-1.6	0	0.93	0	-1	1
FBtr0084486	CG10182		-1.77	0.00679	NA	NA	-1	NA
FBtr0347179	CR11538		-1.63	0	NA	NA	-1	NA
FBtr0079055	Jon25Bii	Q9VMX8	-1.78	0.00055	-0.67	0	-1	0
FBtr0345335	Jon25Bii	Q9VMX8	-1.78	0.00055	-0.67	0	-1	0
FBtr0310393	CR43669		-1.67	0.0414	NA	NA	-1	NA
FBtr0307036	TotM		-2.27	0.00306	NA	NA	-1	NA
FBtr0079073	TotM		-2.26	0.00309	NA	NA	-1	NA
FBtr0086667	CG15065		-1.92	0.015	NA	NA	-1	NA
FBtr0100860	mt:tRNA:Y		-1.6	0.0359	NA	NA	-1	NA
FBtr0070866	CG5966		-1.61	0.00195	NA	NA	-1	NA
FBtr0343294	CG5966		-1.61	0.00194	NA	NA	-1	NA
