# Supplementary material for: Combined Transcriptomic and Proteomic Analysis of Perk Toxicity Pathways
Source: Int J Mol Sci. 2021 Apr 27;22(9):4598. doi: 10.3390/ijms22094598 (PMC8124185; doi:10.3390/ijms22094598)
Supplement: Supplementary file 1 [file ijms-22-04598-s001.zip › Table S4.xlsx]

## Sheet: Supplementary Table 4
Supplementary Table 4. Identification of proteins positively regulated in dPerk overexpressing flies (FC ≥0.7 (log), FDR ≤ 0.05).
Changes correspond to tubGal80;daGal4>UASdPerk vs tubGal80;daGal4>+, (a) Transcript Fold Change, (b) Transcript False Discovery Rate, (c) Protein Fold Change (log2 value), (d) Protein False Discovery Rate (e) Analysis threshold for transcripts, transcripts with transFDR≤0.05 and transFC≥1.6, were labelled as 1, transFC≤-1.6, were labelled as -1, (f) Analysis threshold for proteins, proteins with …
Transcript ID	Gene name	Protein ID	transFC (a)	transFDR (b)	protFC(c)	protFDR (d)	transReg (e)	protReg (f)
FBtr0100558	Hsp22	P02515	29.2	0	4.82	0	1	1
FBtr0086774	Dgp-1	Q0E931	25.8	0	1.2	0	1	1
FBtr0086773	Dgp-1	Q0E931	21.2	0	1.2	0	1	1
FBtr0100559	Hsp22	P02515	74.6	0	4.82	0	1	1
FBtr0082569	GstD2	Q9VG98	7.49	0	1.88	0	1	1
FBtr0078770	PEK	Q9NIV1	16.6	0	2.32	0	1	1
FBtr0302379	CG5999	Q9VG29	69.4	0	3.73	0	1	1
FBtr0089055	Cyp9b2	Q9V4I1	6.96	0	1.19	0	1	1
FBtr0084870	CG10420	Q9VBV5	8.58	0	0.85	0	1	1
FBtr0343842	CG43402	C9QP70	6.77	0	1.14	0	1	1
FBtr0308745	CG43402	C9QP70	6.77	0	1.14	0	1	1
FBtr0078339	CG7632	Q9VP50	3.57	0	0.96	0	1	1
FBtr0078661	CG2017	Q960F7	2.6	0	0.76	0	1	1
FBtr0113248	Ire1	A8JR46	2.09	0	0.77	0	1	1
FBtr0089463	asparagine-synthetase	Q7KTW9	4.3	0	1.2	0	1	1
FBtr0087451	Cyp6a17	A0A0B4LF54	117	0	4.25	0	1	1
FBtr0345527	Cyp6a17	A0A0B4LF54	117	0	4.25	0	1	1
FBtr0087406	CG12853	A1Z9W8	-3.49	0	0.83	0	-1	1
FBtr0301854	CG34423	E1JGT3	2.4	0	0.97	0	1	1
FBtr0086699	CG10924	Q7JXB5	2.63	0	0.72	0	1	1
FBtr0081692	Ccp84Ab	O97059	1.92	0	0.82	0.01	1	1
FBtr0081201	Lectin-galC1	Q9VIX1	3.26	2e-05	3.28	0	1	1
FBtr0302360	Lectin-galC1	Q9VIX1	3.34	2e-05	3.28	0	1	1
FBtr0301735	CG12868	Q4V4P1	2.17	0	1.24	0.02	1	1
FBtr0086676	GstE8	A1ZB73	2.7	0.00048	1.06	0	1	1
FBtr0345798	GstE8	A1ZB73	2.7	0.00048	1.06	0	1	1
FBtr0337049	CG43143	A0A0B4KGR1	1.24	0	1.01	0	0	1
FBtr0078098	CG11911	Q9VPN8	6.96	2e-05	3.22	0	1	1
FBtr0087157	CG4398	A1ZAG1	1.4	2e-05	0.86	0	0	1
FBtr0345816	Spn77Ba	Q0E8C8	-1.27	2e-05	0.87	0	0	1
FBtr0074841	Spn77Ba	Q0E8C8	-1.27	2e-05	0.87	0	0	1
FBtr0074842	Spn77Ba	Q0E8C8	-1.29	4e-05	0.87	0	0	1
FBtr0347257	CG5791	Q9VD48	2.56	0.00036	1.97	0	1	1
FBtr0084180	CG5791	Q9VD48	2.56	0.00036	1.97	0	1	1
FBtr0079486	Uro	P16163	3.73	0	0.84	0	1	1
FBtr0335196	CG5791	Q9VD48	2.53	0.00036	1.97	0	1	1
FBtr0302646	axo	M9NFN0	-1.29	0.00016	0.96	0.02	0	1
FBtr0072012	yellow-d2	Q9W1R0	1.3	1e-05	0.74	0	0	1
FBtr0113321	Ugt86Dd	Q9VGT8	3.48	0.00136	1.74	0	1	1
FBtr0083779	CG17752	Q9VDV7	1.8	0	0.79	0	1	1
FBtr0333095	baf	M9PCH8	1.34	0.0167	0.8	0.04	0	1
FBtr0079535	baf	M9PCH8	1.34	0.0167	0.8	0.04	0	1
FBtr0079925	Cyp4e3	Q9VL92	3.22	0.00014	1.57	0	1	1
FBtr0084434	GILT3	Q9VCK2	-1.53	0.00068	0.86	0.01	0	1
FBtr0088760	Cyp4ad1	Q9V4T3	1.61	1e-05	0.78	0.02	1	1
FBtr0087105	RpLP2	P05389	-1.12	1e-05	1.18	0	0	1
FBtr0086807	CG10912	Q7K1H9	-1.99	0.0002	1	0.05	-1	1
FBtr0079388	Pcp	P14484	-1.19	0.00243	0.91	0	0	1
FBtr0079996	CG31715	Q8MYY7	-1.2	0.0101	0.89	0	0	1
FBtr0073544	CG1572	Q9VYX8	-1.32	0.00912	1.12	0	0	1
FBtr0073543	CG1572	Q9VYX8	-1.32	0.00912	1.12	0	0	1
FBtr0339693	CG1572	Q9VYX8	-1.32	0.00912	1.12	0	0	1
FBtr0303445	CG31808	F9VMG5	1.84	0	1.39	0	1	1
FBtr0113149	CG10274	A8JNL9	1.25	0.0921	0.88	0	0	1
FBtr0346348	RpII15	P36958	1.32	3e-05	0.72	0.05	0	1
FBtr0082925	RpII15	P36958	1.32	3e-05	0.72	0.05	0	1
FBtr0309995	RpII15	P36958	1.32	3e-05	0.72	0.05	0	1
FBtr0339694	CG1572	Q9VYX8	-1.29	0.00949	1.12	0	0	1
FBtr0070434	CG16903	Q9W526	-1.18	0.0325	1.01	0.05	0	1
FBtr0086673	GstE5	A1ZB70	1.59	0.00026	1.02	0	0	1
FBtr0084809	CG11852	Q9VBV4	1.19	3e-05	0.84	0	0	1
FBtr0085992	bin3	E2QC61	-1.14	0.191	1.28	0	0	1
FBtr0111043	sns	Q0E9F2	-1.39	0.134	0.73	0.03	0	1
FBtr0336519	bin3	E2QC61	-1.14	0.241	1.28	0	0	1
FBtr0346718	bin3	E2QC61	-1.13	0.231	1.28	0	0	1
FBtr0085993	bin3	E2QC61	-1.13	0.231	1.28	0	0	1
FBtr0299943	Jabba	B7YZK5	1.34	0	4.84	0	0	1
FBtr0083609	mTerf5	Q9VEB4	1.14	0	0.83	0	0	1
FBtr0290243	NimC3	Q9VJU2	1.12	0	0.96	0	0	1
FBtr0078868	atms	Q9VN55	1.27	0.265	0.96	0.01	0	1
FBtr0334899	atms	Q9VN55	1.26	0.256	0.96	0.01	0	1
FBtr0077059	Lcp65Ag2	P92201	-1.5	0.00811	1.27	0.04	0	1
FBtr0075020	nes	Q9VVX5	-1.14	0.00151	0.7	0	0	1
FBtr0084407	Rassf	Q9VCQ7	1.13	1e-05	1.24	0.02	0	1
FBtr0075019	nes	Q9VVX5	-1.13	0.00151	0.7	0	0	1
FBtr0075021	nes	Q9VVX5	-1.13	0.00151	0.7	0	0	1
FBtr0074255	Tob	Q9VXJ9	-1.07	0.00344	1.19	0	0	1
FBtr0070429	wapl	X2JAA8	1.11	0.0029	0.98	0.03	0	1
FBtr0344159	wapl	X2JAA8	1.11	0.0029	0.98	0.03	0	1
FBtr0336634	Ate1	A0A0B4KFD5	1.12	0.0156	0.84	0	0	1
FBtr0083164	CG5399	Q9VF46	1.17	0.0613	0.71	0	0	1
FBtr0334027	CG5399	Q9VF46	1.17	0.0613	0.71	0	0	1
FBtr0330618	CG6191	A0A0B4KF19	1.1	0	1.43	0	0	1
FBtr0310446	Tob	Q9VXJ9	-1.07	0.00951	1.19	0	0	1
FBtr0084832	rha	Q9VBR7	-1.09	0.0707	1.39	0	0	1
FBtr0076567	Cpr66D	Q9VSN3	-1.2	0.00701	0.83	0	0	1
FBtr0073499	HP5	Q9VYY7	1.08	0.0898	0.73	0.01	0	1
FBtr0112408	CG34215	A8DY49	1.17	0	1.43	0	0	1
FBtr0089324	Lsp2	X2JCV2	-1.6	0	0.93	0	-1	1
FBtr0345352	Lsp2	X2JCV2	-1.6	0	0.93	0	-1	1
FBtr0089254	MED26	Q9V4F9	-1.06	8e-05	0.77	0.05	0	1
FBtr0086255	Hil	Q0E908	-1.09	0.00342	0.83	0	0	1
FBtr0089253	MED26	Q9V4F9	-1.05	1e-05	0.77	0.05	0	1
FBtr0078752	CG2926	Q9VNE0	-1.08	0.32	0.91	0.02	0	1
FBtr0333351	Spn27A	Q9V3N1	-1.07	1e-05	0.7	0	0	1
FBtr0079321	Spn27A	Q9V3N1	-1.07	1e-05	0.7	0	0	1
FBtr0082195	gammaSnap2	Q9VH25	1.17	0.00275	1.24	0	0	1
FBtr0086256	Hil	Q0E908	-1.07	0.0248	0.83	0	0	1
FBtr0077065	CG13295	Q9VRT6	1.14	2e-05	1.64	0	0	1
FBtr0344361	CG45049	A0A0B4LHK8	-1.03	0	0.97	0.03	0	1
FBtr0113204	CG7900	Q9VHV9	1.13	0.00064	1.09	0.01	0	1
FBtr0078507	CG11425	Q9VNT8	-1.26	0	0.97	0	0	1
FBtr0331535	CG10089	M9PI51	-1.06	0.00015	0.99	0.02	0	1
FBtr0344358	CG45049	A0A0B4LHK8	-1.03	0	0.97	0.03	0	1
FBtr0331303	CG3711	M9PGD0	-1.1	0.0152	0.91	0	0	1
FBtr0088020	SkpB	Q7KJ69	-1.05	0	1.12	0	0	1
FBtr0072150	Fmo-1	Q9W1E9	1.08	0	1.02	0	0	1
FBtr0085652	Jon99Fi	Q9VA66	1.15	3e-05	0.96	0.01	0	1
FBtr0075944	CG10754	Q9VU15	1.06	0.201	0.86	0	0	1
FBtr0113104	Vrp1	A8DYL3	-1.05	0.00018	1.38	0	0	1
FBtr0073034	CG32281	Q8IRE4	1.06	0.0306	0.92	0.01	0	1
FBtr0076421	CG3088	Q9VT15	1.13	0.657	0.7	0.02	0	1
FBtr0340576	CG5758	Q0E8P5	-1.05	0.00231	0.87	0.05	0	1
FBtr0081035	CG5758	Q0E8P5	-1.05	0.00231	0.87	0.05	0	1
FBtr0309880	dila	B7YZS1	-1.03	0.0129	0.85	0	0	1
FBtr0340577	CG5758	Q0E8P5	-1.05	0.00231	0.87	0.05	0	1
FBtr0079424	Nuf2	Q9VM45	1.02	0.167	1.04	0.01	0	1
FBtr0087455	Cyp6a8	Q27593	1.14	0.00099	0.88	0	0	1
FBtr0072954	Pxn	Q9VZZ4	-1.04	0	1.04	0.03	0	1
FBtr0080326	Pex19	Q8IP97	-1.06	0.0368	0.7	0	0	1
FBtr0342602	Pex19	Q8IP97	-1.06	0.0368	0.7	0	0	1
FBtr0082648	Dtg	Q9VG45	-1.04	0.0143	0.72	0	0	1
FBtr0086476	Obp56a	Q9V8Y2	1.05	0	0.77	0	0	1
FBtr0081974	St2	Q9VHH0	-1.02	0.0612	0.84	0	0	1
FBtr0346096	St2	Q9VHH0	-1.02	0.0612	0.84	0	0	1
FBtr0070337	CG4199	O77266	1.06	0.00374	1.87	0	0	1
FBtr0080592	NimC4	Q9V392	-1.06	0.0986	0.75	0.01	0	1
FBtr0085498	CG31038	Q9VAE7	1.02	1e-05	0.99	0	0	1
FBtr0085494	CG31038	Q9VAE7	1.02	0	0.99	0	0	1
FBtr0072950	Pxn	Q9VZZ4	-1.02	0	1.04	0.03	0	1
FBtr0081036	CG5758	Q0E8P5	-1.02	0.00351	0.87	0.05	0	1
FBtr0340575	CG5758	Q0E8P5	-1.02	0.00344	0.87	0.05	0	1
FBtr0081037	CG5758	Q0E8P5	-1.02	0.00348	0.87	0.05	0	1
FBtr0077460	CG3652	Q9VQZ0	-1.01	0.029	1.29	0	0	1
FBtr0077058	Lcp65Ag1	P92201	-1.01	0.0294	1.27	0.04	0	1
FBtr0076089	Tim13	Q9VTN3	1.04	0.324	0.75	0	0	1
FBtr0072951	Pxn	Q9VZZ4	-1.01	0	1.04	0.03	0	1
FBtr0072953	Pxn	Q9VZZ4	-1.01	0	1.04	0.03	0	1
FBtr0072952	Pxn	Q9VZZ4	-1.01	0	1.04	0.03	0	1
FBtr0332594	CG10543	A0A0B4KFE1	-1	0.196	1.04	0.01	0	1
FBtr0304903	Taf1	A0A0B4K602	1	0.176	1.39	0	0	1
FBtr0087601	Prosap	A1Z9K8	-1	0.0811	1.02	0.04	0	1
