# Supplementary material for: Combined Transcriptomic and Proteomic Analysis of Perk Toxicity Pathways
Source: Int J Mol Sci. 2021 Apr 27;22(9):4598. doi: 10.3390/ijms22094598 (PMC8124185; doi:10.3390/ijms22094598)
Supplement: Supplementary file 1 [file ijms-22-04598-s001.zip › Table S5.xlsx]

## Sheet: Supplementary Table 5
Supplementary Table 5. Identification of proteins negatively regulated in dPerk overexpressing flies (FC ≥-0.7 (log), FDR ≤ 0.05).
Changes correspond to tubGal80;daGal4>UASdPerk vs tubGal80;daGal4>+, (a) Transcript Fold Change, (b) Transcript False Discovery Rate, (c) Protein Fold Change (log2 value), (d) Protein False Discovery Rate (e) Analysis threshold for transcripts, transcripts with transFDR≤0.05 and transFC≥1.6, were labelled as 1, transFC≤-1.6, were labelled as -1, (f) Analysis threshold for proteins, proteins with …
Transcript ID	Gene name	Protein ID	transFC (a)	transFDR (b)	protFC(c)	protFDR (d)	transReg (e)	protReg (f)
FBtr0345611	CG16826	Q9VK00	-20.9	0	-5.02	0	-1	-1
FBtr0080464	CG16826	Q9VK00	-20.9	0	-5.02	0	-1	-1
FBtr0070006	CG9572	Q9W5X1	-6.56	0	-0.81	0	-1	-1
FBtr0076810	CG7409	Q9VSA9	-14.1	0	-0.94	0	-1	-1
FBtr0339932	Sodh-1	O97479	-6.88	0	-1.19	0	-1	-1
FBtr0081627	Sodh-1	O97479	-6.88	0	-1.19	0	-1	-1
FBtr0336877	smp-30	H8F4T3	-4.61	0	-0.92	0	-1	-1
FBtr0077547	CG16713	Q9VQT7	2.87	0	-0.82	0.01	1	-1
FBtr0071739	CG4377	Q9W2C4	-5.76	0	-0.77	0	-1	-1
FBtr0084847	tobi	Q9VBR6	-4.2	0	-0.86	0	-1	-1
FBtr0082900	CG33109	Q9VFL9	-77.5	0	-3.52	0	-1	-1
FBtr0332755	Cpr76Bd	M9PFX4	-5.55	0	-0.77	0	-1	-1
FBtr0073937	Ag5r	Q9VY18	-4.64	0	-3.12	0	-1	-1
FBtr0305582	Ag5r	Q9VY18	-4.33	0	-3.12	0	-1	-1
FBtr0333658	Ag5r	Q9VY18	-4.33	0	-3.12	0	-1	-1
FBtr0088748	Mal-A4	A1Z7E8	-8.65	0	-1.06	0	-1	-1
FBtr0100081	CG34026	Q2PE22	-2.75	0	-0.72	0	-1	-1
FBtr0343410	CG34026	Q2PE22	-2.75	0	-0.72	0	-1	-1
FBtr0086903	CG6484	Q7K3P6	-4.57	0	-0.74	0	-1	-1
FBtr0336680	St3	A0A0B4KF40	-1.95	0	-1.16	0	-1	-1
FBtr0082727	CG7381	Q9VG15	-3.07	0	-1.05	0	-1	-1
FBtr0304879	CG43093	A0A0B4K6X5	-3.91	0	-0.97	0	-1	-1
FBtr0100353	ade3	P00967	4.45	0	-1.2	0	1	-1
FBtr0078207	CG17637	Q9VPD9	-2.95	0	-1.35	0	-1	-1
FBtr0078848	CG14661	Q9VN71	-2.29	0	-0.95	0	-1	-1
FBtr0305965	CG14661	Q9VN71	-2.29	0	-0.95	0	-1	-1
FBtr0081107	CG17322	Q9VJ45	-2.56	0	-0.92	0	-1	-1
FBtr0081108	CG17322	Q9VJ45	-2.56	0	-0.92	0	-1	-1
FBtr0081106	CG17322	Q9VJ45	-2.56	0	-0.92	0	-1	-1
FBtr0303828	CG42821	Q2PDQ6	-4.82	0	-1.74	0	-1	-1
FBtr0081105	CG17322	Q9VJ45	-2.67	0	-0.92	0	-1	-1
FBtr0340616	CG5162	Q9VX69	-2.36	0	-1.23	0	-1	-1
FBtr0074393	CG5162	Q9VX69	-2.36	0	-1.23	0	-1	-1
FBtr0340230	CG9463	Q9VLI2	-12.2	1e-05	-2.11	0	-1	-1
FBtr0079744	CG9463	Q9VLI2	-12.5	1e-05	-2.11	0	-1	-1
FBtr0074392	CG18258	Q9VX70	-4.95	0	-1.55	0	-1	-1
FBtr0078297	CG10512	Q9VP68	-1.87	4e-05	-0.81	0	-1	-1
FBtr0305959	CG17374	Q7PLB8	-2.17	1e-05	-1.14	0	-1	-1
FBtr0077803	CG17242	Q9VQA3	-3.41	0	-1.8	0	-1	-1
FBtr0335162	CG17242	Q9VQA3	-3.41	0	-1.8	0	-1	-1
FBtr0082179	CG3940	Q9VH26	-2.14	1e-05	-0.76	0	-1	-1
FBtr0344391	CG3940	Q9VH26	-2.14	1e-05	-0.76	0	-1	-1
FBtr0344392	CG3940	Q9VH26	-2.14	1e-05	-0.76	0	-1	-1
FBtr0303818	CG42808	Q8IH23	-1.79	0	-1.15	0	-1	-1
FBtr0345752	CG9466	Q9VLI0	-5.84	9e-05	-1.35	0	-1	-1
FBtr0079742	CG9466	Q9VLI0	-5.84	9e-05	-1.35	0	-1	-1
FBtr0080275	Mal-B1	Q9VKE6	-6.98	4e-05	-2.66	0	-1	-1
FBtr0332034	CG9259	Q9VIG3	-3.11	0	-1.07	0	-1	-1
FBtr0088928	CG1942	Q7K1C2	2.54	1e-05	-1.71	0	1	-1
FBtr0345027	CG1246	Q9VZZ0	-1.87	0	-0.76	0.01	-1	-1
FBtr0083025	CG3984	Q9VFD0	-4.39	0	-1.21	0.01	-1	-1
FBtr0333446	CG1246	Q9VZZ0	-1.86	0	-0.76	0.01	-1	-1
FBtr0072938	CG1246	Q9VZZ0	-1.86	0	-0.76	0.01	-1	-1
FBtr0303022	CG1246	Q9VZZ0	-1.86	0	-0.76	0.01	-1	-1
FBtr0332033	CG9259	Q9VIG3	-3.14	0	-1.07	0	-1	-1
FBtr0081464	CG9259	Q9VIG3	-3.14	0	-1.07	0	-1	-1
FBtr0300805	CG18284	Q9VKS9	-2.15	0	-0.78	0	-1	-1
FBtr0339130	CG18284	Q9VKS9	-2.15	0	-0.78	0	-1	-1
FBtr0100088	CG34033	Q6IGS3	-1.65	1e-05	-0.76	0	-1	-1
FBtr0076003	Est-6	C9QP21	-2.33	0	-1.09	0	-1	-1
FBtr0333383	Est-6	C9QP21	-2.33	0	-1.09	0	-1	-1
FBtr0077212	Cyp6t1	Q9VRI9	-2.36	0.00018	-0.74	0	-1	-1
FBtr0079507	CG13794	Q9VLY4	-1.4	0	-0.72	0.01	0	-1
FBtr0300296	Sfp24Ba	B9EQU3	-2.25	1e-05	-0.9	0	-1	-1
FBtr0087420	Obp51a	Q7KE33	-1.75	0	-1.13	0	-1	-1
FBtr0082651	Gnmt	Q9VG42	-2.37	3e-05	-0.75	0.04	-1	-1
FBtr0084879	CG5107	Q9VBQ4	-1.27	0	-0.74	0	0	-1
FBtr0342615	CG9029	X2JDB2	-1.51	0	-0.83	0	0	-1
FBtr0071014	CG4607	Q9W3S8	-1.52	0	-0.87	0	0	-1
FBtr0072029	CG3530	Q8MLR7	-1.4	0	-0.86	0	0	-1
FBtr0306923	CG43319	A0A0B4K6K5	3.12	0	-1.13	0	1	-1
FBtr0073723	CG15717	Q9VYG8	-1.39	0	-0.73	0	0	-1
FBtr0084186	CG6028	Q95SI7	-1.52	0.00611	-0.71	0	0	-1
FBtr0344608	CG15717	Q9VYG8	-1.4	0	-0.73	0	0	-1
FBtr0071013	CG4607	Q9W3S8	-1.36	0	-0.87	0	0	-1
FBtr0079741	CG9468	Q9VLH9	-2.35	0.00215	-1.02	0	-1	-1
FBtr0084210	Sar1	Q9VD29	1.13	0.00851	-0.73	0	0	-1
FBtr0084206	Sar1	Q9VD29	1.13	0.00856	-0.73	0	0	-1
FBtr0084208	Sar1	Q9VD29	1.13	0.00867	-0.73	0	0	-1
FBtr0082504	CG3397	Q9VGF1	-1.21	0.00422	-0.72	0	0	-1
FBtr0084209	Sar1	Q9VD29	1.13	0.00889	-0.73	0	0	-1
FBtr0113196	CG1208	Q8T0T6	-1.71	0	-0.94	0.01	-1	-1
FBtr0331223	Cpr	Q27597	1.21	1e-05	-0.79	0	0	-1
FBtr0304645	CG43061	A0A0B4K6L9	-2.32	0	-1.71	0	-1	-1
FBtr0110771	Spn75F	Q3HKQ3	-1.74	0	-0.99	0	-1	-1
FBtr0082625	CG4830	Q9VGC5	-1.66	0	-0.79	0.01	-1	-1
FBtr0086935	CG4847	A1ZAU4	-1.8	0	-0.74	0	-1	-1
FBtr0331224	Cpr	Q27597	1.19	1e-05	-0.79	0	0	-1
FBtr0345706	Vha36-3	X2JE14	-1.29	0.013	-0.74	0	0	-1
FBtr0339401	Vha36-3	X2JE14	-1.29	0.013	-0.74	0	0	-1
FBtr0346624	bgm	B5RIV0	-1.7	0.00135	-0.7	0	-1	-1
FBtr0332538	CG14606	Q9VI78	-1.55	0.00347	-0.76	0	0	-1
FBtr0334297	CG9922	Q9VFN9	-1.29	0.00027	-0.84	0.01	0	-1
FBtr0079250	Cpr	Q27597	1.16	2e-05	-0.79	0	0	-1
FBtr0081603	CG14606	Q9VI78	-1.54	0.00367	-0.76	0	0	-1
FBtr0082870	CG9922	Q9VFN9	-1.29	0.00027	-0.84	0.01	0	-1
FBtr0080590	bgm	B5RIV0	-1.7	0.00272	-0.7	0	-1	-1
FBtr0088592	Cyp4p1	Q9V558	1.63	0	-3.9	0	1	-1
FBtr0334715	Syp	A0A0B4KGK5	-1.14	0.0172	-1.12	0	0	-1
FBtr0074843	Spn77Bb	Q9VWB4	-2.04	0	-0.9	0	-1	-1
FBtr0306288	CG43235	C1C3H6	1.37	0	-1.33	0	0	-1
FBtr0082980	Cys	P23779	-1.17	0	-0.9	0	0	-1
FBtr0075284	CG7724	Q9VVE3	-1.34	0.00011	-0.93	0.01	0	-1
FBtr0331816	Spn77Bc	Q9VPH9	-1.85	0	-0.97	0	-1	-1
FBtr0078172	Spn77Bc	Q9VPH9	-1.85	0	-0.97	0	-1	-1
FBtr0340319	RpL30	Q9VJ19	1.18	0.00019	-0.84	0	0	-1
FBtr0302491	RpL30	Q9VJ19	1.18	0.0002	-0.84	0	0	-1
FBtr0081181	RpL30	Q9VJ19	1.18	0.0002	-0.84	0	0	-1
FBtr0080452	CG16820	Q9VK11	-1.58	2e-05	-0.76	0	0	-1
FBtr0082437	CG6908	Q9VGJ6	-1.34	0.00033	-0.87	0	0	-1
FBtr0079076	H15	Q94890	-1.32	0.00028	-0.85	0	0	-1
FBtr0345637	CG31872	Q9VKT1	1.25	0	-0.89	0	0	-1
FBtr0080099	CG31872	Q9VKT1	1.25	0	-0.89	0	0	-1
FBtr0088746	Cyp4e1	Q9V4T5	-1.26	0	-0.98	0	0	-1
FBtr0304888	CG43101	F0JAR5	-1.08	0	-0.72	0	0	-1
FBtr0331634	CG42367	R9PY51	-1.06	0.00655	-1.05	0	0	-1
FBtr0072096	CG4091	Q7KVH9	1.21	1e-05	-1.62	0	0	-1
FBtr0112350	CG34159	Q9VL29	-1.13	0.00578	-0.78	0.01	0	-1
FBtr0110802	CG14034	Q0E8T1	-1.45	0	-0.97	0	0	-1
FBtr0346459	CG14034	Q0E8T1	-1.45	0	-0.97	0	0	-1
FBtr0089105	CG1970	Q9V4E0	-1.12	0	-0.83	0	0	-1
FBtr0333676	CG1970	Q9V4E0	-1.12	0	-0.83	0	0	-1
FBtr0089608	Dup99B	P81160	-1.63	1e-05	-0.75	0	-1	-1
FBtr0076591	CG5804	Q9VSP9	-1.35	0.00052	-0.86	0	0	-1
FBtr0072937	CG1143	Q9VZZ1	-1.25	1e-05	-1.64	0	0	-1
FBtr0333445	CG1143	Q9VZZ1	-1.25	1e-05	-1.64	0	0	-1
FBtr0309866	CanB2	A0A0B4K833	-1.1	0.255	-2.59	0	0	-1
FBtr0072097	CG4091	Q7KVH9	1.19	0	-1.62	0	0	-1
FBtr0088930	CanB2	A0A0B4K833	-1.09	0.263	-2.59	0	0	-1
FBtr0074712	CG12203	Q9VWI0	-1.1	0	-0.86	0	0	-1
FBtr0079878	CG4594	Q9VL67	1.2	7e-05	-0.77	0	0	-1
FBtr0331631	CG4594	Q9VL67	1.2	7e-05	-0.77	0	0	-1
FBtr0343225	H15	Q94890	-1.27	0.00183	-0.85	0	0	-1
FBtr0333037	Gbs-70E	Q9VUF3	-1.15	0.0412	-1.3	0	0	-1
FBtr0075724	Gbs-70E	Q9VUF3	-1.15	0.0412	-1.3	0	0	-1
FBtr0332091	dop	Q9VUQ9	1.07	0.0445	-0.75	0	0	-1
FBtr0075562	dop	Q9VUQ9	1.06	0.0348	-0.75	0	0	-1
FBtr0084255	Pebp1	Q9VD01	-2.11	5e-05	-0.78	0	-1	-1
FBtr0072098	CG4091	Q7KVH9	1.16	1e-05	-1.62	0	0	-1
FBtr0076758	nmo	Q8IQ91	1.06	1e-05	-0.8	0.04	0	-1
FBtr0331931	Cyt-b5-r	P19967	1.07	0.0213	-1.12	0	0	-1
FBtr0082248	Rrp46	Q9VGZ2	1.04	0.105	-1.55	0	0	-1
FBtr0080932	Cyt-b5-r	P19967	1.07	0.0216	-1.12	0	0	-1
FBtr0082656	CG12279	Q9VG33	-1.13	0	-0.86	0	0	-1
FBtr0076756	nmo	Q8IQ91	1.07	8e-05	-0.8	0.04	0	-1
FBtr0333223	nmo	Q8IQ91	1.07	8e-05	-0.8	0.04	0	-1
FBtr0083972	TotC	Q8IN43	-1.53	1e-05	-1.77	0	0	-1
FBtr0343490	CG33228	Q7KVF6	1.14	0	-1.27	0	0	-1
FBtr0301037	CG33228	Q7KVF6	1.14	0	-1.27	0	0	-1
FBtr0306695	mtd	A0A0B4K6S8	-1.09	0.0118	-0.81	0.02	0	-1
FBtr0346715	Sfp35C	D1Z365	-1.26	0	-0.84	0	0	-1
FBtr0300311	Sfp35C	D1Z365	-1.26	0	-0.84	0	0	-1
FBtr0302944	CG9331	Q8SZU0	-1.11	0.00622	-0.82	0	0	-1
FBtr0302945	CG9331	Q8SZU0	-1.11	0.00612	-0.82	0	0	-1
FBtr0081420	CG9331	Q8SZU0	-1.11	0.00612	-0.82	0	0	-1
FBtr0345687	CG9331	Q8SZU0	-1.11	0.00633	-0.82	0	0	-1
FBtr0071091	CG1444	Q9W3N1	-1.08	3e-05	-0.86	0	0	-1
FBtr0085001	Ald	F3YDE2	1.04	0.00026	-0.93	0	0	-1
FBtr0306657	Ald	F3YDE2	1.04	0.00026	-0.93	0	0	-1
FBtr0088158	CG30025	A1Z8J8	1.14	0.152	-0.83	0	0	-1
FBtr0071670	CG10306	Q9W2D9	1.05	0.00017	-0.7	0	0	-1
FBtr0310661	Ald	F3YDE2	1.04	0.00069	-0.93	0	0	-1
FBtr0075033	CG10424	Q9VVW8	1.1	0.0746	-1.08	0	0	-1
FBtr0339676	CG15717	Q9VYG8	-1.06	0.00217	-0.73	0	0	-1
FBtr0301934	Sfp24Bc	C4NAN9	1.04	0.0189	-1.3	0	0	-1
FBtr0072164	PebIII	D5A7M1	-1.05	0	-1.18	0	0	-1
FBtr0075207	Jon74E	Q9VVI4	1.14	0.00016	-0.75	0	0	-1
FBtr0343340	PebIII	D5A7M1	-1.06	1e-05	-1.18	0	0	-1
FBtr0343341	PebIII	D5A7M1	-1.06	1e-05	-1.18	0	0	-1
FBtr0078089	CG11885	Q9VPP7	-1.06	0.125	-0.82	0	0	-1
FBtr0079499	CG7214	Q9VLY1	-1.08	0	-2.08	0	0	-1
FBtr0083850	CG4462	Q9VDS0	1.13	0	-0.76	0	0	-1
FBtr0113171	Zip71B	A4IJ72	1.08	0.0159	-0.76	0.01	0	-1
FBtr0347146	Zip71B	A4IJ72	1.08	0.0159	-0.76	0.01	0	-1
FBtr0290272	CG7203	Q9VLX9	1.1	0	-2.83	0	0	-1
FBtr0346499	CG7203	Q9VLX9	1.1	0	-2.83	0	0	-1
FBtr0075115	Met75Ca	Q9V449	-1.08	0	-1.04	0	0	-1
FBtr0290280	CG8736	Q8MYV9	-1.09	0	-0.88	0.01	0	-1
FBtr0079062	Cyp28d1	Q9VMT5	1.08	0.00014	-0.72	0	0	-1
FBtr0089712	CG1677	Q9W3R9	-1.05	0.94	-0.83	0.03	0	-1
FBtr0079829	CG31883	Q9VLB4	-1.04	0	-0.78	0	0	-1
FBtr0339819	CG1677	Q9W3R9	-1.05	0.94	-0.83	0.03	0	-1
FBtr0303415	CG1677	Q9W3R9	-1.05	0.94	-0.83	0.03	0	-1
FBtr0346168	CG3106	Q9W322	-1.14	0	-0.91	0	0	-1
FBtr0071403	CG3106	Q9W322	-1.14	0	-0.91	0	0	-1
FBtr0300956	CG30427	Q9W0Y5	-1.1	0	-0.71	0	0	-1
FBtr0346813	CG14974	A0A0R4YDN3	-1.06	0.472	-0.96	0	0	-1
FBtr0336732	l(2)06496	Q9W1V8	1.04	0.00067	-1.94	0	0	-1
FBtr0071985	l(2)06496	Q9W1V8	1.04	0.00069	-1.94	0	0	-1
FBtr0335171	CG15394	Q9VQE1	-1.03	7e-05	-0.79	0	0	-1
FBtr0300489	CG13585	Q0E8W6	-1.03	0.0146	-1.13	0.02	0	-1
FBtr0300488	CG13585	Q0E8W6	-1.03	0.0141	-1.13	0.02	0	-1
FBtr0072303	CG13585	Q0E8W6	-1.03	0.0147	-1.13	0.02	0	-1
FBtr0335172	CG15394	Q9VQE1	-1.03	9e-05	-0.79	0	0	-1
FBtr0079042	Rtnl1	Q9VMW4	1.03	0.00036	-1.06	0.02	0	-1
FBtr0300957	CG30427	Q9W0Y5	-1.1	0	-0.71	0	0	-1
FBtr0080101	CG17097	E2QCS7	-1.05	0	-0.74	0	0	-1
FBtr0072304	CG13585	Q0E8W6	-1.02	0.0143	-1.13	0.02	0	-1
FBtr0072414	CG30427	Q9W0Y5	-1.09	0	-0.71	0	0	-1
FBtr0300313	Sfp60F	E1JGX1	1.06	2e-05	-1.59	0	0	-1
FBtr0084149	CG6690	Q9VD62	-1.07	0.00034	-0.84	0	0	-1
FBtr0085616	CecC	O16829	-1.04	0.116	-1.14	0	0	-1
FBtr0078511	CG11523	Q9VNV2	-1.03	0.0143	-0.99	0.01	0	-1
FBtr0087783	bic	Q7KM15	1.01	0.0331	-0.88	0	0	-1
FBtr0113049	CG1701	A1Z6Y2	-1.07	4e-05	-0.88	0	0	-1
FBtr0332995	CG1701	A1Z6Y2	-1.07	4e-05	-0.88	0	0	-1
FBtr0087782	bic	Q7KM15	1.01	0.0282	-0.88	0	0	-1
FBtr0076759	nmo	Q8IQ91	-1.02	0.00385	-0.8	0.04	0	-1
FBtr0072172	eIF-5A	Q9GU68	-1.02	0.352	-0.86	0	0	-1
FBtr0072173	eIF-5A	Q9GU68	-1.02	0.361	-0.86	0	0	-1
FBtr0080557	CG16884	Q9V3Z9	1.02	0	-0.92	0	0	-1
FBtr0075512	CG10516	Q9VUW0	-1.05	2e-05	-0.71	0.03	0	-1
FBtr0301928	CG31624	Q9VIE3	-1.02	0.00246	-1.13	0	0	-1
FBtr0079624	Spn28F	Q9VLQ7	-1.04	0	-1.01	0	0	-1
FBtr0088380	CG30008	Q8SXD1	-1.01	0	-1.09	0	0	-1
FBtr0334320	Mkk4	O61444	1.01	0.0001	-0.81	0	0	-1
FBtr0081892	Mkk4	O61444	1.01	0.0001	-0.81	0	0	-1
FBtr0343874	CG31624	Q9VIE3	1.02	0.00288	-1.13	0	0	-1
FBtr0300443	Mkk4	O61444	-1	0.00017	-0.81	0	0	-1
FBtr0087444	hui	Q7JVV8	1.02	0.00159	-0.82	0	0	-1
FBtr0087445	hui	Q7JVV8	1.01	0.00178	-0.82	0	0	-1
FBtr0079500	Acp1	Q26416	-1.01	0	-2.87	0	0	-1
FBtr0081491	CG31624	Q9VIE3	-1.01	0.00254	-1.13	0	0	-1
FBtr0083712	NP15.6	Q9V3L7	1.01	9e-05	-1.3	0	0	-1
FBtr0081347	vls	Q9VIP8	-1	0.149	-0.7	0	0	-1
FBtr0344123	CG45011	X2JA66	-1.02	0.00046	-1.05	0.02	0	-1
FBtr0344124	CG45011	X2JA66	-1.02	0.00046	-1.05	0.02	0	-1
