# Supplementary material for: Combined Transcriptomic and Proteomic Analysis of Perk Toxicity Pathways
Source: Int J Mol Sci. 2021 Apr 27;22(9):4598. doi: 10.3390/ijms22094598 (PMC8124185; doi:10.3390/ijms22094598)
Supplement: Supplementary file 1 [file ijms-22-04598-s001.zip › Table S6.xlsx]

## Sheet: Supplementary Table 6
Supplementary Table 6. iRegulon Results: Putative upstream regulators of transcripts upregulated in dPerk overexpressing flies. This table is related to Figure 2.
Genes from Supplementary Table 2 were submitted to iRegulon, a Cytoscape app for analysis of putative upstream regulators. This table represents the iRegulon output. Abbreviations: AUC, Area Under the cumulative Recovery Curve; NES, normalized enrichment score.
; Species and nomenclature	Drosophila melanogaster, FlyBase names
; Motif collection	10K (9713 PWMs)
; Minimum NEScore	2.5
; Rank threshold for visualization	5000
; ROC threshold for AUC calculation (%)	0.01
; Minimum identity between orthologous genes	0
; Maximum false discovery rate (FDR) on motif similarity	0.001
; Motif rankings database	136K regions (11 species)
; Number of valid nodes	517
; iRegulon version	iRegulon v1.3 (build: 2015-02-12)
; Overlap fraction	0.4
; Putative regulatory region	5kb upstream and full transcript
# Rank	Motif ID	AUC	NES	Cluster Code	Transcription factor	Target genes
1	taipale-NNATGAYGCAATN-ATF4-DBD	0.0124381	7.58358	M1	Atf3	brat,CG14291,Xrp1,Atg1,CG1673,Dgp-1,Aats-ile,JhI-21,Ppn,CG5646,Aats-glupro,CG13624,CG9505,ImpL2,Aats-thr,ImpL2,Traf4,ImpL2,daw,slbo,CG33123,CG1673,eIF-2beta,Cyp4e3,CG10924,trbl,Hsp67Bb,Hsp22,CG13624,Cpr64Ac,CG33785,CG33786,Thor,CG12164,CG5953,Aats-asp,Osi6,Prat2,CG1648,Nmdmc,Pvf2,santa-maria,Lectin-galC1,ImpL3,CG17544,CG15100,haf,CD98hc,aay,Aats-asn,l(2)37Ce,CG1461,sr,CG11409,Sec22,CG14457,sr,spz…
2	taipale-NGGATGATGCAATM-Atf4-DBD	0.0122601	7.41786	M1		brat,Atg1,Aats-ile,CG5646,ImpL2,JhI-21,CG10924,CG14291,Xrp1,Aats-glupro,ImpL2,Ppn,Aats-thr,Traf4,CG9505,CG13624,ImpL2,CG1673,CG13624,Cyp4e3,daw,CG33785,CG33786,Aats-asp,CG12164,CG1673,CG33123,Thor,ETHR,Cpr64Ac,eIF-2beta,slbo,CG1648,Osi6,Dgp-1,Lectin-galC1,Ppn,santa-maria,CG5151,haf,LysB,CG11409,CG32280,Hsp67Bb,Hsp22,Pvf2,Prat2,Sec22,gt,CG14291,CG1461,Cad74A,CG17544,CG10778,Ccp84Ac,trbl,CD98hc,sr,…
3	homer-M00001	0.0113108	6.53441	M1		brat,Dgp-1,CG1673,ImpL2,Aats-ile,eIF-2beta,Aats-glupro,Atg1,daw,Hsp67Bb,Hsp22,sima,ImpL2,Aats-thr,Thor,slbo,haf,sr,Tpc1,CG13624,CG13624,CG10924,ImpL2,CG12164,CG33123,CG9505,f,Prat2,Cpr64Ac,CG14291,Xrp1,CG5953,aay,Pvf2,CG33785,CG33786,CG42666,Cyp4e3,olf413,CG5646,Tim17b2,Ppn,Aats-asn,l(2)37Ce,ETHR,CG10778,Osi6,CG1461,CG15100,qm,daw,Atg1,olf413,olf413,olf413,CG16898,ChLD3,CG2017,trbl,Ppn,CG1673,Lec…
4	flyfactorsurvey-Crc_CG6272_SANGER_5_FBgn0036126	0.00970821	5.04289	M2	CG6272,Atf3,CrebB-17A	brat,haf,CG17544,Atg1,CG1648,bor,JhI-21,Aats-thr,CG1673,aay,olf413,daw,CG14291,Xrp1,sima,CG13624,b6,CD98hc,eIF-2beta,Hsp67Bb,Hsp22,Osi6,Ppn,CG9505,Cpr64Ac,Cpr64Ac,Aats-ile,ImpL2,Lectin-galC1,Ccp84Ac,CG9674,Aats-glupro,CG10924,CG5646,CG31808,CG33123,Traf4,ImpL2,Dgp-1,CG31871,gukh,Aats-asn,l(2)37Ce,sr,Ccp84Ac,Thor,CG33785,CG33786,sr,olf413,CG3714,CG12164,Thor,B-H2,Atg1,CG1673,Osi6,sr,haf,CG32152,CG…
5	homer-M00234	0.00921836	4.587	M3	Tbp,Taf1	Sclp,Gadd45,CG43095,CG11911,Hsp67Bb,Hsp22,CG42362,CG42363,CG15506,Prosalpha5,Osi18,LysB,CG17107,Cpr64Ac,Ccp84Ad,Dgp-1,ImpL3,CG15784,CG5791,CG5778,CG13624,CG34423,Cyp4e3,CG11796,spz3,Hsp67Bb,Hsp22,olf413,CG13272,Dpit47,sr,CG16898,gt,CG33123,CG11911,CG11912,Rcd5,CG14820,CG17633,RpL3,CG3714,CG10178,CG7720,CG16898
6	factorbook-TBP	0.00919749	4.56758	M3	Tbp,Taf1	CG15784,CG42362,CG42363,Gadd45,rho,CG17107,Dgp-1,CG13272,Hsp67Bb,Hsp22,olf413,CG15506,CG11911,Prosalpha5,Ccp84Ad,ImpL3,gt,Cyp4e3,CG43095,CG5791,CG5778,Ccp84Ab,CG11796,CG17752,LysB,CG15406,Nmdmc,sima,CG14820,CG13624,CD98hc,Ndg,Nlg1,olf413,CG11911,CG11912,CG10178,CG3714,CG14457,CG42666,CG42458,Atg1,Osi6,InR,CG17544,CG7272,CG7720,Ccp84Ab,Ugt86Dd,Osi18,Hsp70Ba,RpL3
7	flyfactorsurvey-Blimp-1_NAR_FBgn0035625	0.00895441	4.34135	M4	Blimp-1	sima,unk,sima,sima,CG8213,ken,CG8213,CG13272,CG8213,CG12164,CG13624,Osi6,CG14636,CG15506,slbo,slbo,ImpL3,CG42666,sprt,wus,Osi6,haf,ETHR,CG14636,Cyp9b1,Cyp9b2,Traf4,olf413,Osi18,spz3,CG8213,CG5778,f,Osi18,haf,Sec22,CG15506,Atg1,sima,DNApol-iota
8	taipale-TTCTAGAANNTTC-HSF1-DBD	0.00881113	4.20801	M5	Hsf	Hsp70Ba,PEK,Hsp67Bb,Hsp22,scf,mbf1,ade3,rpr,CG33978,CG8303,Traf4,sr,eIF2B-gamma,CG14820,Prat2,brat,gt,CG42615,Nipped-B,f,CG5953,ImpL2,CG42666,olf413,Bx,GstD2,sima,CG4269,Rcd5,Gclc,sima,Thor,Osi6,Xrp1,Nlg1
9	yetfasco-1462	0.00872873	4.13132	M6		sima,CG42666,unk,brat,Ppn,CG31808,cv-2,CG13895,CG33268,CG42615,sprt,brat,CG17278,CG42458,CG10625,CG9674,mtSSB,olf413,Hsp67Bb,Hsp22,CG5646,sr,Neurochondrin,CG5805,olf413,Ndg,olf413,cv-2,CG14291,cv-2,olf413,Prosalpha5
10	taipale-TTCTAGAANNTTC-HSF2-DBD	0.00864698	4.05523	M5	Hsf	Hsp70Ba,PEK,rpr,mbf1,scf,Hsp67Bb,Hsp22,CG14820,Neurochondrin,CG5953,sr,gt,Prat2,CG8303,eIF2B-gamma,CG33978,Traf4,Nipped-B,cv-2,CG10924,ade3,ImpL2,sima,CG34423,CG7394,Gclc,f
11	taipale-TTCTAGAANNTTC-HSF4-DBD	0.00860285	4.01416	M5	Hsf	Hsp70Ba,PEK,Hsp67Bb,Hsp22,scf,mbf1,rpr,CG8303,eIF2B-gamma,sr,Traf4,brat,Prat2,CG14820,ade3,f,gt,Nipped-B,Rcd5,CG33978,GstD2,CG10924,CG7084,Osi6,CG13581,Gclc,CG7720,ImpL2,Xrp1,CG42666,CG5953,Ccp84Ac,Ccp84Ad,sima,CG33267,Gclc,sima,CG8213,Thor,CG42615,InR,sr,CG10625,Nlg1,CG42615,CG9674,Hsp67Bb,Hsp22,GstD9,olf413,CG42575,CG31871,Bx,Jafrac1,CG4269,Osi6,CG17752,InR
12	taipale-TTCTAGAANNTTC-HSF1-full	0.0085785	3.99149	M5	Hsf	Hsp70Ba,PEK,scf,Hsp67Bb,Hsp22,mbf1,ade3,Traf4,sr,rpr,CG14820,Prat2,CG8303,gt,CG33978,eIF2B-gamma,Nipped-B,Elp1,f,Bx,brat,CG42615,GstD2,Neurochondrin,Gclc,LysB,CG10924,Xrp1,CG8213,Osi6,CG5953,sr,CG42666,GstD9,Thor,ImpL2,sima,Gclc,CG10625,InR,CG33267,CG33969,Nlg1,CG10625,Ccp84Ac,Ccp84Ad,CG5778,CG17752,InR,CG7720,CG9674,sprt,CG30022,CG33267,Traf4,CG13581,unk,Prat2,sima,Rcd5,Hsp67Bb,Hsp22,CG34423,CG1…
13	taipale-NNNGMCACGTCATC-XBP1-DBD	0.00848544	3.90489	M7	Xbp1,Atf6,CrebA	scf,Ero1L,Orct2,B-H2,P58IPK,CG42666,olf413,daw,CG43218,CG5151,olf413,CG13887,sima,CG10420,haf,Atg1,CaBP1,CG2004,CG1785,Proc-R,olf413,rpr,olf413,Nipped-B,haf,p115,Kr-h2,sima,CG11399,ImpL2,Cyp4ad1,CG2017,Bet1,CG13624,CG5724,CG8303,ALiX,CG5151,CG1648,ImpL2,Sec22,sr,sr,GstD2,InR,Traf4,Aats-glupro,CG5151,CG5778,sr,olf413,CG1648,gukh,Neurochondrin,Hmgs,InR,CG13624,sima,Ndg,sima,ETHR,CG10420,CG11409,spz…
14	elemento-ATCAGCTG	0.00847892	3.89882	M8		Traf4,Atg1,mtTFB1,sima,CG14291,Xrp1,CG7083,sima,CG1882,olf413,CG10924,sprt,olf413,CG6512,sr,Bx,sr,CG42458,Cyp6a22,Traf4,CG13624,CG34423,Osi6,Prat2,CG42666,Bx,Dgp-1,gukh,Tpc1,CG43218,CG5151,sprt,CG30022,gukh,olf413,CG42615,CG13624,Hmgs,CG7394,CG11710,CG31871,pea,Hmgs,CG42458,CG10924,CG42666,olf413,CG13624
15	encode-UW.Motif.0052	0.00845109	3.87292	M9	kn,Stat92E,Dif,ovo,Deaf1	Tim17b2,rho,Gadd45,CG5791,CG5778,haf,CG13624,CG10337,haf,CG13624,Tim17b2,olf413,CG13624,sima,Xrp1,spz3,CG13793,CG10178,ImpL2,Tim17b2,daw,CG5059,Nlg1,CG13793,CG11911,CG16713,sprt,gukh,CG42666,dia,CG13062,Ugt86Dd,sima
16	factorbook-CREB	0.00842413	3.84783	M2	Atf3,CrebB-17A	brat,Aats-thr,Ppn,Prat2,CG9505,CG5646,CG10924,JhI-21,sr,Nmdmc,Dgp-1,trbl,Aats-asp,slbo,Osi6,CG1648,Atg1,CG16758,Traf4,ImpL3,CG5151,qm,Proc-R,daw,sprt,CG33785,CG33786,CG14457,CG14291,Xrp1,olf413,olf413,CG13624,Pvf2,CG13624,CG1673,olf413,Lectin-galC1,olf413,ImpL2,CG12164,CG42458,CG1648,Aats-ile,sr,Nlg1,olf413,CG14291,CG17544,haf,CG42615,CG5521,CG33123,bor,CG1648,CG13624,CG42666,CD98hc,olf413,Hsp67B…
17	taipale-NRAAAGTGAAAGTGN-PRDM1-full	0.00842304	3.84681	M4	Blimp-1,Tsf2,Tsf1,Tsf3	sima,unk,sima,sima,CG15506,CG14636,CG13624,Osi6,CG8213,slbo,spz3,wus,haf,haf,ETHR,ImpL3,Traf4,Sec22,Gint3,CG42306,CG15506,Osi6,CG8213,b6,ken,CG12164,CG13272,Cyp9b2,sprt,CG30022,CG14636,CG8213,Atg1,Pvf2,CG8213,CG4213,sr,Osi6,sr,Cyp9b1,Osi18,slbo,CG42666,Osi18,Neurochondrin,CG13272,CG42272,CG14636,Bx,CG17104,Sclp,CG8213,sr,spz3
18	flyfactorsurvey-Blimp-1_SOLEXA_FBgn0035625	0.00837564	3.8027	M4	Blimp-1,ken,Pur-alpha	sima,unk,sima,Osi6,sima,CG8213,ETHR,ken,CG15506,CG13272,CG42666,CG14636,ImpL3,slbo,CG13624,slbo,sprt,CG8213,haf,Cyp9b1,sprt,CG30022,Osi6,CG13272,Cyp9b2,Osi6,CG14636,olf413,CG12164,CG8213,b6,CG5778,Pvf2,CG15506,CG8213,Osi18,CG13272,f,CG13272,spz3,wus,Traf4,f,Cpr64Ac,CG8213,CG8213,gukh,Pvf2,haf,sr,Ppn,CG8213,f,CG5778,CG17104,CG7720,CG14636,DNApol-iota,gukh,sr
19	flyfactorsurvey-Cf2-PA_SOLEXA_FBgn0000286	0.00836195	3.78995	M10	Cf2	olf413,CG17752,CG32115,sima,Traf4,CG13624,CG5646,ImpL2,CG34423,daw,Xrp1,CG4213,CG42666,CG16758,CG1673,CG14457,sr,CG13624,brat,CG15406,sr,CG11399,CG13624,olf413,sima,Cad74A,brat,brat,CG13793,CG14291,CG32280,unk,sima,RfC4,Rcd5,CG2017
20	tfdimers-MD00105	0.00836129	3.78935	M4	Pur-alpha,Blimp-1,E2f,Myb	sima,unk,sima,CG13272,CG8213,wus,Cad74A,CG14636,Pvf2,Osi6,CG42615,Osi6,olf413,CG42615,CG14636,Osi6,CG14636,CG8213,CG13272,haf,sima,CG13624,CG42272,kek1,f,f,CG5778,DNApol-iota,Aats-ala,f,CG15506,CG8213,Cyp9b1,olf413,olf413,Osi18,CG13272,CG8213,sprt,ImpL3,Traf4,olf413,spz3,CG17104,sr,sr,Tpc1,CG13272,Ero1L,olf413,CG5521,CG8213,Cyp6a2,CG15506,CG15506,CG8213,ken,Osi6,brat,CG15282,CG1673,haf,Tim17b2,Ca…
21	transfac_pro-M01244	0.0083139	3.74523	M5	Hsf	Hsp70Ba,PEK,ade3,rpr,CG14820,Bx,Hsp67Bb,Hsp22,sr,mbf1,scf,Prat2,Nipped-B,Traf4,ImpL2,CG8303,gt,CG33978,sprt,CG30022,Elp1,olf413,Neurochondrin,Gclc,unk,CG42615,CG10924,CG5953,CG34423,sr,CG3714,sima,Prat2,GstD9,CG2017,eIF2B-gamma,InR,olf413,gukh,Thor,CG5778,LysB,brat,CG13581,CG33268,f,Gclc,CG7084,Osi6,CG7720,Tim17b2,Xrp1
22	flyfactorsurvey-lola_SOLEXA_5_FBgn0005630	0.00828628	3.71954	M11	lola	CG42615,sr,Xrp1,ETHR,CG13624,Ccp84Ac,CG16898,sprt,CG30022,Hsp67Bb,Hsp22,Gadd45,CG14275,Proc-R,CG6512,unk,GstE1,slbo,Tpc1,asparagine-synthetase,CG5646,ken,ImpL2,lig3,f,CG42615,CG13624,CG14275,CG13659,Neurochondrin,CG42666,Xrp1,CG33469,CG12868,ChLD3,sima,CG13624,CG9813,Sclp,CG11911,CG11912,Ugt86Dd,olf413,CG42458,olf413,sr,olf413,f,CG12766,ken,CG13624,galectin,slbo,Cad74A
23	tfdimers-MD00123	0.00827128	3.70557	M12	E2f,Sox15	Gadd45,CG10625,wdn,kek1,Nlg1,ImpL2,CG7142,Shawn,Tyler,ImpL3,brat,CG6769,Ndg,PEK,CG9253,CG9674,Cyp4e3,HBS1,Gclc,CG42458,CG17904,InR,CG42458,Ppn,Mes4,Osi6,olf413,sima,CG31808,ken,ImpL3,olf413,mbf1,Cyp6d4,Xrp1,Xrp1,Xrp1,Tim17b2,b6,slbo,CG42272,Osi6,olf413,CG5953,Prat2,c11.1,cv-2,Nlg1,CG31871,CG8213,GstD2,Bx,CG14457,CG11911,CG11912,CG7720,Xrp1,ken,Corp,olf413,mib1,Neurochondrin,Cyp309a1,sima,Nmd3,Cyp…
24	yetfasco-1461	0.00823432	3.67117	M6	Hsf	CG31808,Hsp70Ba,unk,CG42666,sprt,olf413,CG17278,rpr,Neurochondrin,brat,Hsp67Bb,Hsp22,mbf1,CG42615,brat,CG34423,ImpL2,CG13895,sima,Bx,CG11399,CG5646,CG2017,sr,gukh,CG33268,brat,CG42458,olf413,sima,haf,gt,CG31871,asparagine-synthetase,cv-2,Traf4,olf413,CG16713,CG14291,Hsp67Bb,Hsp22,CG5059,olf413,CG9674,Nlg1,olf413,CG12057
25	yetfasco-1521	0.00820084	3.64001	M13		CG13624,CG7632,ImpL3,Kr-h2,CG3999,CG15406,CG7084,CG6512,slbo,santa-maria,CG5724,santa-maria,CG5778,CG9505,sima,CG13624,CG1942,Traf4,gukh,CG13624,CG14457,CG1942,gt,Ndg,gukh,CG43218,GstE1,Traf4,CG10924,CG5521,CG8389,CG10924,olf413,Traf4,CG7272,Ugt36Bc,CG7084,CG7142,Cad96Ca,GstD9,CG11911,CG33307,CG17633,CG10337,c11.1,ETHR,CG14820,CG5151,gukh,Xrp1,CG3714,cv-2,CG14291,Xrp1,tRNA:V3b:92Bb,CG16758,sr,CG1…
26	yetfasco-2095	0.00818497	3.62524	M14		Thor,Xrp1,sr,CG6512,sr,CG17259,CG31871,NTPase,CG15784,Ugt86Dd,GstD2,ImpL2,CG4313,CG17544,sima,olf413,ken,CG15506,CG12945,Xrp1,olf413,CG42615,Osi6,oys,Osi6,olf413,Bx,gukh,olf413,snoRNA:U31:54Ed,f,sprt,CG30022,Gint3,CG42306,sr,CG1461,CG32115,olf413,olf413,sr,olf413,sr,sima,Gclc,CG4269,sima,mib1,tRNA:V3b:92Bb,kek1,olf413,Pvf2,CG11399,CG7084,Rgk1,olf413,Nlg1,CG1673,cv-2,Ccp84Ac,Xrp1,dia,Rgk1,cv-2,asp…
27	transfac_pro-M03119	0.00814453	3.5876	M8		Atg1,CG13624,CG10924,CG14291,Xrp1,mtTFB1,Traf4,Hmgs,CG7083,CG6115,olf413,eIF2B-gamma,Hmgs,sima,CG6512,dia,sprt,CG30022,sr,Osi6,CG42615,CG7394,CG42666,CG42458,CG42666,sr,CG31808,Tpc1,CG13624,CG1882,CG34423,sima,Gint3,CG42306,olf413,olf413,sima,CG4213,brat,CG43218,gukh,sima,sprt,CG7142,pea,olf413,CG14275,CG42458,CG31871,CG11710,Shawn,Tyler,eIF2B-alpha,CG32115,Cyp6a22,az2,asparagine-synthetase,l(2)k…
28	transfac_pro-M01806	0.00812779	3.57202	M15	Xbp1	scf,Orct2,Ppn,Kr-h2,olf413,CG13624,Ero1L,p115,CG5059,B-H2,CG1648,CG13887,CG17278,snoRNA:Psi28S-2949,Neurochondrin,CG32152,CG5151,CG13624,CG43095,CG5151,Uhg1,P58IPK,ImpL2,rho,La,olf413,CG3714,Sur,Traf4,InR,CG5778,ade3,sima,RpL3,olf413,Sec22,P58IPK,GstD2,CG13624,ETHR,rpr,Nmdmc,olf413,Uhg8,Nipped-B,CG15282,CG5999,CG8213,Uhg5,Cyp4ad1,CG5646,Thor,CaBP1,CG5778,CG15100,CG2017,CG9505,CG42458,sr,CG13887,t…
29	stark-WCYGGTTT	0.00812365	3.56818	M16	grh	CG13624,Traf4,CG8389,Atg1,CG5521,f,CG14820,CG42615,gukh,Cad74A,CG9451,CG8303,sr,CG15483,ade3,CG14275,olf413,haf,cv-2,CG42287,InR,Ccp84Ac,Ccp84Ad,brat,spz3,Tpc1,Kr-h2,CG16959,brat,Xrp1,Xrp1,cv-2,CG13624,gukh,gukh,CG17104,Cpr64Ac,CG5953,spz3,Pbgs,CG14275,CG31871,CG13895,haf,CG14457,Prat2,sprt,CG10625,sr,CG10337,olf413,mib1,Bx,CG15282,ETHR,spz3,olf413,Osi6,Ccp84Ac,Thor,Aats-glupro,Gadd45,CG3348,CG42…
30	flyfactorsurvey-tai_SANGER_5_FBgn0041092	0.00803538	3.48603	M15	tai,Met	CG17278,snoRNA:Psi28S-2949,CG7720,CG3714,La,gukh,Proc-R,Uhg5,Proc-R,sima,Ppn,Bx,Aats-thr,Orct2,InR,CG43095,gukh,Uhg1,Sur,InR,CG42575,CG13624,Thor,Ndg,CG13624,Atg1,CG7720,RpL3,CG14457,Kr-h2,haf,CG16758,cv-2,CG13624,olf413,Nlg1,CG5151
31	swissregulon-TBP.p2	0.00802886	3.47996	M3	Tbp,Taf1	CG17107,gt,Gadd45,CG13624,CG15784,CG13272,CG11796,CG11911,Cpr64Ac,CG15506,Dgp-1,sima,ImpL3,Hsp70Ba,RpL3,Hsp67Bb,Hsp22,Sclp,Hsp67Bb,Hsp22,CG43095,CG42362,CG42363,Thor,CG15506,CG17752,olf413,LysB,spz3,cv-2,CG12164,olf413,sima,Cyp4e3,CG16898,CG7142,CD98hc,CG7720,rho,Ugt86Dd,rpr,CG10420,CG14457,sr,ImpL2,Hsp67Bb,Hsp22,CG11911,CG11912,Nmdmc,CG15406,Osi18,Prosalpha5,Nlg1,olf413,CG5791,CG5778,Ndg,CG1461,…
32	encode-UW.Motif.0036	0.00798146	3.43584	M1		Dgp-1,CG5953,CG1673,bor,Hsp67Bb,Hsp22,CG10924,olf413,olf413,sima,ImpL2,daw,Cpr64Ac,olf413,eIF-2beta,sr,Thor,CG13624,Aats-glupro,CG10178,Atg1,olf413,olf413,Aats-thr,aay,Ppn,CG13887,sr,Gadd45,CG17544,sima,CG13624,ETHR,haf,brat,qm,CG33123,trbl,CG33267,olf413,rpr,CG31793,Bx,Ccp84Ac,Aats-glupro,Osi6,CG33785,CG33786,Ppn,Aats-ile,qm,CG42458,CG8303,InR,olf413,Cad96Ca,Nipped-B,NTPase,CG7084,CG14291,Xrp1,h…
33	transfac_pro-M01224	0.00796907	3.42431	M9	dl,ovo,Dif,rb,kn	Tim17b2,rho,Tim17b2,CG12164,Gadd45,CG13624,CG8213,haf,CG42362,CG42363,Traf4,CG10178,Ugt86Dd,Tim17b2,spz3,Ero1L,CG5791,CG5778,Nlg1,Gint3,CG42306,CG13624,CG13077,Traf4,CG16713,CG13793,olf413,Gadd45,CG42666,CG13793,rho,CG13624,sima,CG5778,Osi6,dia,Nmdmc,Nlg1,CG5151,sima,CG7142,Traf4,CG43095,CG8213,sima,sima,olf413,Cyp6a2
34	flyfactorsurvey-lola_SANGER_5_FBgn0005630	0.00796602	3.42148	M11	lola	CG42615,sr,Xrp1,CG6512,ETHR,Hsp67Bb,Hsp22,GstE1,CG14275,Proc-R,sprt,CG30022,Gadd45,CG13624,Ccp84Ac,CG5646,CG16898,unk,CG13624,lig3,ImpL2,asparagine-synthetase,Tpc1,CG13659,CG13624,CG13624,CG42615,sima,f,Nmdmc,CG42458,olf413,Ugt86Dd,olf413,sr,CG33469,CG12868,CG14275,Xrp1,ken,Sclp,CG11911,CG11912,CG15784,slbo,haf,ChLD3,olf413,ken,CG14820,CG42666,Cyp6a20,Cyp6a9,Ugt36Ba,Prat2,Nmdmc,galectin,olf413,CG…
35	tfdimers-MD00208	0.00796363	3.41925	M17	Tsf2,Tsf1,Tsf3,Myb	CG8213,Osi6,Osi6,unk,CG13272,sima,haf,CG5778,Rgk1,CG15506,haf,Traf4,CG14636,ImpL3,CG8213,Traf4,CG11399,wus,CG13272,sima,Osi6,Osi6,ImpL3,olf413,Nlg1,Tim17b2,Tpc1,Sclp,CG13624,f
36	swissregulon-IKZF1.p2	0.00792493	3.38323	M18		CG5151,Gint3,CG42306,slbo,rpr,Osi6,Tim17b2,CG12164,Traf4,olf413,Traf4,cv-2,rho,olf413,Ero1L,CG7720,gukh,Tim17b2,CG31808,sima,CG6353,CG42458,Traf4,CG10178,gukh,CG8213,Tim17b2,Pvf2,rho,Neurochondrin,CG8213,ETHR,olf413,olf413,Ndg,sr,haf,sima
37	homer-M01742	0.00789058	3.35126	M5	Hsf	rpr,Hsp70Ba,PEK,scf,mbf1,Hsp67Bb,Hsp22,unk,Prat2,Prat2,Neurochondrin,eIF2B-gamma,CG42615,Gclc,aay,CG10924,gt,CG31871,CG8213,sprt,CG30022,Traf4,CG31808,olf413,Bx,CG1648,brat,InR,Nipped-B,olf413,olf413,Rcd5,ade3,sr,GstD9,CG5151,CG5778,CG5151,f
38	homer-M00858	0.00781883	3.28449	M19		tRNA:V3b:92Bb,CG15506,CG43218,cv-2,CG4313,CG9674,mib1,ImpL2,Pvf2,CG17278,sima,gt,CG8213,ImpL2,Aats-trp,sr,Prat2,Traf4,CG8303,Thor,Ppn,CG11409,Ero1L,spz3,CG43218,spz3,CG42615,InR,sr,CG5151,cv-2,sr,Traf4,CG42615,tRNA:V3b:92Bb,Aats-ile,ade3,Aats-thr,CG42666,Proc-R
39	transfac_public-M00083	0.00779666	3.26385	M20	Tbp,kn,grn,pnr	sr,InR,haf,Nmdmc,Bx,CG43095,CG13624,olf413,olf413,gukh,olf413,olf413,olf413,gukh,olf413,Bx,olf413,brat,olf413,CG5059,CG32641,olf413,sima,olf413,CG31808,Cyp6a2,CG14820,sima,CG5953,kek1,Traf4,CG14291,olf413,CG9674,sima,Prosalpha5,olf413,Cyp4e3,rho,ETHR,f
40	transfac_pro-M02748	0.00778905	3.25677	M21	ERR,Hr39,Hr46,eg,knrl,kni	spz3,Cyp4e3,cv-2,Proc-R,CG9674,CG5805,CG2017,spz3,sima,CG13062,CG7402,sima,CG10625,CG31808,Atg1,brat,CG13624,CG13624,olf413,CG5953,CG6115,oys,aay,CG31871,Cyp12d1-d,CG5151,CG42588,brat,Thor,CG13565,cv-2,CG31808,Cyp4e3,CG33267,CG10625,ImpL3,Atg1,CG14291,CG42458,ImpL3,CG16898,CG17104,CG11409,CG13624,lig3,Cpr64Ac,CG33268,Traf4,CG42575,olf413,ImpL3,sima,CG12164,B-H2,Traf4,Prosalpha5,haf,Odc1,ade3,NTPa…
41	homer-M00155	0.00778383	3.25191	M4	Blimp-1,Pur-alpha	sima,unk,sima,Osi6,Osi6,CG13272,Ppn,wus,CG8213,haf,Cyp9b1,CG13624,CG42666,sima,Cyp9b2,ken,CG5778,CG8213,CG14636,sprt,CG30022,haf,CG14636,Traf4,CG15506,CG8213,CG8213,CG8213,CG13272,Osi6,spz3,ImpL3,b6,CG8213,CG8213,CG13272,olf413,ETHR,CG32152,CG5151,slbo,CG42272,CG13624,sr,Nlg1,Elp1,Neurochondrin
42	yetfasco-586	0.00774904	3.21953	M13	srp,pnr,grn	CG13624,slbo,Kr-h2,Ugt36Bc,CG14457,CG5724,CG3999,CG15406,CG10625,NTPase,CG7084,Cyp6d4,ImpL3,CG7272,sima,Ndg,rpr,daw,gukh,c11.1,CG14291,CG10924,Traf4,CG17633,sima,gukh,CG10178,CG11911,CG11912,CG11710,olf413,CG13624,CG13624,CD98hc,olf413,CG43218,CG7142,CG15784,CG13565,CG10924,CG1942,santa-maria,GstD9,CG5521,daw,CG7142,santa-maria,Bx,Cad96Ca,cv-2,CG5151,CG5999,Thor,CG16758,ETHR,sima,sr,Cyp9b2,CG1365…
43	tfdimers-MD00007	0.00773947	3.21063	M4	E2f,Myb,zfh1,Jra,kay	sima,mib1,CG14636,CG5778,CG13272,sima,CG14636,CG8213,CG8213,Osi6,Pvf2,CG12164,CG4213,sprt,CG13272,CG13272,CG42272,f,b6,sima,slbo,CG17104,Traf4,haf,CG15506,Tim17b2,CG8213
44	swissregulon-PRDM1.p3	0.00773143	3.20314	M4	Blimp-1,Tsf2,Tsf1,Tsf3	sima,unk,CG8213,sima,Osi6,sima,CG15506,CG13624,CG14636,CG42666,haf,Neurochondrin,ETHR,Sec22,CG8213,wus,spz3,Gint3,CG42306,Osi6,ImpL3,Traf4,CG14636,CG4213,CG15506,b6,CG17104,Atg1,CG13272,Bx,CG8213,haf,CG8213,CG13272,CG8213,sr,CG14636,Cyp9b1,CG42272,Dgp-1,ken,Cyp9b2,Rgk1,sr,Traf4,slbo,sr,CG8213,Ccp84Ac,gukh,Osi18,CG3714,Osi6,CG42615,f,CG8213,CG10924,Pvf2,Nlg1,CG14636,f,Osi18,Ero1L,sima,olf413,sima,…
45	flyfactorsurvey-dl_NBT_FBgn0000462	0.00771925	3.19181	M9	dl,Dif,pho,phol	Tim17b2,Gadd45,spz3,rho,cv-2,Nmdmc,Gadd45,Tim17b2,Xrp1,olf413,CG13077,CG13624,haf,CG10178,daw,ade3,olf413,CG5778,CG12164,CG5059,gukh,CG5791,CG5778,haf,olf413,f,gukh,Traf4,CG14457,olf413
46	yetfasco-814	0.00771817	3.1908	M22		CG8303,CG13565,Traf4,sima,CG31808,olf413,Cpr64Ac,CG10625,La,CG8303,CG12945,ETHR,CG9674,olf413,ETHR,Ppn,CG10924,Cad74A,CG7720,Ndg,CG7084,Rgk1,CG10924
47	transfac_pro-M01815	0.00766251	3.139	M2	Xbp1	scf,daw,Proc-R,Neurochondrin,Ero1L,sr,ImpL2,olf413,CG42666,sima,haf,olf413,CG5151,CG3714,CD98hc,sr,Sec22,P58IPK,ImpL2,CG13887,CG13624,sr,CG13624,rpr,Hmgs,trbl,Kr-h2,CG2004,CG1785,Ccp84Ac,CG1648,CG5151,daw,Thor,CG5059,CG11399,InR,Orct2,Hsp67Bb,Hsp22,ALiX,InR,ImpL2,Ndg,Xrp1,ETHR,CG13624,Bx,Cpr64Ac,cv-2,CG5953,CG8213,trbl,CG5953,CG5778,CG5953,CG30148,Cyp4ad1,PEK,olf413,olf413,cv-2,sprt,CG30022,Hmgs,…
48	homer-M00202	0.00765403	3.13111	M16	gem,p53	CG8389,olf413,sima,CG14275,CG14275,aay,CG7720,LysB,cv-2,brat,CG31871,sima,CG42615,CG42575,haf,CG4269,cv-2,ImpL2,CG16898,sr,CG7720,CG13624,CG13624,CG42458,Traf4,gukh,f,CG5791,CG5778,olf413,CG3008
49	factorbook-PRDM1	0.00765033	3.12767	M4	Blimp-1,Tsf2,Tsf1,Tsf3,Pur-alpha	sima,unk,Osi6,sima,CG8213,wus,CG14636,CG15506,sima,CG13624,Osi6,haf,slbo,spz3,CG13272,Pvf2,Sec22,Osi6,ETHR,haf,ImpL3,CG8213,Cyp9b2,Neurochondrin,CG8213,CG14636,sprt,CG30022,Traf4,Gint3,CG42306,CG13272
50	yetfasco-414	0.0076462	3.12382	M23		olf413,olf413,CG12945,gukh,Rgk1,spz3,CG13624,CG17278,olf413,olf413,CG10178,Traf4,CG5151,cv-2,CG5953,DNApol-iota,CG5778,rho,CG14291,olf413,sr,Nlg1,CG7083,CG3714,Prosalpha5,olf413,Osi6,olf413,CG11911,Cad74A,dia,sr,olf413,CG7084,sprt,Traf4,CG5953,sr,CG42494,CG13624,CG42287
51	yetfasco-1124	0.00763924	3.11735	M24		CG14291,olf413,sima,olf413,CG15483,eIF-2alpha,CG4269,Atg1,InR,CG5521,CG10924,Cpr67Fb,CG13895,CG32280,CG4069,cv-2,CG1942,CG31871,olf413,p115,CG33267,CG7394,CG15406,Sclp,f,Ppn,RPA2,CG9813,CG42494,CG10178,olf413,InR,Nlg1,CG32115,olf413,spz3,Ndg,sr,CG3999,CG5805,CG11710,Gclc,CG3348,CG32152,CG5151,Aats-ala,CG13624,CG43155,CG3714,B-H2,Cyp9c1,CG17751,CG7342,CG13624,RhoGEF3,CG14820,CG13565,Cyp9b1,Cyp9b2,…
52	flyfactorsurvey-Blimp-1_SANGER_5_FBgn0035625	0.00761054	3.09064	M4	Blimp-1	sima,CG42666,unk,sprt,sima,CG8213,CG8213,CG8213,ken,ImpL3,CG13272,wus,slbo,sima,Osi18,CG15506,CG5778,spz3,Nlg1,DNApol-iota,Pvf2,CG8213,CG13624,CG13272,CG14636,CG14636,CG15506,Osi6,Pvf2,CG12164,sr,olf413,CG32152,CG5151,f,kek1,olf413,CG8213,Prat2,Cpr64Ac,mib1,Bx
53	factorbook-HSF1	0.00760641	3.08679	M5	Hsf	Hsp67Bb,Hsp22,Hsp70Ba,rpr,Prat2,PEK,CG7084,mbf1,scf,eIF2B-gamma,brat,Hsp67Bb,Hsp22,CG42575,CG10924,Bx,olf413,GstD9,CG14820,CG33267,ade3,CG5151,CG7720,CG42666,unk,Thor,InR,Elp1,Prat2,f,CG5151,Gclc,CG9674,Osi6,sr,CG8213,ETHR
54	transfac_public-M00169	0.00760511	3.08558	M5	Hsf	Hsp70Ba,PEK,Hsp67Bb,Hsp22,ade3,mbf1,rpr,Prat2,Traf4,CG14820,Bx,Rcd5,CG7142,CG3714,sr,brat,ImpL2,brat,Tim17b2,f,gt,InR,scf,brat,rpr,Prat2,CG42666,sprt,CG30022,olf413,GstD9,Traf4,CG33978,CG10924,brat,ken,CG5151,CG13581,Nipped-B,Xrp1,CG15483,CG42615,olf413,CG4213,CG15506,unk,CG42615,RhoGEF3,Prat2,CG13624,sr,sr,daw,CG42666,InR,CG2017,olf413
55	jaspar-MA0056.1	0.00757467	3.05725	M20		Nmdmc,olf413,gukh,gukh,gukh,olf413,InR,Bx,sr,CG5059,olf413,Cpr64Ac,olf413,kek1,haf,olf413,olf413,Traf4,CG31808,CG13624,Cyp4e3,olf413,sima,olf413,CG31808,olf413,brat,Traf4,olf413,olf413,CG32641,CG13565,Traf4,CG42458,Prosalpha5,olf413,Nlg1,CG14457,CG43095,CG5953,olf413,Cyp4e3,Pvf2,CG2017,Pvf2
56	flyfactorsurvey-lola-PG_SOLEXA_FBgn0005630	0.00753249	3.01799	M11	lola	CG42615,Xrp1,ETHR,sr,Ccp84Ac,CG13624,CG16898,sprt,CG30022,Proc-R,GstE1,CG5646,Hsp67Bb,Hsp22,Gadd45,CG14275,Nmdmc,CG6512,asparagine-synthetase,ImpL2,slbo,Tpc1,CG42615,Xrp1,CG13624,CG14275,CG14820,sima,Ugt86Dd,CG42666,CG13624,unk,ken,f,olf413,lig3,sr,CG13659,Sclp,ChLD3,ETHR,CG13624,CG10924,CG15784,CG17104,ken,CG12766,CG11911,CG11912,Cyp6d2,CG15483,gukh,slbo,Osi6,CG42458,CG10924,Gadd45,olf413,Osi18,…
57	taipale-NRGTCCAAAGTCCANY-HNF4A-full	0.00752901	3.01476	M25	Hnf4	daw,CG5151,Ppn,daw,ImpL2,Cyp4e3,CG10924,Ppn,Gadd45,Traf4,daw,Rgk1,sr,CG9674,gukh,InR,CG14291,Xrp1,Atg1,sima,CG16898,CG42458,Cyt-b5,daw,CG7142,olf413,sima,santa-maria,sprt,Orct2,qm,CG7632,CG8311,CG7632,cv-2,CG4269,CG31808,CG42666,CG13624,daw,trbl,Nipped-B,mtSSB,CG9674,Nlg1,CG5151,sima,CG1882,cv-2,CG5778,gukh,CG10178,daw,olf413,olf413,Osi6,CG15406,qm,CG42458,Cpr67Fb,tRNA:V3b:92Bb,CG13581,CG17278,ol…
58	swissregulon-XBP1.p3	0.00752292	3.00909	M7	Xbp1	scf,p115,B-H2,Ero1L,CG2017,Aats-asp,olf413,CG13887,CG5151,l(2)k01209,CG15483,sima,Orct2,Traf4,rpr,tRNA:CR30200,ETHR,Nmdmc,CG42458,Uhg1,sr,haf,GstD2,lft,CG5059,RpL3,ImpL2,CG42666,Nipped-B,CG4213,P58IPK,haf,olf413,Kr-h2,LysB,CG11399,CG7720,sima,CG10924,gukh,Thor,Bet1,olf413,olf413,CG15100,aay,CG5778
59	stark-RAGTGAAAGT	0.00748944	2.97793	M4	Blimp-1	sima,Osi6,sima,unk,CG8213,Osi6,CG8213,sprt,CG30022,Cyp9b1,CG15506,CG14636,CG8213,haf,Neurochondrin,haf,CG42615,CG42666,CG13624,CG13272,ETHR,CG14636,sima,slbo,Osi6,CG13272,wus,Bx,Gint3,CG42306,Elp1,Nlg1,CG8213,Pvf2,CG8213,ImpL3,Traf4,CG8213,CG8213,Rgk1,CG42615,CG4213,CG12164,CG42272,CG13272,Sec22,Osi18,f,ImpL2,CG13624,CG42458,gukh,spz3,gukh,CG11409,Cyp4e3,Traf4,olf413
60	transfac_pro-M01770	0.00748922	2.97773	M7	Xbp1	scf,p115,B-H2,Ero1L,CG2017,Aats-asp,olf413,CG13887,l(2)k01209,CG5151,CG15483,sima,Orct2,Traf4,rpr,tRNA:CR30200,ETHR,Nmdmc,CG42458,Uhg1,sr,haf,GstD2,lft,CG5059,RpL3,ImpL2,Nipped-B,CG42666,CG4213,P58IPK,haf,olf413,LysB,Kr-h2,CG11399,CG7720,sima,CG10924,gukh,Bet1,Thor,olf413,olf413,CG15100,CG5778,aay,CG5382,CG5646,CG43095,Cyp9c1,daw,haf,ImpL2,unk,CG17278,Neurochondrin,CG5953,CG3714,Traf4,CG43218,asp…
61	homer-M00525	0.00746357	2.95385	M4	Blimp-1,E2f	sima,sima,unk,slbo,sima,ImpL3,CG13624,CG15506,CG8213,CG14636,CG13272,ETHR,CG13272,CG12164,Osi6,sprt,Osi6,CG14636,CG8213,Osi18,Atg1,spz3,CG13272,CG8213,haf,CG8213,CG42666,olf413,Cyp9b1,f,ken,f,CG7720,sima,CG15506,f,f,f,Cpr64Ac,CG8213,CG8213,CG4213,Pvf2,Tim17b2,Osi6,f,sr,CG5778,Pvf2,CG5778,Gint3,CG42306,haf,CG3714,slbo,CG14636
62	yetfasco-1532	0.00746118	2.95162	M13	srp,grn	CG13624,ImpL3,Kr-h2,CG9505,sima,CG7632,gukh,CG10924,CG7084,slbo,CG14457,CG5778,CG5724,CG3714,CG43218,CG5151,Bx,Traf4,CG13624,GstD9,NTPase,CG16898,CG14291,Ndg,CG5521,Ugt36Bc,Cad96Ca,santa-maria,CG5778,Ppcdc,CG42496,Xrp1,CG13581,CG17633,Traf4,CG14291,Xrp1,gukh,CG7142,Rgk1,CG33282,gukh,spz3,CG13624,CD98hc,c11.1,CG10625,CG10924,CG3999,CG14820,CG16758,CG7272,GstE1,Aats-thr,CG8389,CG7084,CG7142,CG1942,…
63	homer-M00237	0.00745835	2.94899	M23		olf413,rpr,olf413,Bx,InR,olf413,DNApol-iota,CG42458,mthl8,sima,sima,Bx,olf413,bcn92,Proc-R,RhoGEF3,Gint3,CG42306,CG6353,InR,Atg1,CG17278,CG5151,CG17904,CG6583,Bx,CG5953,brat,Sec22,unk,CG6512,cv-2,CG14457,CG9674,PEK,CG5151,Pgam5,olf413,Traf4,CG6512,olf413,Gclc,ETHR,haf,unk,sr,CG9674,CG11399,Traf4,Nmdmc,CG5953,CG42615,RpL3,CG32280,CG9987,mtTFB1,olf413,mib1,Ugt86Dd,sr,Atg1,gukh,Cyp6a22,sima,Thor,bra…
64	yetfasco-63	0.007454	2.94495	M24	croc,fd59A,fd68A	CG13624,CG5953,cv-2,CG10924,CG5953,CG5953,aay,cv-2,Nlg1,olf413,Rgk1,Bx,Ppn,CG5059,Prat2,CG15406,ETHR,CG42458,olf413,CG7720,gukh,rho,Thor,olf413,CG17104,sr,CG42458,CG42458,CG2658,InR,sr,olf413,Traf4
65	flyfactorsurvey-GATAd_SANGER_5_FBgn0032223	0.00745379	2.94474	M13	GATAd,pnr	CG13624,CG8389,CG7084,Traf4,Kr-h2,santa-maria,CG1942,CG5724,CG3999,daw,slbo,Ugt36Bc,olf413,CG43218,Ndg,CG16758,gukh,gukh,Gclc,cv-2,CG13624,CG10178,CG3999,CG10924,CG3714,CG5151,sima,ETHR,CG16758,daw,CG10625,CG10924,Cyp6d4,CG6512,sima,Ppn,CG5151,Ugt86Dd,Prat2,CG5059,CG7632,CG2017,daw,CG5059,aay,olf413,CD98hc,CG7720,Nmdmc,CG11911,CG11912,CG15506,CG9505,mib1,B-H2,ETHR,PEK,RhoGEF3,CG14275,tRNA:V3b:92B…
66	yetfasco-645	0.00745248	2.94353	M26		Cad96Ca,Traf4,gt,olf413,gukh,CG13272,gukh,sima,CG7720,CG5151,Hmgs,f,Xrp1,Bx,Prat2,trbl,mtSSB,CG11409,Cpr64Ac,cv-2,Ppn,b6
67	flyfactorsurvey-crp_SANGER_10_FBgn0001994	0.00744248	2.93422	M8	crp	Atg1,mtTFB1,eIF2B-gamma,CG10924,Hmgs,Traf4,Hmgs,CG14291,Xrp1,CG13624,CG1882,sima,CG13624,sr,Tpc1,CG5151,CG31793,CG42666,pea,CG13624,CG42458,CG32115,CG42615,Dgp-1,CG31808,CG6115,CG7083,PEK,CG14275,CG42666,CG4213,sima,olf413,CG42553,CG10337,olf413,gukh,CG34423,brat,sima,CG15100,CG11710,CG31871,CG42666,Osi6,Traf4,CG10924,CG7142,CG7394,CG31871,olf413,CG14820,CG31808,CG42666,CG13624,cv-2,CG16898,NTPas…
68	homer-M00260	0.00744118	2.93301	M13	grn	CG13624,CG7084,sima,Ugt36Bc,Kr-h2,CG13624,Ugt86Dd,Cad96Ca,CG5521,slbo,daw,CG3999,santa-maria,CG10924,CG10625,CG17633,CG8389,CG7632,CG16758,CG5724,CG3999,CG10924,Nmdmc,CG14820,CG16758,CG1942,CD98hc,daw,ImpL3,ETHR,CG7272,CG13624,Thor,Odc1,CG34423,Bx,Gclc,cv-2,Ndg,CG3714,sr,CG42458,CG43218,slbo,Ppn,Traf4,gukh,Gadd45,CG9505,CG11911,CG11912,CG7084,CG7720,Hmgs,olf413,CG6512,Elp2,CG14457,CG33679,sima,CG…
69	taipale-AWCAGCTGWT-TFAP4-DBD	0.00741769	2.91115	M8	crp	Atg1,mtTFB1,Hmgs,CG10924,Traf4,CG7083,pea,CG14291,Xrp1,Tpc1,CG6115,CG7394,Hmgs,olf413,CG42666,CG42458,CG1882,CG42615,sima,CG6512,olf413,sr,eIF2B-gamma,dia,CG5778,Gint3,CG42306,Dgp-1,sprt,ImpL3,az2,CG42553,gukh,asparagine-synthetase,CG15100,CG13624,sima,bor,sima,CG14275,sima,sprt,CG30022,CG32115,Gadd45,gukh,CG5151,CG42666,CG4611,Shawn,Tyler,CG13624,CG13624,PEK,CG31871,CG4213,brat,eIF2B-alpha,CG432…
70	transfac_public-M00245	0.00741182	2.90569	M27	sr	DNApol-iota,CG33156,olf413,olf413,CG13624,CG5953,CG12945,sr,qm,Rcd5,CG32152,CG5151,CG13624,Bx,olf413,CG13334,CG42287,ImpL2,CG14291,Gint3,CG42306,Pvf2,sr,gukh,CG5953,CG5953
71	elemento-ACACGTCA	0.00739204	2.88728	M15		Neurochondrin,ImpL2,p115,B-H2,scf,CG1648,Orct2,olf413,P58IPK,olf413,P58IPK,Cyp4ad1,olf413,Kr-h2,CG5059,GstD2,CG5778,InR,Ppn,CG2004,CG1785,sr,CG10420,rpr,Ero1L,olf413,Cyp4e3,CG13624,CG5151,PEK,CG42615,CaBP1,CG5953,sima,Proc-R,sima,sr,trbl,olf413,CG14820,Bx,CG43095,CG5778,sima,daw,Bx,CG9674,Cyp12d1-d,Sec22,CG10420,CG13624,olf413,sr,CG13272,CG42615,Traf4,sr,CG13887,CG15483,Nipped-B,sr,CG5953,CG13624…
72	flyfactorsurvey-Mirr_SOLEXA_FBgn0014343	0.00738573	2.88141	M24	mirr,caup,ara	CG31871,brat,CG5953,brat,sr,aay,olf413,CG42287,brat,olf413,CG42575,B-H2,olf413,Atg1,olf413,CG5953,unk,olf413,Bx,trbl,brat,InR,Xrp1,CG42458,CG42458,CG5953,sr,Ppn,CG5059,CG12576
73	homer-M00056	0.00737747	2.87372	M17	Sox100B	haf,Bx,cv-2,CG8213,haf,olf413,kek1,CG31808,Traf4,CG5151,Traf4,Cyp6a2,sima,CG15483,CG5778,cv-2,CG13624,Ugt86Dd,brat,CG5521,CG42666,sima,Cad74A,CG16898,Traf4,Ppn,CG42458,InR,Gint3,CG42306,wus,gukh,Hmgs,Ppn,olf413,Ppn,Traf4,sprt,olf413,gukh,CG12945,brat,sr,olf413,CG10979,b6,tRNA:V3b:92Bb,CG14820,CG42588
74	yetfasco-1652	0.00737682	2.87311	M10		olf413,olf413,Bx,olf413,Bx,olf413,brat,Neurochondrin,Bx,CG5953,olf413,Rcd5,trbl,olf413,olf413,olf413,Gclc,olf413,olf413,olf413,sima,Nlg1,CG13581,CG14636,olf413,CG5953,CG5778,olf413,LysB,cv-2,CG32152,CG5151
75	jaspar-MA0101.1	0.00737312	2.86967	M9	dl,Dif,pho,phol,ovo,kn,Stat92E,NFAT	Tim17b2,rho,Gadd45,CG13624,Tim17b2,spz3,InR,CG10178,Xrp1,CG13624,Nmdmc,cv-2,CG10337,CG5791,CG5778,haf,CG13077,dia,Ugt86Dd,CG32115,Gadd45,CG8213,CG16713,gukh,haf,sr,olf413,gukh,CG15282,CG12164,Osi6,haf,CG8303,Traf4,CG5151,CG31808,CG13793,ade3,CG42666,Ppcdc,CG42496,haf,olf413,CG14457,sima,CG13062,CG8213,sprt,Cyp9b2,CG5953,Sur,Nlg1,ade3,olf413,olf413,haf,Gint3,CG42306,CG13624,daw,olf413,gukh,Nlg1,Hm…
76	stark-STATAWAWRSVVV	0.00737117	2.86785	M3	Tbp,Taf1	Sclp,CG1461,sima,CG13624,CG17107,Hsp70Ba,cv-2,gt,CG4269,Thor,CG14457,Dgp-1,CG13624,CG13624,CG7142,olf413,Osi18,Gadd45,gukh,CG11911,CG11912,Ndg,CG7142,CG43095,sr,sr,CG34423,RpL3,CG5791,CG5778,CG14457,Hsp67Bb,Hsp22,CG15506,Rgk1,CG42666,CG1648,CG11796,CG11911,CG13272,Prosalpha5,Hsp67Bb,Hsp22,LysB,Rgk1,spz3,CG31457,Ccp84Ad,CG9674,CG14820,DNApol-iota,Ccp84Ac,CG17752,olf413
77	transfac_public-M00473	0.00736725	2.86421	M24	foxo,fd68A	aay,Ppn,CG5953,olf413,CG13624,CG5953,CG13581,olf413,CG5953,CG5953,Bx,CG13624,InR,InR,Traf4,Atg1,CG7720,Atg1,Gclc,CG10924,Thor,CG31871,CG30110,CG5953,aay,Ppn,spz3,brat,cv-2,dia
78	taipale-RRGGTCAAAGTCCRNN-Hnf4a-DBD	0.00736421	2.86138	M25	Eip75B,svp	Cyt-b5,ImpL2,Nlg1,daw,Atg1,Ppn,Cyp4e3,CG5151,daw,CG5151,cv-2,CG7632,CG13624,CG9674,Rgk1,spz3,gukh,CG10924,CG14291,Xrp1,CG14275,sr,gukh,trbl,cv-2,Cyp4p1,sprt,brat,CG16898,qm,CG5778,sima,Orct2,daw,Traf4,Ppn,CG7142,CG14457,CG13272,cv-2,olf413,Prat2,CG42458,daw,daw,brat,olf413
79	transfac_public-M00086	0.00736116	2.85854	M18		Osi6,CG5151,Tim17b2,gukh,Tim17b2,slbo,ETHR,CG12164,rpr,haf,Prat2,rho,Ero1L,CG7142,Tim17b2,Traf4,Neurochondrin,CG31808,CG8213,ImpL2,cv-2,CG5151,Ndg,olf413,Traf4,sima,Traf4,CG13624,olf413,olf413,olf413,CG42666,CG6353,sima,Traf4,Nlg1,CG13793,CG1648,Pvf2,sima,cv-2
80	homer-M00095	0.00735595	2.85369	M4	Blimp-1,E2f,zfh1,Myb	sima,CG13272,b6,CG14636,sima,Pvf2,CG14636,CG8213,sprt,f,unk,Tim17b2,slbo,wus,CG14636,CG8213,CG42615,sima,CG15506,CG15506,Bx,CG15506,ImpL3,sima,CG5778,CG12164,CG10924,Osi6,CG13624,Osi18,Sclp,Traf4,CG42666,CG8213
81	selexconsensus-shn-ZFP2	0.00735095	2.84903	M9	shn,dl,kn,Dif,ovo,pho,phol	CG42362,CG42363,Gadd45,Gadd45,cv-2,Tim17b2,olf413,CG5059,haf,CG5791,CG5778,CG16713,olf413,haf,tRNA:CR30200,spz3,CG5778,CG13624,olf413,rho,CG13624,olf413,haf,gukh
82	flyfactorsurvey-D19A_F10-12_SANGER_5_FBgn0022935	0.00734703	2.84539	M28	D19A	sr,sr,CG42458,InR,Traf4,dia,sr,InR,CG13272,sr,daw,CG5953,CG10178,gukh,sr,sr,sr,CG33268,InR,olf413,sr,Prosalpha5,sr,olf413,CG5778,sr,Prat2,ETHR,Cpr67Fb,brat,Cyp4e3,CG43218,Osi6,CG15282,CG42458
83	homer-M00232	0.00734638	2.84478	M29		Rcd5,CG7044,mtTFB1,Traf4,agt,olf413,Bx,CG6583,Ppn,InR,CG5059,CG32280,Elp2,CaBP1,CG33156,Aats-val,ETHR,mib1,Hmgs,Prosalpha5,CG11399,Cyp6a22,haf,CG6686,dia,PEK,CG33785,CG33786,CG10898,CG17904,RPA2,sima,CG42588,gukh,CG16898,Ire1,CG10778,Bet1,CG42553,CG1882,RpL3,CG14545,gukh,Proc-R,Tim17b2,CG10979,Dpit47,CG42575,POSH,CG8311,ChLD3,olf413,CG6583,NTPase,CG42287,olf413,CG31457,CG5805,CG33156,Prat2,Ppn,CG…
84	homer-M01843	0.00734203	2.84074	M13		CG13624,ImpL3,CG3999,Kr-h2,santa-maria,slbo,CG6512,CG9505,sima,CG13624,CG13624,Traf4,gukh,CG1942,CG43218,CG5724,CG14457,gukh,Ndg,CG7084,CG10924,CG15406,CG5521,CG10924,CG8389,Traf4,olf413,Traf4,CG1942,GstE1,c11.1,Cad96Ca,CG5151,CG7632,CG17633,ETHR,GstD9,CG10337,Ugt36Bc,CG7272,CG14291,Xrp1,CG3714,CG7142,sr,gukh,Bx,CG16758,Xrp1,CG16898,sr,sr,CG13581,cv-2,CG17259,CG5778,slbo,CD98hc,CG5151,Ppcdc,CG424…
85	jaspar-PF0052.1	0.00733486	2.83406	M28		sr,olf413,sr,CG33268,sr,CG10178,sr,kek1,Proc-R,sr,Osi6,sr,olf413,CG5953,sr,sr,daw
86	transfac_pro-M00951	0.00733464	2.83386	M16	grh	Traf4,CG13624,CG8389,Atg1,CG17104,CG42615,CG5521,Cad74A,olf413,CG13624,haf,CG16959,Ppn,mib1,sr,CG14275,brat,gukh,CG9451,CG8303,f,haf,ade3,spz3,CG42287,Tpc1,sima,olf413,haf,gukh,brat,gukh,CG13334,Xrp1,CG16898,CG13272,CG42272,CG7272,haf,Ccp84Ac,Bx,Ccp84Ac,Ccp84Ad,sprt,Kr-h2,Aats-glupro,sr,cv-2,Cad74A,haf,B-H2,GstD2,spz3,brat,Xrp1,CG14275,CG5953,CG5953,sima,CG10625,Cpr64Ac,Nmdmc,Pbgs,CG1648,cv-2,Tho…
87	yetfasco-1938	0.0073316	2.83102	M30		sr,Bx,CG5953,Ppn,ETHR,CG42458,Thor,CG12945,sprt,CG10625,cv-2,Cyp4e3,olf413,sr,ImpL3,olf413,Bx,Traf4,CG5778,CG31808,Bx,DNApol-iota,Alr,CG43155,Ppn,CG42666,CG7720,CG42666,ImpL3,CG14457,sr,cv-2,Bx,brat,rho,olf413,olf413,olf413
88	jaspar-MA0023.1	0.0073266	2.82637	M9	dl,Dif,NFAT	Tim17b2,Gadd45,Xrp1,sprt,CG13624,rho,CG5791,CG5778,CG10178,gukh,daw,Nmdmc,haf,Tim17b2,CG10337,spz3
89	taipale-RRGGTCAAAGTCCRNN-HNF4A-full	0.0073192	2.81949	M25	Hnf4,Eip75B	CG5151,daw,ImpL2,Cyt-b5,daw,Ppn,Atg1,Nlg1,Cyp4e3,CG9674,CG7632,brat,Ppn,CG5151,CG13624,sr,CG10924,Traf4,cv-2,Rgk1,CG14291,Xrp1,trbl,gukh,cv-2,Orct2,spz3,CG8213,daw,CG16898,gukh,CG14275,CG5778,sprt,CG13581,daw,sima,qm,olf413,cv-2,gukh,CG42615,CG14457,Cyp4p1,Gadd45,CG7142,brat,CG31808,CG15282,daw,CG10924,CG9674,olf413,CG15406,CG42458,olf413,CG4269,CG7720,Prat2,daw
90	jaspar-PF0028.1	0.00729224	2.7944	M31	Mef2	cv-2,CG4269,sr,CG10924,Neurochondrin,CG13624,CG11911,DNApol-iota,haf,sr,CG5151,Bx,CG10924,sima,CG7142,sr,Ndg,cv-2,RpL3,CG14285,CG31808,olf413,CG12164,Atg1,CG5953,CG17278,haf,CG9674,CG42666,Ugt36Bc,sr,Ccp84Ac,Rgk1,olf413,ImpL3,Rgk1,c11.1,CG7142,CG34423,sima,cv-2,Hmgs,santa-maria,CG3714,sprt,CG30022,CG13624,Ppn,Nlg1,CG1648,CG13624,CG5778,kek1,CG7720,Aats-asp,CG43095,ETHR,CG10916,CG42615,Thor,unk,CG…
91	transfac_pro-M00789	0.00728724	2.78975	M13	pnr,grn,CG9293,pho,phol,HLH4C,HLH3B,Max,nau,Hand,Mitf,da,Usf,CG34422,Med	CG13624,Osi6,sr,Kr-h2,Traf4,sima,CG6512,CG3999,CG7084,CG14457,CG5724,ImpL3,CG5521,Traf4,CG13659,gukh,gukh,CD98hc,slbo,CG13624,Ugt86Dd,Xrp1,Ugt36Bc,Traf4,CG13565,Nlg1,olf413,haf,CG7142,CG3999,CG43218,CG10924,CG5778,CG15282,GstE1,CG6834,CG16758,sr,CG11911,CG11912,CG17633,daw,CG8389,CG10178,CG7142,CG10924,olf413,olf413,CG14291,Xrp1,CG3285,CG16898,haf,Ndg,Ero1L,tRNA:V3b:92Bb,CG13624,Cyp6d4,ETHR,Ppcdc…
92	homer-M01767	0.00728398	2.78671	M32		Xrp1,CG10625,olf413,brat,daw,CG5953,CG42458,sr,haf,brat,CG15506,gukh,olf413,CG10778,CG4313,CG4213,brat,sr,Pbgs,Bx,Ndg,spz3,CG17104,Bx,CG1461,CG13624,CG13624,CG42615,sprt,CG14636,sr,CG9505,Traf4,Ndg,CG42287,olf413,CG14820,CG32115,ImpL2,JhI-1,cv-2,unk,olf413
93	homer-M01754	0.00728355	2.78631	M26		Cad96Ca,mtSSB,CG13272,gukh,Prat2,olf413,Traf4,Xrp1,Bx,b6,Hmgs,sima,CG5151,trbl,gukh,Ccp84Ac,Ccp84Ad,Rcd5,gt,sr,CG11409,Rgk1,CG42458,CG5151,CG7720,CG9674,spz3,olf413,ETHR,Cpr64Ac,Ppn,olf413
94	yetfasco-593	0.00727681	2.78003	M13	ham	CG13624,CG3999,ImpL3,Kr-h2,slbo,CG9505,sima,santa-maria,CG6512,CG13624,CG5724,CG14457,CG13624,Traf4,gukh,CG1942,CG15406,CG43218,CG7084,Ndg,gukh,CG5521,CG10924,Traf4,CG10924,CG1942,CG8389,GstE1,CG5151,Traf4,c11.1,olf413
95	taipale-MCGCCCACGCA-EGR2-DBD	0.00726854	2.77234	M27	sr,klu	CG13624,olf413,DNApol-iota,olf413,CG14291,CG32152,CG5151,sr,CG33156,gukh,CG5953,gukh,olf413,ImpL2,CG5953,haf,CG5953,InR,sr,Bx,InR,CG13334,Gint3,CG42306,LysB,gukh,qm,ImpL2,qm,CG42287,gukh,CG12945,Pvf2,CG10898,Pvf2,CG13624,CG31808,DNApol-iota,CG13624,sima,Bx,l(2)k01209,CG9674,InR,wus,Bx,Gint3,CG42306,brat,CG14820,CG5778,sima,Nlg1
96	jaspar-PF0020.1	0.00726789	2.77174	M2	CrebB-17A	sr,CG13624,Aats-thr,Proc-R,ImpL2,sima,olf413,cv-2,Corp,Proc-R,unk,Osi6,Prat2,slbo,CG11409,Cyp4e3,CaBP1,brat,olf413,CG11796,CG5953,CG30148,olf413,CG9505,CG14275,CG14291,Gclc,Ppn,CG9674,CG13272,olf413,Neurochondrin,CG10898,CG13624,CG13565,CG7402,CG13062,daw,cv-2,Proc-R,CG3348,CG42458,CG1461,Orct2,CG32152,CG5151,Nmdmc,Aats-asp,Atg1,CG4213,CG13624,Ppn,CG10924,Hsp67Bb,Hsp22,cv-2,InR,haf,CG10337,CG4266…
97	selexconsensus-bin	0.00726376	2.76789	M23	bin	Osi6,ETHR,olf413,CG42458,Nlg1,Osi18,rho,CG14820,CG5151,CG43155,sima,Traf4,CG8213,cv-2,CG7720,Rgk1,CG42458,ETHR,sima,DNApol-iota
98	taipale-AWCAGCTGWT-TFAP4-full	0.00725724	2.76182	M8	crp	mtTFB1,Atg1,Hmgs,CG10924,CG7083,Traf4,pea,CG14291,Xrp1,Tpc1,CG7394,CG6115,CG1882,CG5778,dia,Gint3,CG42306,CG42666,olf413,CG6512,sr,sima,Hmgs,az2,ImpL3,CG42458,eIF2B-gamma,asparagine-synthetase,bor,CG42615,CG15100,olf413,CG42553,Dgp-1,gukh,Gadd45,sprt,sima,CG31871,sima,Shawn,Tyler,CG13624,sprt,CG30022,sima,CG7632,Hsp70Ba,CG4611,eIF2B-alpha,CG10638,aay,brat,CG14275,CG5151,CG32115,JhI-1,CG43218,PEK,…
99	transfac_pro-M02872	0.00725659	2.76121	M18		CG3714,Cad74A,olf413,CG3714,Bx,CG9813,olf413,spz3,InR,CG4213,InR,CG6512,CG5646,olf413,brat,CG5953,ken,spz3,olf413,CG13624,sima,olf413,Osi6,CG42615,Cad74A,CG13624,CG42666,Rh4,brat,Ndg
100	yetfasco-372	0.00723941	2.74523	M13	grn	CG13624,ImpL3,Kr-h2,sima,slbo,CG14457,CG10924,CG13624,CG5521,CG3999,CG9505,CG5724,CG43218,Bx,NTPase,gukh,gukh,CG7084,Ugt36Bc,CG17633,CG6512,CG5778,CG16898,CG3714,GstD9,Ndg,c11.1,CG7142,Cad96Ca,CG13581,CG13624,CG7272,CG14291,Xrp1,CG5151,CG14291,Rh4,santa-maria,CG14457,Traf4,CG7142,CG10625,CG5778,CG15406,CG13565,GstE1,CG33282,Ppcdc,CG42496,spz3,Hmgs,CG10337,CG31808,rpr,CG7632,CG16758,Rgk1,CD98hc,Aa…
101	flyfactorsurvey-GATAe_SANGER_5_FBgn0038391	0.00721419	2.72176	M13	GATAe,srp,grn	CG13624,CG3999,CG6512,Kr-h2,CG7084,ImpL3,CG5724,CG14457,CG9505,sima,Traf4,slbo,gukh,CG13624,CG17633,CG5151,Ugt36Bc,CG10924,CG15406,CG13624,sr,Ndg,CG10924,Ugt86Dd,CG43218,c11.1,gukh,CG14291,olf413,CG5521,daw,Traf4,CG5778,sima,daw,santa-maria,CG7632,gukh,santa-maria,Traf4,CD98hc,CG16758,gukh,CG1942,Cad96Ca,ETHR,CG13581,CG10337,CG14291,Xrp1,CG8389,Xrp1,sr,GstE6,olf413,cv-2,CG13659,NTPase,CG3999,GstE…
102	transfac_public-M00348	0.00721223	2.71993	M13	grn,srp,GATAe,E2f	CG13624,CG14457,Kr-h2,CG5724,ImpL3,Ugt36Bc,slbo,gukh,CG3999,CG17633,CG7084,olf413,NTPase,sima,CG5778,CG13581,sr,c11.1,CG13659,CG7142,CG5521,CG5778,CG16898,CG10337,CG10924,CG14291,gukh,GstD9,ETHR,CG13624,CG9505,olf413,Traf4,sima,Cad96Ca,CG10178,CD98hc,CG13624,CG11710,Bx,Ugt86Dd,CG7142,CG5999,Proc-R,olf413,CG5778,Ndg,CG31808,Cyp12d1-p,CG11911,CG11912,CG9674,CG15406,Thor,CG7632,rpr,CG42615,CG13624,C…
103	transfac_pro-M02762	0.00720571	2.71386	M28		sr,olf413,CG42458,sr,Proc-R,haf,sr,sr,InR,CG9505,sr,Osi6,CG33268,Cyp4e3,CG42458,CG10178,sr,kek1,olf413,sr,Tpc1,Bx,Nlg1,sr,CG13272,CG9674,gukh,CG7720,CG42666,CG15506,sr,CG13272,Bx,sima,daw,sr,Atg1,kek1,CG5151,spz3,rho,olf413,CG32152,CG5151,sima,CG15282,CG32115,CG13624,gukh,Ndg,olf413,sr,Bx
104	yetfasco-630	0.0071994	2.708	M13	grn	CG13624,ImpL3,CG9505,CG6512,CG3999,gukh,CG14457,CG13624,Kr-h2,slbo,CG7084,gukh,Traf4,CG16898,CG10924,Ppcdc,CG42496,CG5724,GstE1,CG3714,CG5151,Traf4,sima,CG10337,gukh,CG5778,CG5521,CG13624,Xrp1,santa-maria,CG7142,CG13581,CG5778,Ugt36Bc,CG14291,Xrp1,Ndg,CG17259,CG8389,Ero1L,sima,c11.1,olf413,CG3285,Traf4,CG7272,CG33282,CG10924,sr,olf413,haf,scf,CG43218,tRNA:V3b:92Bb,CG14291,Xrp1,GstD9,CG1942,CG7632…
105	stark-RTAAATA	0.00719658	2.70537	M23	bin	Osi6,ETHR,olf413,olf413,CG42458,rho,Nlg1,CG7720,cv-2,DNApol-iota,Traf4,CG5151,olf413,olf413,Rgk1,ETHR,CG14820,Neurochondrin,Osi18,CG43155,olf413,CG14291,sima,sima,Cad74A,CG16898,olf413,brat,CG42458,Traf4,olf413,olf413,Odc1,haf
106	transfac_pro-M02857	0.00719201	2.70112	M24	fd68A	CG5953,Bx,CG5953,CG13624,cv-2,CG5953,CG13624,olf413,CG10924,CG5953,cv-2,olf413,CG13624,CG13624,CG31871,sr,olf413,rpr,CG8303,sima,CG11399,olf413,InR,CG17104,CG42458,haf,Atg1,aay,olf413,brat,Traf4,CG6512,CG1648,Ndg,CG42458,gukh,sima,sr,CG5059,olf413,spz3,haf,sr,sprt,olf413,Nlg1
107	yetfasco-1841	0.00718788	2.69727	M6		Traf4,sprt,cv-2,CG4213,olf413,ETHR,CG5778,olf413,CG13895,olf413,Traf4,CG16898,spz3,sima,CG11399,ETHR,olf413,kek1,ImpL3,f,brat
108	homer-M00321	0.0071844	2.69403	M9	dl	Tim17b2,rho,CG13793,CG13793,CG12164,CG5791,CG5778,Gadd45,ImpL2,CG10337,CG11911,olf413,CG8303,CG5953,sima,CG42666,spz3,CG8213,CG13624,olf413
109	swissregulon-GATA6.p2	0.00717962	2.68958	M13	pnr,srp,grn,Sirt6	CG13624,CG7084,Kr-h2,gukh,CG3999,slbo,CG5724,Traf4,CG7632,ImpL3,Ugt36Bc,CG5778,sima,CG9505,Traf4,CG16758,olf413,CG13624,CG3999,sr,CG8389,CG14457,tRNA:V3b:92Bb,CG13659,Ndg,Traf4,gukh,CG7084,CG15282,Ero1L,CG1942,CG16898,CD98hc,santa-maria,CG10337,CG5778,CG42615,CG10924,CG17633,CG7142,Jafrac1,gukh,sr,slbo,Osi6,haf,CG13581,gukh,CG5521,Cyp4ad1,CG16758,ETHR,Bx,Thor,olf413,CG6512,CG8389,CG1673,tRNA:V3b:…
110	transfac_public-M00053	0.00717114	2.68169	M9	dl,Dif,pho,phol,ovo,kn,Stat92E,NFAT	Tim17b2,rho,Gadd45,CG13624,Tim17b2,spz3,InR,Xrp1,CG13624,CG10178,cv-2,CG10337,Nmdmc,CG5791,CG5778,dia,CG13077,Gadd45,CG32115,CG8213,CG16713,olf413,haf,gukh,gukh,CG12164,CG15282,CG13793,Traf4,Ugt86Dd,Osi6,CG8303,CG5151,haf,Ppcdc,CG42496,CG42666,haf,sr,CG8213,haf,CG5953,CG31808,CG13062,CG14457,olf413,Sur,sima,daw,Nlg1,olf413,olf413,Cyp9b2,Bx,f,ade3,Hmgs,Gint3,CG42306,olf413,CG42458,ade3,gukh,haf,sp…
111	transfac_pro-M01861	0.00714483	2.65721	M2	CrebB-17A,Atf3	sr,Proc-R,CG13624,sr,Aats-thr,Corp,CG11409,CG42615,sr,daw,scf,cv-2,ImpL2,olf413,sima,olf413,Prat2,InR,ETHR,CG13887,Gclc,slbo,Osi6,Hsp67Bb,Hsp22,Xrp1,CG14275,CD98hc,CG5059,Rgk1,brat,Nlg1,ImpL2,cv-2,CG7402,Nmdmc,olf413,sima,CG5151,olf413,olf413,ImpL2,CG10337,CG13062,Ppn,haf,CG7720,CG7142,CG42666,Gadd45,InR,ALiX,CG8303,CG12945,Nlg1,Cyp4e3,CG13624,CG5151,CG7342,CG10898,Aats-asp,Ndg,CG33267,ImpL2,CG30…
112	transfac_pro-M01066	0.00711592	2.63029	M4	Blimp-1,Pur-alpha,E2f,Myb	unk,sima,sima,Osi6,CG13624,haf,b6,gukh,Ppn,cv-2,sima,CG15506,CG8213,f,Cyp4e3,Pvf2,CG5778,Traf4,haf,CG17104,Cyp9b1,ETHR,CG8213,sima,CG5778,Bx,CG8213,spz3,rho,CG8213,Cad74A,olf413,Ndg,Osi6,CG8213,brat,CG32152,CG5151,Osi6,Traf4,Osi6,Aats-ala,spz3,sr,CG13272,cv-2,CG13624,b6,CG14636,olf413,sr
113	yetfasco-535	0.00710874	2.62362	M33		unk,InR,sr,olf413,brat,cv-2,olf413,olf413,p115,Prat2,CG5805,kek1,Traf4,CG32152,CG5151,sima,CG8213,Cyp4e3,Cyp4e3,Bx,f,CG12576,Ppn,CG5953,Nipped-B,CG13624,sima,CG13624,sr,JhI-21,Rgk1,CG10625,CG5953,Tpc1,Ppn,Aats-asp,sima,ImpL2,Osi6,rpr,sima,haf,CG9505,CG42458,brat,Sclp,JhI-21,gukh,CG9674,Neurochondrin,CG5953,CG16758,slbo,Bx,CG10625,mtTFB1,ETHR,DNApol-iota,wus,CG31808,haf,CG5778,brat,olf413,LysB,Rh4…
114	transfac_pro-M01137	0.00710635	2.62139	M24	foxo,slp2,fd68A,fkh,fd59A	CG13624,CG5953,CG11399,CG5953,Ppn,cv-2,CG5953,aay,rho,Rgk1,CG13624,Nlg1,olf413,olf413,CG10924,cv-2,ETHR,CG5953,olf413,CG13624,CG17104,Traf4,dia,CG5059,CG8213,CG7720,CG5151,Thor,brat,CG5059,sima,CG15506,olf413,InR,Traf4,CG5953,Ppn,Nlg1,CG6512,olf413,CG42458,CG5521,Rgk1,CG17278,CG12576,rpr,haf,olf413,Dgp-1,gukh,Prat2,sr,rho,dia,Bx,brat,olf413,Cyp6a2,InR,tRNA:V3b:92Bb,Gclc,Bx,InR,CG7272,CG8213,Nlg1,…
115	stark-AAAGTGANA	0.0071057	2.62078	M4		sima,unk,CG42458,CG8213,CG8213,Cad74A,CG14636,CG42666,Ppn,sima,CG13272,Osi6
116	transfac_pro-M02464	0.00710026	2.61573	M10		olf413,olf413,olf413,CG13624,CG5805,olf413,CG5646,CG2017,olf413,CG5778,olf413,olf413,brat,CG13624,CG13581,Rcd5,olf413,CG12164,bcn92,Neurochondrin,cv-2,olf413
117	transfac_pro-M02496	0.00709548	2.61127	M22		Aats-thr,CG12576,CG5778,olf413,CG5953,CG5953,olf413,olf413,CG32115,sima,sima,Bx,slbo,olf413,Traf4,mtSSB,CG13624,sima,Rh4,Atg1,CG5151,sima,olf413,ETHR,CG14291,sima,brat,slbo,Ppn,brat,CG43155,CG4213,Nlg1,CG12164,haf,Prat2,cv-2,CaBP1,CG31871,rho,Cad74A,Ugt86Dd,olf413,CG13272,olf413,Prat2,CG15282,Bx,Corp,cv-2,cv-2,Ppn,Cyp4e3,sima,sima,Osi6,l(2)k01209,haf,Ero1L,CG9451,InR,ade3,CG32280,olf413,Bx,Ppn,br…
118	yetfasco-1310	0.00709243	2.60844	M31		sima,olf413,CG5535,Rcd5,Nlg1,CG10924,olf413,sr,Bx,CG13624,CG43095,cv-2,ETHR,olf413,CG12945,olf413,sima,CG32280,unk,Rgk1,gukh,CG13565,CG5646,rho,CG3264
119	swissregulon-ATF4.p2	0.00708809	2.60439	M2	CrebB-17A,Atf3,Atf6,Xbp1	sr,brat,CD98hc,ETHR,Corp,Aats-asp,Ppn,olf413,CG5646,CG5151,Prat2,cv-2,slbo,cv-2,cv-2,sr,CG42615,CG1648,haf,Aats-thr,ALiX,CG5151,daw,JhI-21,CG9505,sima,sr,CG14291,CG7402,CG11409,CG5778,InR,Gclc,CG12945,sima,ImpL2,B-H2,CG14275,CG5151,olf413,Prat2,l(2)k01209,CG11796,Cpr64Ac,Xrp1,CG10337,olf413,haf,CG5521,CG42458,CG7142,haf,Cyp12d1-d,CG8213,Cyp4e3,CG32280,Lectin-galC1,Hsp67Bb,Hsp22,ImpL3,CG13272,CG77…
120	yetfasco-355	0.00708526	2.60176	M13	grn	CG13624,ImpL3,CG9505,CG6512,CG14457,gukh,CG3999,CG7084,CG13624,Kr-h2,gukh,slbo,Traf4,CG5724,CG5151,GstE1,CG5778,CG10924,CG16898,Ppcdc,CG42496,CG3714,Traf4,sima,Xrp1,CG10337,CG5521,gukh,CG13624,CG13581,CG7142,santa-maria,CG5778,Ugt36Bc,sima,CG14291,Xrp1,CG17259,c11.1,CG8389,Ndg,olf413
121	yetfasco-1264	0.00708461	2.60116	M34		Bx,wus,f,CG14820,CG42666,sima,rho,sima,CG13624,brat,sr,Aats-his,CG31871,Gclc,ken,sr,olf413,sr,unk,CG5151,Cad74A,CG5151,haf,brat,InR,CG13624,CaBP1,Traf4,CG13624,Traf4,olf413,olf413,Pvf2,CG42615,Mes4,CG5953,rho,olf413,B-H2,Gint3,CG42306,haf,CG10625,CG14820,CG17278,CG10625,Xrp1,sr,trbl,brat,CG14291,sr,CG4269,CG43155,CG1673,Gclc,olf413,brat,CG31808
122	flyfactorsurvey-ken_SOLEXA_5_FBgn0011236	0.00708178	2.59853	M4	ken,Blimp-1	sima,Osi6,Cyp9b1,Rcd5,wus,Osi6,unk,sima,sr,CG8213,Ero1L,CG8213,CG8213,gukh,Neurochondrin,sprt,CG30022,Osi6,CG8213,sima,sr,CG8213,CG10898,CG11409,Pvf2,f,CG8213,Traf4,ETHR,CG13624
123	elemento-CAAGGTC	0.00707982	2.5967	M21		spz3,CG17104,Hmgs,CG16898,CG11409,CG33267,Thor,sr,CG10625,CG13624,CG1673,CG13334,CG9674,Proc-R,tRNA:V3b:92Bb,CG2017,CG7083,brat,cv-2,sima,CG3714,CG33268,Cpr64Ac,CG10625,aay,cv-2,CG5151,CG5805,CG13624,Traf4,sima,Ccp84Ac,oys,CG13624,Cyp6a2,Atg1,CG13062,lig3,Ugt86Dd,sima,Rgk1,Traf4,CG42458,CG12164,CG30110,ETHR,CG31871,CG31871,CG31808,Rcd5,CG33268,olf413,ETHR,Atg1,CG10625,CG42458,ken,Xrp1,gukh
124	tiffin-TIFDMEM0000021	0.00707678	2.59387	M10		olf413,olf413,Osi6,olf413,Traf4,olf413,CG10924,CG12164,bcn92,rho,qm,CG15282,olf413,kek1,Cyp4e3,Nlg1,mib1,sima,brat,CG5805,dia,CG5953,CG7084,CG7084
125	tiffin-TIFDMEM0000079	0.00706917	2.58679	M8	HLH54F	Atg1,mtTFB1,Hmgs,CG10924,CG7083,Traf4,pea,Tpc1,CG6115,CG7394,CG14291,Xrp1,CG5778,sr,Gint3,CG42306,Hmgs,az2,ImpL3,CG6512,sima,olf413,olf413,CG42615,CG42458,dia,CG15100,eIF2B-gamma,CG13624,gukh,CG42666,CG13624,bor,Gadd45,CG1882,sprt,CG30022,Dgp-1,sima,asparagine-synthetase,CG31871,CG10638,CG42553,CG11710,CG4213,CG5151,sprt,CG7632,Shawn,Tyler,sima,eIF2B-alpha,sima,CG14275,CG4611,CG31955,Hsp70Ba,Nlg1…
126	transfac_public-M00177	0.00706721	2.58497	M2	CrebB-17A,CG6272,Atf3,Atf6	cv-2,olf413,ETHR,ImpL2,CD98hc,Prat2,CG5151,sr,sima,brat,Aats-asp,Ppn,haf,Cpr64Ac,Corp,CG9451,CG14291,slbo,sr,CG42458,CG5151,Aats-thr,Xrp1,sima,CG17259,CG9505,CG42615,CG13624,santa-maria,CG32152,CG5151,CG5646,daw,CG13272,Hsp67Bb,Hsp22,cv-2,CG42575,sima,CG42666,CG5778,daw,CG1648,ImpL2,Ppn,ALiX,CG31871,brat,CG7402,sr,JhI-21,ImpL2,Prat2,ImpL3,Osi6,olf413,CG42666,Nmdmc,trbl,CG11796,slbo,CG11399,sr,CG1…
127	transfac_pro-M01340	0.0070633	2.58133	M22	Dfd,Ubx,gsb-n,gsb,lbe,da,nub,pdm2,Antp,CG34340	sr,kek1,Rgk1,kek1,CG7720,Bx,CG42458,CG7720,olf413,Bx,sima,Osi6,olf413,CG14820,olf413,haf,gukh
128	flyfactorsurvey-Hr39_SANGER_5_FBgn0010229	0.00706265	2.58072	M21	Hr39	spz3,CG13062,CG2017,Proc-R,CG11409,CG5953,CG13624,oys,CG7402,Cyp4e3,CG10625,CG16898,CG10625,brat,ImpL3,ken,Cpr64Ac,cv-2,CG42575,CG9505,cv-2,ImpL3,CG17104,CG5151,CG13624,spz3,CG33267,tRNA:V3b:92Bb,Cyp12d1-d,CG5805,gt,haf,Prosalpha5,CG9674,Hmgs,CG31871,CG3714,Traf4,Hmgs,CG12164,CG7083,Gadd45,kek1,sima,CG42458,CG33268,CG6115,brat,sima,CG13624,Rgk1,CG12164,CG1673,Atg1,CG13624,CG12576,CG31808,Cyp6a2,g…
129	taipale-NAACCGGTTN-TFCP2-full	0.00706026	2.57849	M16	gem	CG8389,CG13624,olf413,CG5521,CG9451,CG14275,Tpc1,gukh,CG8303,Traf4,CG10625,brat,Atg1,cv-2,Xrp1,sr,CG10337,CG10625,olf413,Ccp84Ac,Ccp84Ad,ade3,B-H2,CG14457,CG17104,olf413,CG7272,Thor,Gint3,CG42306,CG9505,Bx,cv-2,Ccp84Ac,Sec22,mib1,cv-2,CG31871,RhoGEF3,bocksbeutel,ImpL2,f,CG13624,CG14275,CG15282,aay,haf,CG4213,sr,CG15506,CG12164,CG13624,CG42615,CG13895,Ppn,CG16959,Gadd45,b6,CG16898,CG11796,CG14275,…
130	transfac_public-M00147	0.0070583	2.57667	M5	Hsf	Hsp70Ba,Hsp67Bb,Hsp22,Bx,olf413,CG8213,CG33267,unk,olf413,CG14820,CG42615,CG4313,CG16758,brat,Bx,LysB,Osi6,CG5953,cv-2,CG13624,CG17278,Nipped-B,CG1648,scf,slbo,PEK,mtSSB,CG7142
131	yetfasco-628	0.00705417	2.57283	M35		Uhg1,olf413,CG13624,CG42458,CG7720,CG7394,mib1,CG14275,CG9451,Hmgs,rho,CG5151,f,brat,olf413,f,olf413,CG7720
132	yetfasco-2099	0.00704069	2.56028	M15		Cyp4e3,ImpL2,CG5778,cv-2,P58IPK,Proc-R,Cyp4ad1,InR,CG1648,sr,olf413,Neurochondrin,olf413,InR,CG42575,olf413,InR,CG43218,sima,B-H2,cv-2,sr,Orct2,Ndg,unk,sima,CG13624,InR,CG13624,Xrp1,Cad96Ca,cv-2,CG5953,CaBP1,GstD2,Nlg1,Bx,CG13624,sr,Nlg1,CG10420,CG5778,CG17107,cv-2
133	yetfasco-1891	0.00703721	2.55704	M14		CG4611,InR,B-H2,CG17751,CG7342,Qtzl,CG43155,CG7394,Bx,Aats-his,mtTFB1,CG5778,RfC4,sr,CG16959,olf413,Cyt-b5,olf413,slbo,Traf4,CG9505,gukh,CG1942,olf413
134	transfac_public-M00179	0.00703569	2.55563	M2	CrebB-17A,Atf3,Atf6	Aats-thr,ETHR,CG5151,CD98hc,daw,Bx,Corp,Xrp1,slbo,ImpL2,CG5151,sima,Nlg1,Prat2,ImpL2,CG5953,CG14275,CG13624,sr,Prat2,brat,Osi6,Gclc,sr,CG7142,CG13624,olf413,CG42615,CG11409,CG7402,kek1,CG5059,haf,sima,Nmdmc,CG31808,CG13272,Hsp67Bb,Hsp22,CG10924,gukh,Gadd45,CG5953,cv-2,CG32152,CG5151,santa-maria,Tpc1,CG13062,CG11796,CG9451,CG14291,olf413,slbo,CG10337,tRNA:CR30200,CG5953,CG13272,CG31871,CG5151,CG12…
135	homer-M00203	0.0070309	2.55118	M18	sd	Xrp1,CG5151,Ppn,CG31871,Ndg,f,haf,CD98hc,mtSSB,CG4313,Traf4,Aats-asp,Rcd5,CG3348,Proc-R,CG42458,Tim17b2,CG12164,CG10924,gukh,cv-2,gukh,CG3714,Bx,Ero1L,Elp1,olf413,sima,InR,CG7142,bcn92,InR,ade3,CG13624,olf413,olf413,CG12164,RPA2,gukh,mbf1,olf413,cv-2,CG2017,ETHR,ETHR,olf413,CG42458,CG13624,CG16898,tRNA:V3b:92Bb,Cyp9b2,sima,InR,brat,gt,spz3,CG42458,Nipped-B,Traf4,dia,CG33267,Traf4,gukh,spz3,CG1362…
136	transfac_pro-M01532	0.0070296	2.54996	M10		olf413,olf413,olf413,CG13624,CG5805,olf413,CG5646,CG2017,olf413,CG5778,olf413,Rcd5,CG13624,CG13581,brat,olf413,olf413,cv-2,CG12164,olf413,bcn92,Neurochondrin
137	yetfasco-879	0.0070296	2.54996	M10		olf413,olf413,olf413,CG13624,CG5805,olf413,CG5646,CG2017,olf413,CG5778,olf413,Rcd5,CG13624,CG13581,brat,olf413,olf413,cv-2,CG12164,olf413,bcn92,Neurochondrin
138	transfac_public-M00043	0.00702851	2.54895	M9	dl	Tim17b2,Gadd45,rho,CG13793,CG13793,CG10337,spz3,CG5791,CG5778,CG12164,CG13624,CG8303,ImpL2,CG11911,olf413,haf,CG42666,olf413,sima,sima,CG5953
139	iDMMPMM-DL	0.00702786	2.54834	M9	dl,Dif,ovo,pho,phol	Tim17b2,CG13624,rho,CG8303,Gadd45,Tim17b2,sima,CG10337,Neurochondrin,sprt,spz3,Tim17b2,Traf4,CG13624,CG31808,CG5791,CG5778,CG12164,CG42458,CG13077,CG13624,Gadd45,CG10178,gukh,Xrp1,olf413
140	yetfasco-1430	0.00702569	2.54632	M32		sr,CG4313,sima,CG33156,olf413,CG10625,CaBP1,CG5953,CG11409,CG8213,CG14820,CG1673,InR,Sur,brat,CG7632,Aats-his,ade3,gukh,CG10420,CG1942,Aats-thr,CaBP1,CG15873,Tpc1,CG32280,NTPase,brat,trbl,olf413,sr,f,CG10178,Cyp6a2,Jafrac1,Bx,cv-2,CG14820,CG30110
141	transfac_pro-M01647	0.0070209	2.54187	M27		CG13624,Bx,olf413,sr,CG42575,CG13624,CG5059,olf413,Proc-R,Traf4,CG15282,olf413,Traf4,CG14820,Thor,CG13887,CG32641,Traf4,Gint3,CG42306,sima,ETHR,olf413,DNApol-iota,Cyp6a2,gukh,olf413,olf413,cv-2,CG42458,sima,trbl,gukh,Nlg1,sima,Pvf2,olf413
142	jaspar-PF0086.1	0.00701786	2.53904	M9	dl,kn,Stat92E,Dif,ovo	CG5791,CG5778,rho,daw,ImpL2,CG10178,CG10337,CG13062,sr,CG16713,Tim17b2,CG42666,CG13793,CG13793,CG5059,CG5151,CG7720,sima,Traf4,CG11911,haf,Ugt86Dd,sima,Gadd45,spz3,Aats-thr,CG17278,Tim17b2,Sur,olf413,Nlg1,Traf4,sima,haf,CG15506,sima,LysB,haf,CG5059,olf413,cv-2,CG14457,CG14820,olf413,CG10625,CG13624,CG31808,ETHR,Ppn,Osi6,CG42287,Bx,Cyp6a2,olf413,cv-2,Traf4,CG13624,CG15282,CG12164,gukh,Nmdmc,haf,CG…
143	yetfasco-1529	0.00701264	2.53418	M13	grn	CG13624,CG6512,CG3999,ImpL3,Kr-h2,CG9505,gukh,gukh,CG14457,Traf4,CG7084,CG13624,Traf4,CG5724,CD98hc,sima,slbo,CG13624,CG10924,CG5151,Ero1L,sr,Ppcdc,CG42496,CG10337,gukh,CG5521,CG13659,Ugt36Bc,Xrp1,CG16898,Traf4,CG3714,CG43218,CG3285,CG10924,c11.1,ETHR,CG13581,CG5778,Ndg,haf,CG7142,CG14291,Xrp1,olf413,GstE1,Jafrac1,CG17633,CG3999,CG5778,CG8389,santa-maria,CG16758,CG14291,Xrp1,InR,sima,sr,Cad96Ca,C…
144	tiffin-TIFDMEM0000083	0.00700416	2.52629	M36		sima,CG16898,spz3,Sclp,ImpL3,LysB,CG17107,Gadd45,olf413,DNApol-iota,Dgp-1,olf413,CG42362,CG42363,CG15506,olf413,Cpr64Ac,CG17633,Hsp67Bb,Hsp22,InR,Rgk1,CG33123,CG13624,CG43218,CG42458,Cyp4e3,Bx,RpL3,ade3,InR,CG1461,olf413,Rgk1,f,CG14820,olf413,Rcd5,Neurochondrin,ImpL2,CG42458,CG14457,CG5791,CG5778,CG15506,CG16898,olf413,olf413,Arc1,Arc2,Prosalpha5,CG34423,CG13624,Nipped-B,olf413,gukh,CG15784,CG144…
145	transfac_public-M00017	0.00700025	2.52264	M2	CrebB-17A,Atf3,Atf6	olf413,sr,CG11409,sima,scf,sr,cv-2,ETHR,ImpL2,CG5778,CG5151,Prat2,Nlg1,daw,Kr-h2,Osi6,Aats-thr,sr,haf,haf,CG42575,daw,cv-2,CG42615,olf413,slbo,CG14291,Xrp1,sima,CD98hc,Xrp1,Thor,CG42666,olf413,InR,CG11399,mtSSB,CG13887,Bx,brat,olf413,CG5059,olf413,dia,Gclc,CG42458,CG8213,CG8303,Bx,Nmdmc,Rgk1,CG5953,CG14275,CG13624,brat,slbo,CG5151,Corp,CG31808,CG17278,cv-2,ImpL2,olf413,CG42666,haf,CG13272,ImpL2,S…
146	swissregulon-NFKB1_REL_RELA.p2	0.00699547	2.51819	M9	dl,Dif,Rel,ovo,NFAT	CG16713,rho,Gadd45,daw,CG12164,CG42362,CG42363,Gadd45,CG5791,CG5778,Tim17b2,CG13334,spz3,Sur,ETHR,Tim17b2,Traf4,haf,Aats-thr,CG17278,olf413,CG8213,CG15282,Traf4,CG5778,Proc-R,Cyp6a2,CG10625,CG13077,Traf4,CG42666,sr,CG13624,Nmdmc,CG14820,CG14820,olf413,CG13793,Ugt86Dd,tRNA:CR30200,gukh,CG14457,sima,haf,rho,Nmdmc,CG42362,CG42363,ImpL2,CG43155,CG32115,CG13624,Prat2,CG10178,CG31808,Bx,Xrp1,LysB,CG144…
147	elemento-TGATCTC	0.00699525	2.51799	M19		Traf4,sr,CG15506,Aats-thr,sr,Rcd5,CG43218,CG31808,trbl,CG8213,mib1,CG10625,Neurochondrin,lft,olf413,ade3,sr,CG16898,CG42666,CG8303,tRNA:V3b:92Bb,CG3746,gukh,CG42615,B-H2,ImpL2,CG9674,sr,CG15784,Osi6,Proc-R,CG17752,LysB,CG42494,CG10625,Thor,CG5646,cv-2,CG16758,Rh4,Traf4,Bx,Cpr67Fb,slbo,CG10420,Traf4,CG13272,Traf4
148	homer-M01476	0.00699351	2.51637	M13	grn	CG13624,ImpL3,Kr-h2,sima,CG10924,slbo,CG14457,CG5521,CG13624,CG43218,CG9505,Bx,CG3999,gukh,CG16898,CG3714,Ndg,CG17633,gukh,Cad96Ca,NTPase,CG7084,CG5724,Ugt36Bc,CG7272,CG7142,CG5778,CG14291,CG14291,Xrp1,CG14457,GstD9,CG13581,CG10625,Rh4,CG6512,CG5778,CG5151,CG13624,santa-maria,c11.1,CG7142,Ppcdc,CG42496,Hmgs,Traf4,spz3,GstE1,CG33282,rpr,Rgk1,CG16758,Aats-thr,Traf4,cv-2,CG10337,CG31808,Nlg1,CG1942,…
149	yetfasco-570	0.0069896	2.51273	M24	FoxP,fd68A,croc	aay,CG5953,CG13624,brat,Ppn,CG5953,CG5953,cv-2,CG10924,CG31871,Bx,CG5953,dia,InR,olf413,CG5953,InR,CG13581,Gclc,Bx,Gint3,CG42306,Dgp-1,cv-2,Traf4,Aats-his,Ppn
150	yetfasco-839	0.00698807	2.51131	M22		Aats-thr,CG12576,CG5778,olf413,CG5953,CG5953,olf413,olf413,sima,CG32115,sima,slbo,olf413,CG13624,Bx,sima,mtSSB,Traf4,Rh4,CG5151,Atg1,olf413,sima,CaBP1,brat,ETHR,slbo,brat,sima,CG12164,CG4213,CG14291,Cyp4e3,Ppn,Nlg1,cv-2,haf,CG43155,Ugt86Dd,rho,Prat2,Bx,CG31871,Cad74A,CG13272,olf413,cv-2,olf413,sima,cv-2,olf413,CG15282,Corp,Ppn,Prat2,sima,InR,Osi6,Gint3,CG42306,olf413,Bx,haf,Ppn,Ero1L,CG9451,l(2)k…
151	yetfasco-1754	0.00698568	2.50909	M26		Ccp84Ac,CG7720,CG3714,CG13581,daw,CG14820,olf413,CG5778,haf,ETHR,gt,CG10625,CG11409,rho,gukh,Pvf2,CG1648,Bet1,sima,Xrp1,Ppn,Traf4,olf413,Tim17b2,gukh,Traf4,CG42508,Pvf2,olf413,Nxt1,snoRNA:Psi28S-3405c,Traf4,olf413,Prat2,snoRNA:Psi28S-3405c,ImpL2,olf413,Nlg1,CG42458,CG5646,Atg1,olf413,CG7720,CG42458,JhI-1,CG8213,Rcd5,CG5791,CG5778,CG7084,CG10924,Atg1,gukh,RhoGEF3,CG1942,CG7720,CG5778,haf,slbo,Nipp…
152	yetfasco-980	0.00698546	2.50889	M13		sr,sima,CG33307,CG7632,CG10924,CG10625,cv-2,CG14291,CG14820,sima,olf413,CG32115,CG11911,CG11912,CG43218,santa-maria,Ccp84Ac,Ccp84Ad,CG7142,olf413,Nlg1,Cad74A,olf413,daw,CG14457,Nipped-B,Rgk1,snoRNA:U31:54Ed,Traf4,spz3,mib1,InR,CG12945,sima,CG7084,Rcd5
153	taipale-TTTTCCCGCCAAAW-E2F7-DBD	0.00697764	2.5016	M37		CG31955,CG42458,CG13624,Traf4,olf413,ETHR,olf413,CG5953,p115,Dpit47,Gadd45,haf,XRCC1,Tim17b2,CG13624,sima,CG12164,CG42615,olf413,ligatin,CG10336,Gclc,gukh,Rbf,rho,lft,InR,CG7720,ETHR,CG13624,CG16898,CG33107,JhI-21,Aats-his,sr,sprt,wdn,CG10178,spz3,ade3,RhoGEF3,ImpL3,Pvf2,Nlg1,Tim17b2,CG1648,ken,CG1942,CG3714,CG14457
154	homer-M00159	0.00697612	2.50018	M17	Pur-alpha,Atac3	CG5778,CG13624,sprt,gukh,CG7142,CG5151,CG31871,f,gt,Traf4,Traf4,qm,ImpL3,tRNA:V3b:92Bb,haf,sr,sr,Nlg1,b6,spz3,Ppn,olf413,haf,sima,CG42458,olf413
