# Supplementary material for: Combined Transcriptomic and Proteomic Analysis of Perk Toxicity Pathways
Source: Int J Mol Sci. 2021 Apr 27;22(9):4598. doi: 10.3390/ijms22094598 (PMC8124185; doi:10.3390/ijms22094598)
Supplement: Supplementary file 1 [file ijms-22-04598-s001.zip › Table S7.xlsx]

## Sheet: Supplementary Table 7
Supplementary Table 7. iRegulon Results: Putative upstream regulators of proteins upregulated in dPerk overexpressing flies. This table is related to Figure 2.
Genes from Supplementary Table 4 were submitted to iRegulon, a Cytoscape app for analysis of putative upstream regulators. This table represents the iRegulon output. Abbreviations: AUC, Area Under the cumulative Recovery Curve; NES, normalized enrichment score.
; Species and nomenclature	Drosophila melanogaster, FlyBase names
; Motif collection	10K (9713 PWMs)
; Minimum NEScore	2.5
; Rank threshold for visualization	5000
; ROC threshold for AUC calculation (%)	0.01
; Minimum identity between orthologous genes	0
; Maximum false discovery rate (FDR) on motif similarity	0.001
; Motif rankings database	136K regions (11 species)
; Number of valid nodes	99
; iRegulon version	iRegulon v1.3 (build: 2015-02-12)
; Overlap fraction	0.4
; Putative regulatory region	5kb upstream and full transcript
# Rank	Motif ID	AUC	NES	Cluster Code	Transcription factor	Target genes
1	homer-M00234	0.0115112	4.42183	M1	Tbp,Taf1	Obp56a,CG11911,Pxn,Lcp65Ag2,Dgp-1,CG5791,CG34423,Cyp4e3,CG11911,Jon99Fi,Rassf,baf,CG17752,CG5399,Jon99Fi,Lcp65Ag2,Cpr66D,axo,CG31038,Ccp84Ab,Lectin-galC1,CG10924,CG3088,sns,Vrp1,Uro,Pcp,CG43143,Lcp65Ag1,Lsp2,Vrp1,CG5758,axo,Prosap,sns,CG2017,Ate1,Ugt86Dd,axo,MED26,CG43143,Ccp84Ab,Ugt86Dd,CG43143,asparagine-synthetase,CG12868,axo
2	taipale-TTCTAGAANNTTC-HSF1-full	0.0114793	4.40322	M2	Hsf	PEK,Pcp,CG6191,CG10089,Cpr66D,sns,GstD2,CG10924,axo,MED26,CG6191,Prosap,Cpr66D,CG5758,Obp56a,CG17752,CG34423,Prosap,CG31808,sns,Prosap,sns,Prosap,CG11852,CG10420,Prosap,Prosap,CG7900,Pxn
3	factorbook-UA7	0.011115	4.19084	M3		Ugt86Dd,Ugt86Dd,Obp56a,sns,CG6191,CG5999,Pxn,CG31038,Pcp,CG5758,Hil,CG5758,CG10420,Prosap,CG43143,sns,CG43143,sns
4	transfac_pro-M01244	0.0110653	4.1619	M2	Hsf	PEK,Pcp,CG6191,CG10089,sns,CG5758,CG10924,Cpr66D,CG34423,Obp56a,CG6191,axo
5	factorbook-CREB	0.011005	4.12676	M4	Atf3,CrebB-17A	Hil,baf,sns,CG10924,Prosap,Dgp-1,CG6191,CG1572,Rassf
6	elemento-TCACGCA	0.0106425	3.91542	M5		axo,Prosap,Hil,CG6191,CG6191,CG10543,Ugt86Dd,Pxn,Pxn,Hil,Obp56a,CG6191,Cyp9b2,CG31038,wapl,Obp56a,CG43143,Cyp4e3,sns,CG31808,sns,sns,Cyp9b2,baf,Cpr66D,CG31808,axo,CG31808,CG43143,Vrp1,CG31038
7	jaspar-CN0194.1	0.0106194	3.90198	M6		Obp56a,CG5758,CG10543,CG34215,CG43143,CG31808,Prosap,Prosap,CG10912,Cyp9b2,CG5999,CG31038
8	yetfasco-2245	0.0105538	3.86374	M7		Prosap,Ugt86Dd,Obp56a,axo,axo,CG10543,Prosap,sns,Prosap,CG5999,Hil,CG43143,CG31808,CG4398,CG43143,axo,CG43143,CG5758,asparagine-synthetase,axo,axo,Cyp9b2,sns,sns,axo
9	taipale-AGGTGTGAAWTTCACACCT-TBX1-DBD	0.0103552	3.74799	M8	org-1,Doc2,mid,H15,bi	Pxn,axo,Prosap,Prosap,Tob,Pxn,CG32281,Tob,Hil,Prosap,GstD2,CG3088,axo,Cyp6a8,CG10420,sns,Prosap,Prosap,CG43143
10	elemento-AACCGGTT	0.0102311	3.67565	M9	grh,gem	Cpr66D,Prosap,Prosap,Prosap,Pcp,baf,CG6191,Prosap,sns,CG4199,yellow-d2,Hil,sns,CG10924,CG12853,CG31038,GstD2,Ate1,atms,CG6191,Obp56a,CG6191,CG31038,Prosap,Cpr66D,CG6191,Prosap,axo,CG10543,sns
11	yetfasco-808	0.0102161	3.66686	M10		Hil,Cyp4e3,axo,sns,CG10912,CG43143,sns,Prosap,Ugt86Dd,CG6191,sns,sns,CG31808,CG43143,CG6191,CG10912,baf,CG3652
12	factorbook-TBP	0.0102001	3.65756	M1	Tbp,Taf1	Dgp-1,Obp56a,CG11911,Cyp4e3,CG5791,Ccp84Ab,CG17752,sns,CG11911,CG5399,Ccp84Ab,Ugt86Dd,Lcp65Ag2,baf,Lcp65Ag1,CG11852,CG10420,Lsp2,CG43143,axo,CG10912,CG43143,Prosap,CG10089,Jon99Fi,Pxn,Hil,axo,CG10089,asparagine-synthetase,CG31038,Ate1,CG43143,sns,sns,Prosap,axo,Cyp6a8,Pxn
13	elemento-AGTCACG	0.0101354	3.61984	M11		CG5791,CG17752,axo,CG31038,CG5999,Pxn,Prosap,axo,Cpr66D,Prosap
14	taipale-AWCAGCTGWT-TFAP4-DBD	0.0101345	3.61932	M12	crp	Cpr66D,CG10924,CG31038,CG31715,CG6191,Prosap,axo,CG6191,Tob,Dgp-1,asparagine-synthetase,axo,CG5758
15	elemento-CACGTGG	0.0100237	3.55473	M13	Max,Mnt,Mio,emc	Prosap,sns,sns,axo,Pxn,CG11911,CG5999,Vrp1,sns,Prosap,Prosap,CG5758,asparagine-synthetase,CG5758,axo
16	homer-M00333	0.00996429	3.52011	M9	grh	Rassf,Pcp,Prosap,CG10912,Ccp84Ab,Prosap,Ate1,axo,CG43143,CG32281,Hil,Prosap,CG4199,MED26,Prosap,CG43143,Prosap,Prosap,sns,CG10924,axo,CG31808,Vrp1,CG12853,Prosap,CG5999,CG43143,CG10924,Cpr66D,CG43143,sns,CG11852,CG10420,RpLP2,Ugt86Dd,CG2017,Prosap,sns,Ccp84Ab
17	transfac_pro-M01511	0.00986678	3.46326	M14		Prosap,axo,Pxn,sns,CG43143,CG5758,axo,axo,axo,axo,axo,CG5999,axo
18	yetfasco-866	0.00986678	3.46326	M14		Prosap,axo,Pxn,sns,CG43143,CG5758,axo,axo,axo,axo,axo,CG5999,axo
19	yetfasco-1820	0.00980472	3.42709	M3		Ugt86Dd,CG43143,axo,axo,axo,Pxn,CG10912,CG5758,Prosap,Obp56a,Prosap,CG10420
20	transfac_pro-M03119	0.00971252	3.37335	M12		CG10924,axo,Cpr66D,Prosap,axo,Tob,CG43143,CG31808,CG6191,CG34423,CG31715,CG31038,CG6191,Tob,asparagine-synthetase,Obp56a,CG10924,Dgp-1,CG31808,CG10089,Hil,Prosap,Tob,CG5758,CG7632,Pxn
21	homer-M00251	0.00965224	3.33821	M10		asparagine-synthetase,wapl,axo,CG10543,CG6191,wapl,Obp56a,CG43143,atms,Hil,CG43143,Prosap,CG6191,CG10543,Prosap,CG2017,wapl,Tob,Hil,sns,CG43143,CG31038,CG5758,Vrp1
22	flyfactorsurvey-CG10267_SANGER_5_FBgn0037446	0.00963629	3.32891	M15	Zif	CG31808,CG7632,axo,sns,CG10089,CG43143,asparagine-synthetase,CG2017
23	encode-UW.Motif.0218	0.00963451	3.32788	M16		CG6191,CG6191,CG43143,Ugt86Dd,Cyp9b2,CG10912,CG31808,Pxn,Cyp9b2,CG7900,sns,CG31808,Obp56a,Pxn,sns,sns,sns,sns,Cyp4e3,axo
24	elemento-CAGGTGG	0.00959639	3.30566	M17	CG17181	asparagine-synthetase,sns,sns,Obp56a,axo,Pxn,Hil,Prosap,Pxn,Prosap,Prosap,sns,axo,sns,CG31038,CG5758,CG6191,Lsp2,CG10912,CG31038,sns,Prosap,Hil,sns
25	jaspar-MA0006.1	0.00959196	3.30307	M5		Cyp4e3,CG10543,wapl,CG43143,CG10912,CG6191,axo,CG6191,CG43143,Pxn,Cyp4e3,Prosap,axo,sns,axo,CG10089,Prosap,Hil,axo,baf,axo,sns,Vrp1,Prosap,wapl,sns,Obp56a,CG6191,axo
26	taipale-TTCTAGAANNTTC-HSF4-DBD	0.00957334	3.29222	M2	Hsf	PEK,CG6191,CG10089,Pcp,sns,GstD2,CG10924,Cpr66D,CG6191,Cpr66D,axo,atms,MED26,CG17752,sns,Prosap,Prosap
27	tfdimers-MD00050	0.00955384	3.28085	M14	Pur-alpha,NFAT	Pxn,Prosap,Ugt86Dd,CG31808,Prosap,CG31038
28	taipale-NAGGTCAMSRTGACCTN-ESR1-DBD	0.00951572	3.25863	M11	Eip78C,Eip75B,Hr38	CG31808,axo,sns,Cpr66D,Prosap,MED26,CG7632,wapl,Taf1,sns,sns,Tob,Cyp6a8,Cyp6a8,axo,CG31038,CG31038,Cyp4e3,CG32281
29	stark-ACTNACCT	0.00951217	3.25657	M18		Vrp1,Prosap,CG43143,axo,CG43143,Vrp1,CG5758,axo,HP5,CG31038,Prosap,sns,Vrp1,wapl,atms,CG6191,Hil,CG43143,Prosap
30	taipale-AACCGGWNNNWCCGGTT-GRHL1-DBD	0.00945633	3.22401	M19	grh	Cpr66D,Prosap,CG10924,Hil,CG10924,CG4199,CG5758,Hil,Pcp,Prosap,Ccp84Ab,CG6191,CG10912,Prosap,CG31038,CG10924
31	stark-CAATGCACTTCTGGGGCTTCCAC	0.00943594	3.21213	M20	gl	CG31038,CG43143,CG43143,Prosap,Prosap,CG43143,Spn77Ba,CG10089,CG10912,CG31038
32	taipale-AWCAGCTGWT-TFAP4-full	0.00941377	3.19921	M12	crp	Cpr66D,CG10924,CG31038,CG31715,Prosap,CG6191,CG6191,asparagine-synthetase,axo,Dgp-1,Tob,axo,CG7632,CG5758,PEK,CG31808,Tob,Pxn,sns
33	jaspar-PF0072.1	0.00939161	3.18629	M2		CG31808,CG10543,CG6191,Hil,wapl,axo,CG10089,CG17752,CG5758,CG34423,CG2017,CG5758
34	taipale-NGGATGATGCAATM-Atf4-DBD	0.00936679	3.17182	M4		sns,Hil,CG10924,sns,CG6191
35	hdpi-DHX36	0.0093659	3.1713	M21	CG9323	sns,Prosap,axo,sns,sns,CG43143,CG6191,Prosap
36	transfac_pro-M00951	0.0093464	3.15993	M9	grh	Prosap,yellow-d2,Prosap,Prosap,Cpr66D,Hil,Pcp,CG31038,CG6191,Prosap
37	homer-M00026	0.00933222	3.15167	M3		CG43143,Prosap,axo,CG31038,Prosap,Prosap,CG10543,sns,Pxn
38	jaspar-PF0109.1	0.00931626	3.14237	M22		CG31808,axo,CG6191,Cyp4e3,Cyp4e3,CG10924,Cpr66D,sns,CG5999,CG10912,CG10912,sns,sns,baf
39	homer-M00321	0.00922672	3.09017	M23	dl	CG5791,CG11911,Prosap,CG5758,CG43143,Hil,sns,Pxn,sns,Obp56a,Pxn,Pxn,axo,CG10912,sns,sns,Prosap,Pxn,CG31808,Pxn,CG43143,sns,axo,CG43143,Pcp,CG11911,Prosap,axo,Ugt86Dd
40	swissregulon-POU6F1.p2	0.00922052	3.08656	M24		axo,sns,axo,Obp56a,sns,Pxn,Prosap,Cpr66D,axo,Ugt86Dd,sns,Pxn,CG43143
41	elemento-AAGTGCGT	0.00919569	3.07209	M20		Cyp9b2,Pxn,Prosap,sns,CG43143,axo,axo,axo,nes,axo,CG6191,CG10924,CG6191,axo,Cyp9b2,Hil,sns,Ugt86Dd
42	yetfasco-2123	0.00918062	3.0633	M10		wapl,CG43143,axo,CG10543,CG6191,CG6191,Prosap
43	taipale-NAACCGGTTN-TFCP2-full	0.00915403	3.0478	M9	gem	Cpr66D,Prosap,baf,Prosap,axo,CG6191,Prosap,Pcp,Prosap,yellow-d2,Prosap,CG31038,Cpr66D,atms,Obp56a,CG4199,CG10924,CG31038,Hil,GstD2,Ate1
44	tfdimers-MD00092	0.00913807	3.0385	M25	rb,Pur-alpha,EcR,pho,phol	sns,axo,sns,Hil,axo,CG10543,Prosap,Prosap,CG10420,sns,CG32281
45	tfdimers-MD00363	0.00913718	3.03798	M26	NFAT,slbo	sns,Pxn,CG32281,sns,CG31808,CG43143
46	hdpi-ZBTB12	0.00911236	3.02351	M21	CG9323	sns,sns,Obp56a,Prosap,axo,CG43143,Pxn,CG5999,sns,CG6191,Prosap,sns
47	tiffin-TIFDMEM0000079	0.00911059	3.02248	M12	HLH54F	Cpr66D,CG10924,CG31038,CG31715,CG6191,Prosap,CG6191,Tob,axo,Dgp-1,CG5758,asparagine-synthetase,Pxn,CG7632,CG31808,Tob,axo
48	taipale-NNATGAYGCAATN-ATF4-DBD	0.00910172	3.01731	M4	Atf3	sns,Dgp-1,Hil,sns,CG6191,Cyp4e3,CG10924
49	swissregulon-AHR_ARNT_ARNT2.p2	0.00908488	3.0075	M5	tgo,ss	CG10543,Cyp4e3,CG43143,wapl,CG6191,axo,CG10912,CG43143,Cyp4e3,Prosap,CG6191,Cyp4e3,CG2017,Pxn,Hil,axo,sns,CG6191,Hil,Vrp1,axo,Prosap,baf,CG31808,sns,CG43143
50	flyfactorsurvey-Max_Mnt_SANGER_5_FBgn0023215	0.00905917	2.99251	M13	Mnt,Max,Mio,emc	sns,Prosap,sns,Pxn,sns,axo,CG5758,CG5999,axo,Prosap,CG11911,Vrp1,CG10912,Prosap
51	yetfasco-559	0.00905651	2.99096	M27		CG43143,CG2017,Vrp1,sns,CG10543,CG10543,Obp56a,CG5791,sns,CG10089,CG31038,CG31038,Ate1,CG6191,CG5758,sns,Hil,CG10912,sns
52	transfac_public-M00066	0.00903612	2.97907	M12	da,CG8319,Oli,tx,amos,pho,phol,Myb,cato,Rfx	asparagine-synthetase,axo,Prosap,sns,Prosap,Hil,Cpr66D,GstD2,CG6191,sns
53	tfdimers-MD00041	0.00903169	2.97649	M28	oc,Abd-B,Myb,mirr,caup,ara,Nf-YC,RunxA,lz,run,Nf-YA,Eip75B,RunxB	sns,axo,CG10924,CG10089,Obp56a,CG31808,CG43143,axo,CG2017
54	taipale-TTCTAGAANNTTC-HSF2-DBD	0.00901573	2.96719	M2	Hsf	PEK,CG6191,CG10924,CG10089,Pcp,sns,CG34423,CG17752,axo,CG5758,Obp56a,GstD2,atms,CG31808,MED26,CG6191
55	yetfasco-1444	0.00900864	2.96306	M29		CG10543,Prosap,wapl,Hil,CG43143,axo
56	jaspar-MA0397.1	0.00900332	2.95995	M27		CG43143,CG2017,Vrp1,sns,CG10543,CG10543,CG5791,sns,Obp56a,CG10089,CG31038,CG31038,Ate1,CG6191,CG5758,sns,Hil,CG10912,sns
57	taipale-TGCCACGTGGCA-CREB3L1-full	0.00898559	2.94962	M13	CrebA,Mnt,gce	sns,CG5758,axo,Pxn,axo,Prosap,Pxn,CG5999,sns,Prosap,axo,Prosap
58	tfdimers-MD00400	0.00898559	2.94962	M30	Abd-B	Obp56a,axo,CG2017,sns,sns,Pxn,Ugt86Dd,CG43143,Pcp,axo,Pxn,Vrp1,Hil
59	tiffin-TIFDMEM0000028	0.00895279	2.9305	M21		Prosap,Prosap,Prosap,Cpr66D,sns,sns,Cpr66D,CG5758,Prosap,sns,axo,sns,axo
60	jaspar-MA0056.1	0.00894836	2.92792	M31		Hil,sns,sns,CG31808,Cyp4e3,CG10543,sns,sns,Obp56a,Pxn,CG31808
61	homer-M00078	0.00894481	2.92585	M32		CG10543,CG10543,sns,sns,Pcp,Obp56a,Cyp4e3,sns,Prosap,CG10924,CG5999,sns,Cyp4e3,Prosap
62	yetfasco-2203	0.00894393	2.92533	M10		wapl,CG43143,axo,CG10543,Prosap,CG6191,CG6191
63	taipale-NWTATGCWAATKAG-POU1F1-DBD	0.00892708	2.91551	M33	nub,pdm2,pho,phol,acj6,oc,da	Cpr66D,CG5758,sns,CG10912,axo,Prosap,CG43143,Pxn,sns
64	yetfasco-1329	0.00892531	2.91448	M34		Dgp-1,Prosap,CG32281,Prosap,axo,Prosap,Pxn,Prosap
65	taipale-NSCCNNNGGSN-TFAP2C-full	0.00891467	2.90828	M35	nub,pdm2	sns,CG5999,CG10089,CG10912,Pxn,Obp56a,Prosap,Prosap,CG43143,Hil,CG43143,Prosap
66	yetfasco-1954	0.00891467	2.90828	M10		CG6191,Pxn,Pxn,Cyp4e3,CG10274,CG31808,Rassf,CG43143,sns,Obp56a,sns
67	elemento-CAGGTGGC	0.00891379	2.90776	M17		sns,Prosap,Hil,sns,axo,CG5758,sns,Prosap,axo,CG31038,CG31038
68	tfdimers-MD00067	0.00891379	2.90776	M23	dl,kn,Dif	CG43143,Prosap,sns,CG31038,Pxn,CG5791,Obp56a,Rassf,CG2017,CG11911,sns
69	yetfasco-1969	0.00888896	2.89329	M19		Prosap,sns,CG5791,Prosap,CG5758,Prosap,axo,Cpr66D,CG31038,GstD2,Obp56a,CG31038
70	elemento-TGCTCCA	0.00888276	2.88968	M36		sns,sns,sns,axo,CG32281,Cyp9b2,sns
71	taipale-TTCTAGAANNTTC-HSF1-DBD	0.00887567	2.88554	M2	Hsf	PEK,CG6191,Pcp,CG10089,Cpr66D,sns,GstD2,CG10924,sns,Pcp,CG31808,MED26,CG34423,Prosap,CG17752,axo,Hil,Cpr66D,CG6191,Obp56a,CG31808,CG2017,Tim13,Prosap,atms,CG5758,axo,Pxn,sns,Prosap,CG31038,Prosap,Prosap
72	yetfasco-1062	0.00887478	2.88503	M37		sns,CG7900,CG32281,CG5758,Cyp6a8,Prosap,CG43143,Nuf2,CG10089,MED26,sns,Nuf2,Ugt86Dd,Pcp,Pcp,Pcp,Pcp,Vrp1,CG5791,CG5791,Hil,Hil,sns,Cyp4ad1,Cyp4ad1,Cyp4ad1,Cyp4ad1,Cyp4ad1,Cyp4ad1,Cyp4ad1,Cyp4ad1,Cyp9b2,Cyp9b2,Cyp9b2,Cyp9b2,Cyp9b2,Cyp9b2,Cyp9b2,Cyp9b2,Cyp9b2
73	jaspar-CN0047.1	0.00887301	2.88399	M17	CTCF	sns,Hil,Prosap,CG10912,CG31038,Prosap,sns,CG10543,axo,Lcp65Ag1,CG34215,Obp56a,CG32281,CG31038,Prosap,Pxn,Lcp65Ag2,CG43143,Obp56a,axo,CG43143,Prosap,CG7900,Lcp65Ag2,CG5758,CG10912,Cyp6a8,Ugt86Dd,sns,Lectin-galC1,sns,sns,Prosap,Prosap,baf,CG10543,MED26
74	flyfactorsurvey-crp_SANGER_10_FBgn0001994	0.00883311	2.86074	M12	crp	CG10924,axo,Tob,Tob,CG31715,CG5758,Dgp-1,CG31808,PEK,CG34423,Obp56a,CG6191,Obp56a,Prosap,CG10924,CG6191,CG6191,CG31808,Cpr66D,Prosap,CG31038
75	hdpi-STAU2	0.00882336	2.85506	M38	stau	CG2017,sns,sns,sns,sns,Pxn,sns,Pxn,Pxn,sns,CG43143,Prosap
76	homer-M00039	0.00880297	2.84317	M35	sr,klu	Prosap,Hil,Pxn,Cyp4e3,CG6191,CG10543,CG43143,Vrp1,CG43143,CG43143,sns
77	tfdimers-MD00574	0.00880209	2.84265	M26	da	sns,Hil,CG32281,CG31038,sns,Prosap,Prosap,sns,sns,Vrp1,axo,sns,CG43143,Obp56a,sns,CG6191,CG31038
78	homer-M01550	0.00879322	2.83749	M30		CG43143,CG43143,sns,Pxn,Vrp1,CG31808,sns,Hil,CG2017,Prosap,Hil,CG4398,sns,Ugt86Dd,CG43143,Pxn,Prosap,CG6191,sns,CG5758,sns,Obp56a,CG31808,CG10924,axo,Prosap,Prosap,axo,axo,sns,CG31038,CG6191,axo,Prosap,CG10274,CG31808
79	stark-STATAWAWRSVVV	0.00876929	2.82353	M1	Tbp,Taf1	CG43143,Obp56a,Lsp2,Dgp-1,CG11911,Pxn,CG34423,Ate1,CG5791,Lcp65Ag2,CG6191,CG11911
80	tiffin-TIFDMEM0000084	0.00876308	2.81992	M39		CG6191,CG10912,CG43143,axo,Obp56a,Pxn,sns,axo,CG12853,Prosap,CG5399,axo,sns,Pxn,Vrp1,CG6191,Prosap,Prosap,wapl,Pxn,CG31808,Prosap
81	transfac_public-M00169	0.00876131	2.81888	M2	Hsf	PEK,Pcp,CG6191,sns,Cpr66D,CG10089,sns,CG5758,sns,sns,CG10924,Pxn,CG6191,CG2017,CG31808,CG17752,CG34423,axo,CG10912,Prosap,CG10912,Hil,atms,axo,sns,CG7900,sns,Prosap,Prosap,Obp56a,Prosap,CG31808,baf,CG43143,sns,MED26,CG31038,axo,Cyp4ad1
82	encode-UW.Motif.0312	0.00875953	2.81785	M12		sns,CG43143,CG10089,Prosap,CG43143,CG2017,CG31808,CG6191,CG43143,Rassf,Prosap,axo,sns,Prosap,CG31038,Vrp1
83	yetfasco-1162	0.0087551	2.81527	M40		axo,sns,sns,CG10089,Prosap
84	transfac_pro-M02113	0.00875422	2.81475	M33		sns,CG5758,CG31808,Pxn,sns,Prosap,sns,Cpr66D,axo,CG10912,Hil,Prosap,Pxn,CG43143,axo,sns,axo,sns
85	yetfasco-1880	0.00874712	2.81062	M12		CG10924,CG43143,CG34423,CG2017,Prosap,CG43143,Prosap,CG10089,CG5758,Cpr66D,CG10912,CG31715
86	transfac_pro-M02824	0.00871964	2.7946	M28		Pcp,Obp56a,CG43143,CG31808,CG6191,Prosap,CG10543,CG31808
87	tiffin-TIFDMEM0000033	0.00868595	2.77496	M9		Cpr66D,yellow-d2,Prosap,CG10089,Prosap,axo,CG12853,CG10924,Pcp,Hil,Prosap,baf,CG4199,sns,sns,Hil,CG6191,CG12853,sns,Prosap,CG5758
88	homer-M01521	0.00866645	2.76359	M40		sns,CG31808,sns,Hil,CG32281,CG5758,sns,Ugt86Dd
89	encode-UW.Motif.0070	0.00866291	2.76152	M41		CG31808,Prosap,Ugt86Dd,sns,sns,CG43143,axo,Prosap
90	flyfactorsurvey-lola-PL_SOLEXA_FBgn0005630	0.00863808	2.74706	M25	lola	Pxn,CG10543,Prosap,CG10543,Cyp4e3,Prosap,Pxn,sns
91	transfac_pro-M01938	0.00861947	2.7362	M29		CG10543,wapl,Vrp1,CG6191,axo,CG43143,Hil,sns,CG43143,wapl,Cyp4e3
92	yetfasco-515	0.00861947	2.7362	M29		CG10543,wapl,Vrp1,CG6191,axo,CG43143,Hil,sns,CG43143,wapl,Cyp4e3
93	stark-ACGYNGCGTATGM	0.00861415	2.7331	M16		axo,Prosap,CG31808,Cyp4e3,axo,Cyp9b2,sns,Prosap,sns,Prosap,Pxn
94	homer-M01792	0.00860617	2.72845	M42		CG10912,axo,Pxn,Rassf,Prosap,Hil,Cpr66D,CG4398,Prosap,CG43143,sns,Hil
95	taipale-NTTRCGCAAY-CEBPG-DBD	0.0085973	2.72329	M4	slbo,Xrp1	Hil,CG31808,CG31038,Pxn,sns,CG5758,Hil,Hil,Prosap,CG6191,axo,sns,CG6191,sns,Vrp1,axo
96	transfac_pro-M01841	0.00858223	2.7145	M26	ERR	CG6191,Cyp4e3,Cyp4e3,CG7632,CG31808,Cpr66D,CG2017,Hil,CG31808
97	swissregulon-PATZ1.p2	0.00858135	2.71398	M31	Spps	Prosap,sns,CG43143,sns,CG2017,Prosap,Prosap,sns,sns,sns,CG31808,CG10924,Pxn,Prosap,Cyp9b2,Obp56a,sns,CG10089
98	encode-UW.Motif.0552	0.00855741	2.70003	M7		Tim13,CG31808,sns,sns,Prosap,CG10543,Prosap,Hil,sns,sns,CG10924,CG43143,axo
99	factorbook-CEBPB	0.008545	2.6928	M4	slbo,Xrp1	Hil,Hil,CG31038,Hil,sns,CG6191,CG31808,CG5758,CG31808,Dgp-1
100	yetfasco-1321	0.00854411	2.69228	M43		Prosap,axo,CG32281,wapl,Ate1,CG43143
101	transfac_pro-M00707	0.00852638	2.68195	M1	TfIIA-S,TfIIA-S-2,TfIIA-L	Cyp4e3,CG5999,CG32281,Prosap,sns,sns,Cpr66D,Cyp9b2,Pxn,sns,sns,Obp56a
102	transfac_pro-M00746	0.00852461	2.68091	M14	Eip74EF,E2f,Pur-alpha,Sirt6,Ets65A,aop,Myb,Atac3	Prosap,Prosap,CG43143,CG31808,axo,Prosap,Ugt86Dd,CG10543,CG43143,CG10089,Prosap,Prosap,Prosap,sns,Pxn,Cyp4e3,CG10543,Pcp,sns,axo,CG2017,CG43143,sns,CG31808,CG43143,sns,Obp56a,CG31808,Cyp4e3,axo,CG31808,Dgp-1,axo,CG43143,Hil,CG43143,sns
103	yetfasco-568	0.00851929	2.67781	M27		CG43143,Vrp1,CG2017,CG31038,sns,Obp56a,CG10543,CG10089,CG5758,Hil,CG31038,Hil,CG5791,CG10543,Hil,CG6191,Ate1,sns,axo,Cpr66D,Prosap,Ate1,CG10912,axo,sns,atms,sns,CG1572,CG31038,axo,axo,CG43143,CG11911,asparagine-synthetase,CG43143,sns,Prosap,Ccp84Ab,Prosap
104	encode-UW.Motif.0518	0.00851309	2.6742	M30		Obp56a,Prosap,CG43143,Cyp4e3,Ugt86Dd,CG10089,CG31038,CG6191,Prosap,CG32281,CG43143,sns
105	transfac_public-M00115	0.00851309	2.6742	M44	CrebB-17A	CG43143,CG10912,CG31808,Prosap,CG10543,Pxn,axo,axo,Pxn,CG31808,Cyp4e3
106	tfdimers-MD00032	0.00850156	2.66748	M45		axo,Obp56a,CG10543,CG43143,Pxn,Vrp1,Taf1,CG31038,CG2017,Prosap,CG10924,CG10912
107	yetfasco-1132	0.00849092	2.66128	M10		Pxn,Cyp4e3,Rassf,Prosap,asparagine-synthetase,sns,CG31808,axo,Hil,CG2017
108	homer-M00257	0.00847851	2.65404	M27		Hil,Taf1,Prosap,sns,CG43143,sns,CG10543,CG31038,sns,CG31808,Pxn,CG34423,sns,Cyp9b2,CG6191,sns
109	elemento-CACGCAC	0.00846522	2.64629	M5		CG43143,wapl,Cyp4e3,CG6191,CG10543,CG6191,Cyp4e3,Prosap,axo,axo,sns,axo,Vrp1,axo,sns,Vrp1,Rassf,sns,sns,axo,Hil,CG43143,axo,Pxn,axo,Hil,axo,Prosap,Pxn,CG4398,sns,CG10543,Prosap,CG5758,sns,CG10543,CG10543,wapl,axo,sns
110	transfac_pro-M02913	0.00845724	2.64164	M10		Pxn,Obp56a,CG10543,Ate1,Cyp9b2,Ugt86Dd,sns,sns,Hil,CG6191,CG10924,Prosap,Prosap,CG2017,Cyp4e3,Prosap,CG43143,axo,Prosap,asparagine-synthetase,CG10089,Pxn,Prosap,RpII15,Obp56a,axo,CG31038,HP5,Prosap,CG10924,CG5758,CG5758,axo
111	yetfasco-193	0.00844837	2.63647	M46		CG43143,Pxn,Ccp84Ab,sns,Prosap,sns,sns,Pxn,Prosap,Prosap,Tob,Prosap,Prosap,Prosap
112	taipale-AACAATNNNNAKTGTT-SOX7-full	0.00843951	2.63131	M41	Sox15,Sox21a,Sox21b,SoxN,Sox100B	Cyp9b2,Pxn,Pxn,sns,CG5758,CG11425,RpLP2,Uro,CG5758,sns,Ugt86Dd,Pxn
113	yetfasco-2027	0.00842444	2.62252	M46		Vrp1,CG10543,Spn77Ba,Pxn,Pcp,sns,sns,sns,Prosap,CG31808,Pxn,axo,CG43143,CG10912,Prosap,Prosap,Prosap,CG43143,axo,sns,sns,Prosap,CG31038,Hil,Cyp4e3,sns,sns,CG5758,Prosap,Prosap,Prosap,sns,axo,Obp56a,CG5758,Obp56a,CG32281,Prosap,CG2017
114	jaspar-PB0095.1	0.00840759	2.6127	M10		CG10543,CG43143,asparagine-synthetase,Prosap,wapl
115	taipale-GGTGTGAWATCACACC-TBX21-full	0.00840671	2.61219	M8		CG10089,sns,yellow-d2,CG31038,axo,Vrp1,asparagine-synthetase,Prosap,CG32281,sns,CG10924,Cyp6a8,CG7900,CG43143,Jon99Fi,CG7900,Cyp9b2,CG6191,sns,CG10089,Cyp9b2,CG43143,axo,CG43143,CG10912,Pxn,Tob,CG12853,RpLP2,Tob,Ate1,CG43143,Prosap,Nuf2,CG31808,Pxn
116	yetfasco-1134	0.00840582	2.61167	M47		Cyp9b2,CG31038,Cyp4e3,CG32281,sns,CG43143,CG5999,CG31038,CG1572,CG43143,CG3711,CG31715,CG43143,axo,CG16903,Prosap,CG5758,Cyp6a8,Prosap,CG10089
117	tiffin-TIFDMEM0000046	0.00837302	2.59255	M23		CG31808,sns,Vrp1,axo,sns,Prosap,axo,Pxn,axo,sns,sns,sns,Pxn
118	yetfasco-1401	0.00836238	2.58635	M48		Cyp4e3,sns,CG43143,sns,Cyp4e3,sns,Prosap,CG31808,axo,Obp56a,axo,Prosap,CG43143,axo,Hil,Prosap,CG43143,CG10420,sns,asparagine-synthetase,Prosap,Pxn,Hil,Cyp4e3,CG10912,Prosap,Cyp4ad1,Prosap,CG10924,Obp56a
119	homer-M00237	0.00835263	2.58066	M49		CG10543,RpLP2,RpII15,baf,CG6191,CG6191,sns,CG31038,CG10543,atms,PEK,baf,CG3711,CG32281,CG10089,Ugt86Dd,CG43143,CG43143,sns,axo,sns,Pxn,CG11911,CG5758,CG3711,CG10912
120	taipale-TGAATRTKCAGTCA-SOX10-full	0.00834465	2.57601	M50	Sox100B	Prosap,Cyp4e3,baf,Cyp4e3,Ire1,Prosap,axo,Prosap,CG43143,CG32281,CG31038,axo,CG5758,Prosap,Prosap,asparagine-synthetase,Dgp-1,Cyp4ad1,nes,Tob,CG31038,CG31808
121	tfdimers-MD00317	0.00833933	2.57291	M19	Myb,p53,HLH4C,Max,Hand,nau,da,Mitf,Usf,HLH3B,CG34422	CG4199,Cpr66D,CG10924,Pxn,Prosap,Hil,CG10924,CG43143
122	yetfasco-1987	0.00833135	2.56826	M51		axo,sns,Hil,Hil,Cyp9b2,Prosap,CG43143,sns,baf,CG32281,CG2017,Prosap
123	transfac_pro-M02928	0.00833047	2.56775	M28		sns,Obp56a,Cpr66D,Pxn,CG10924,RpII15,asparagine-synthetase,Pcp,Pxn,GstD2,sns,Prosap,CG2017,sns,axo,CG43143,Prosap,CG6191,Prosap,Hil,Cyp4e3,Obp56a,CG31038,Prosap,CG5758
124	yetfasco-1097	0.00832869	2.56671	M52		Nuf2,sns,CG34215,Cyp6a8,CG31038,CG31715,Prosap,CG10274,Prosap,CG10089,CG32281,HP5,Pcp,Pcp,Pcp,Pcp,Vrp1,CG5791,CG5791,Hil,Hil,sns,Cyp4ad1,Cyp4ad1,Cyp4ad1,Cyp4ad1,Cyp4ad1,Cyp4ad1,Cyp4ad1,Cyp4ad1,Cyp9b2,Cyp9b2,Cyp9b2,Cyp9b2,Cyp9b2,Cyp9b2,Cyp9b2,Cyp9b2,Cyp9b2
125	tfdimers-MD00396	0.00832603	2.56516	M26	Stat92E,slbo,da,Ets65A,Atac3,aop	CG10543,Prosap,Ugt86Dd,CG43143,sns,Pxn
126	elemento-CATCATG	0.00832426	2.56413	M53		Cyp9b2,CG4398,sns,sns,sns,axo,Hil,sns,Pxn,CG43143,Prosap
127	homer-M00001	0.00831806	2.56051	M4		Dgp-1,sns,Hil,CG10924,CG2926,Cyp4e3,sns,CG6191,axo,CG2017,Prosap,axo,Lectin-galC1
128	yetfasco-1796	0.0083154	2.55896	M7		CG31038,CG6191,axo,axo,sns,Cpr66D,sns,axo,CG43143
129	elemento-AATTTATGC	0.00831008	2.55586	M24		Pxn,sns,axo,axo,Prosap,Pxn,sns
130	flyfactorsurvey-dys_tgo_SANGER_5_FBgn0039411	0.00830033	2.55018	M11	dys	Cpr66D,CG5791,Prosap,Prosap,CG31038,axo
131	transfac_pro-M01972	0.00829944	2.54966	M35	sr,klu	Hil,CG43143,CG43143,CG10543,Pxn,Vrp1,CG6191,Cyp4e3
132	homer-M00545	0.00829855	2.54914	M33	nub,pdm2,acj6,pho,phol,E2f,oc	Cpr66D,sns,CG10912,Prosap,CG5758,sns,CG5758,Pcp,CG43143,Cyp9b2,axo
133	yetfasco-1023	0.00829412	2.54656	M11		sns,CG31038,axo,CG11852,CG31808,CG4398,CG43143,CG43143,CG6191,CG5758,CG31808,CG43143
134	elemento-CTTATCAG	0.00826753	2.53106	M54		CG10924,CG7632,CG10924,CG6191,Obp56a,CG31808,CG17752,Ate1,CG10924,CG10912,nes,CG5758,CG34423,CG11425,sns,Ire1,Pxn,Vrp1,Prosap,CG10912
135	elemento-CAAGGAC	0.00825866	2.52589	M22		sns,CG31808,Cpr66D,CG6191,CG10924,Cyp4e3
136	transfac_pro-M01717	0.00823827	2.514	M26		Prosap,CG43143,Prosap,CG10543,Prosap,sns,Ugt86Dd,CG31038,CG6191,sns,CG43143,CG10089,axo,sns,axo,CG31808,sns,CG43143,Hil
137	hdpi-XG	0.00822763	2.5078	M53		Hil,sns,Prosap,sns,Rassf,Obp56a,Dgp-1,sns,Prosap,axo,CG43143,sns,Obp56a,CG4398
138	jaspar-MA0091.1	0.0082232	2.50522	M12	CG8319,tx,Oli,da,pho,phol,Myb	Cpr66D,Prosap,sns,asparagine-synthetase,CG31038,Prosap
139	taipale-NTTRCGCAAY-CEBPG-full	0.00822231	2.5047	M4	slbo,Xrp1	Hil,CG31808,CG31038,Pxn,Hil,CG5758,sns,Prosap,sns,CG6191,CG6191,Hil,axo,axo,Vrp1
140	transfac_pro-M01216	0.00821699	2.5016	M39	slp2,slp1,foxo	CG43143,Prosap,wapl,CG6191,CG10924,CG10543,Prosap
141	transfac_public-M00245	0.00821522	2.50057	M35	sr	Vrp1,Hil,Prosap,CG43143,CG31038,CG43143,CG6191,Prosap,CG31808,Prosap
142	yetfasco-731	0.00821433	2.50005	M48	CG7786	CG43143,Prosap,CG43143,Pxn,CG31038,sns,CG31808,CG31038,wapl,Vrp1,Cyp4e3,Cpr66D,sns,sns,axo,sns,axo,CG2926,Tob,Pxn,Hil,CG5758,Hil,axo,CG10089,CG34215,axo,Prosap,CG31808,sns
