# Supplementary material for: Combined Transcriptomic and Proteomic Analysis of Perk Toxicity Pathways
Source: Int J Mol Sci. 2021 Apr 27;22(9):4598. doi: 10.3390/ijms22094598 (PMC8124185; doi:10.3390/ijms22094598)
Supplement: Supplementary file 1 [file ijms-22-04598-s001.zip › Table S8.xlsx]

## Sheet: Supplementary Table 8
Supplementary Table 8. ClueGO Results: Pathway enrichment analysis of upregulated transcripts in dPerk overexpressing flies. This table is related to Figure 3.
Genes from Supplementary Table 2 were submitted to ClueGO, a Cytoscape app for pathway enrichment analysis. This table represents the ClueGO output.
GO ID	GO Term	Ontology Source	Term P-Value	Term P-Value Corrected with Bonferroni step down	Group P-Value	Group P-Value Corrected with Bonferroni step down	GO Levels	GO Groups	% Associated Genes	Nr. Genes	Associated Genes Found
GO:0006399	tRNA metabolic process	GO_BiologicalProcess-EBI-UniProt-GOA-ACAP-ARAP_15.01.2021_00h00	1.61754e-12	5.61286e-10	1.68717e-09	1.85588e-08	[7, 8]	Group10	18.1818	26	Aats-ala, Aats-asn, Aats-asp, Aats-glupro, Aats-gly, Aats-his, Aats-ile, Aats-thr, Aats-trp, Aats-val, CG10189, CG10802, CG12264, CG17259, CG18596, CG33123, CG33785, CG33786, CG4611, CG6353, CG9987, Elp1, Elp2, JhI-1, MetRS, Rrp42
GO:0004812	aminoacyl-tRNA ligase activity	GO_MolecularFunction-EBI-UniProt-GOA-ACAP-ARAP_15.01.2021_00h00	1.40041e-11	4.84542e-09	5.75138e-07	5.17624e-06	[4]	Group06	35.8974	14	Aats-ala, Aats-asn, Aats-asp, Aats-glupro, Aats-gly, Aats-his, Aats-ile, Aats-thr, Aats-trp, Aats-val, CG10802, CG17259, CG33123, MetRS
GO:0006418	tRNA aminoacylation for protein translation	GO_BiologicalProcess-EBI-UniProt-GOA-ACAP-ARAP_15.01.2021_00h00	1.40041e-11	4.84542e-09	5.75138e-07	5.17624e-06	[6, 7, 8, 9, 10]	Group06	35.8974	14	Aats-ala, Aats-asn, Aats-asp, Aats-glupro, Aats-gly, Aats-his, Aats-ile, Aats-thr, Aats-trp, Aats-val, CG10802, CG17259, CG33123, MetRS
GO:0004812	aminoacyl-tRNA ligase activity	GO_MolecularFunction-EBI-UniProt-GOA-ACAP-ARAP_15.01.2021_00h00	1.40041e-11	4.84542e-09	1.68717e-09	1.85588e-08	[4]	Group10	35.8974	14	Aats-ala, Aats-asn, Aats-asp, Aats-glupro, Aats-gly, Aats-his, Aats-ile, Aats-thr, Aats-trp, Aats-val, CG10802, CG17259, CG33123, MetRS
GO:0006418	tRNA aminoacylation for protein translation	GO_BiologicalProcess-EBI-UniProt-GOA-ACAP-ARAP_15.01.2021_00h00	1.40041e-11	4.84542e-09	1.68717e-09	1.85588e-08	[6, 7, 8, 9, 10]	Group10	35.8974	14	Aats-ala, Aats-asn, Aats-asp, Aats-glupro, Aats-gly, Aats-his, Aats-ile, Aats-thr, Aats-trp, Aats-val, CG10802, CG17259, CG33123, MetRS
GO:0020037	heme binding	GO_MolecularFunction-EBI-UniProt-GOA-ACAP-ARAP_15.01.2021_00h00	1.67101e-10	5.76498e-08	2.53327e-05	0.000101331	[4]	Group08	16.1074	24	CG10337, CG13077, Cyp12d1-d, Cyp12d1-p, Cyp28a5, Cyp309a1, Cyp4ad1, Cyp4e3, Cyp4p1, Cyp4p2, Cyp6a14, Cyp6a17, Cyp6a2, Cyp6a20, Cyp6a21, Cyp6a22, Cyp6a23, Cyp6a9, Cyp6d2, Cyp6d4, Cyp9b1, Cyp9b2, Cyp9c1, Cyt-b5
KEGG:00982	Drug metabolism	KEGG_15.01.2021	6.26765e-10	2.15607e-07	1.12632e-08	1.12632e-07	[-1]	Group09	23.5294	16	CG10178, CG5724, CG5999, GstD2, GstD3, GstD9, GstE1, GstE11, GstE6, GstE7, GstE8, GstE9, GstT1, Ugt36Ba, Ugt36Bc, Ugt86Dd
KEGG:00980	Metabolism of xenobiotics by cytochrome P450	KEGG_15.01.2021	7.91054e-10	2.71331e-07	1.12632e-08	1.12632e-07	[-1]	Group09	23.1884	16	CG10178, CG5724, CG5999, GstD2, GstD3, GstD9, GstE1, GstE11, GstE6, GstE7, GstE8, GstE9, GstT1, Ugt36Ba, Ugt36Bc, Ugt86Dd
GO:0005506	iron ion binding	GO_MolecularFunction-EBI-UniProt-GOA-ACAP-ARAP_15.01.2021_00h00	5.76912e-09	1.97304e-06	2.53327e-05	0.000101331	[6]	Group08	14.1104	23	CG30022, CG32500, Cyp12d1-d, Cyp12d1-p, Cyp28a5, Cyp309a1, Cyp4ad1, Cyp4e3, Cyp4p1, Cyp4p2, Cyp6a14, Cyp6a17, Cyp6a2, Cyp6a20, Cyp6a21, Cyp6a22, Cyp6a23, Cyp6a9, Cyp6d2, Cyp6d4, Cyp9b1, Cyp9b2, Cyp9c1
GO:0034660	ncRNA metabolic process	GO_BiologicalProcess-EBI-UniProt-GOA-ACAP-ARAP_15.01.2021_00h00	1.12632e-08	3.84075e-06	1.68717e-09	1.85588e-08	[6, 7]	Group10	9.88701	35	Aats-ala, Aats-asn, Aats-asp, Aats-glupro, Aats-gly, Aats-his, Aats-ile, Aats-thr, Aats-trp, Aats-val, CG10189, CG10802, CG12264, CG14906, CG17259, CG1785, CG18596, CG3008, CG33123, CG33785, CG33786, CG4611, CG6353, CG6686, CG9253, CG9987, Dbp45A, Elp1, Elp2, Gasz, JhI-1, MetRS, Rrp42, mtTFB1, tx
KEGG:00983	Drug metabolism	KEGG_15.01.2021	1.86479e-08	6.34028e-06	1.12632e-08	1.12632e-07	[-1]	Group09	17.7083	17	CG10178, CG5724, CG5999, GstD2, GstD3, GstD9, GstE1, GstE11, GstE6, GstE7, GstE8, GstE9, GstT1, Ugt36Ba, Ugt36Bc, Ugt86Dd, l(2)k01209
GO:0006749	glutathione metabolic process	GO_BiologicalProcess-EBI-UniProt-GOA-ACAP-ARAP_15.01.2021_00h00	2.44279e-08	8.28105e-06	1.12632e-08	1.12632e-07	[4, 5, 6]	Group09	23.6364	13	CG30022, Gclc, GstD2, GstD3, GstD9, GstE1, GstE11, GstE6, GstE7, GstE8, GstE9, GstT1, MetRS
GO:0006520	cellular amino acid metabolic process	GO_BiologicalProcess-EBI-UniProt-GOA-ACAP-ARAP_15.01.2021_00h00	2.73995e-08	9.26103e-06	1.68717e-09	1.85588e-08	[3, 4, 6]	Group10	12.5654	24	Aats-ala, Aats-asn, Aats-asp, Aats-glupro, Aats-gly, Aats-his, Aats-ile, Aats-thr, Aats-trp, Aats-val, AsnS, CG10802, CG11796, CG1461, CG1673, CG17259, CG33123, CG3999, CG6428, CG9674, MetRS, Odc1, Ppn, aay
GO:0006450	regulation of translational fidelity	GO_BiologicalProcess-EBI-UniProt-GOA-ACAP-ARAP_15.01.2021_00h00	2.92523e-08	9.85803e-06	1.68717e-09	1.85588e-08	[3]	Group10	47.0588	8	Aats-ala, Aats-ile, Aats-thr, Aats-val, CG10802, CG33123, CG33785, CG33786
R-DME:72731	Recycling of eIF2:GDP	REACTOME_Pathways_15.01.2021	3.76409e-08	1.26473e-05	2.8796e-05	8.63881e-05	[-1]	Group07	75	6	eIF-2alpha, eIF-2beta, eIF2B-alpha, eIF2B-delta, eIF2B-epsilon, eIF2B-gamma
KEGG:00970	Aminoacyl-tRNA biosynthesis	KEGG_15.01.2021	1.67689e-07	5.61758e-05	1.68717e-09	1.85588e-08	[-1]	Group10	20.3125	13	Aats-ala, Aats-asn, Aats-asp, Aats-glupro, Aats-gly, Aats-his, Aats-ile, Aats-thr, Aats-trp, Aats-val, CG17259, CG33123, MetRS
GO:0140101	catalytic activity, acting on a tRNA	GO_MolecularFunction-EBI-UniProt-GOA-ACAP-ARAP_15.01.2021_00h00	1.84487e-07	6.16186e-05	1.68717e-09	1.85588e-08	[3]	Group10	16.1616	16	Aats-ala, Aats-asn, Aats-asp, Aats-glupro, Aats-gly, Aats-his, Aats-ile, Aats-thr, Aats-trp, Aats-val, CG10802, CG17259, CG17327, CG18596, CG33123, MetRS
GO:0005851	eukaryotic translation initiation factor 2B complex	GO_CellularComponent-EBI-UniProt-GOA-ACAP-ARAP_15.01.2021_00h00	2.49092e-07	8.29478e-05	2.8796e-05	8.63881e-05	[2, 3, 4]	Group07	83.3333	5	eIF-2alpha, eIF2B-alpha, eIF2B-delta, eIF2B-epsilon, eIF2B-gamma
GO:0006518	peptide metabolic process	GO_BiologicalProcess-EBI-UniProt-GOA-ACAP-ARAP_15.01.2021_00h00	2.84205e-07	9.4356e-05	5.75138e-07	5.17624e-06	[4, 5]	Group06	7.50408	46	Aats-ala, Aats-asn, Aats-asp, Aats-glupro, Aats-gly, Aats-his, Aats-ile, Aats-thr, Aats-trp, Aats-val, CG10802, CG17259, CG2017, CG30022, CG33123, CG7791, Dgp-1, Gclc, GstD2, GstD3, GstD9, GstE1, GstE11, GstE6, GstE7, GstE8, GstE9, GstT1, HBS1, JhI-1, MetRS, P32, PEK, RpL3, Thor, brat, eIF-2alpha, eIF-2beta, eIF2B-alpha, eIF2B-delta, eIF2B-epsilon, eIF2B-gamma, eIF2D, mRpS31, mtTFB1, rho
GO:0006518	peptide metabolic process	GO_BiologicalProcess-EBI-UniProt-GOA-ACAP-ARAP_15.01.2021_00h00	2.84205e-07	9.4356e-05	1.68717e-09	1.85588e-08	[4, 5]	Group10	7.50408	46	Aats-ala, Aats-asn, Aats-asp, Aats-glupro, Aats-gly, Aats-his, Aats-ile, Aats-thr, Aats-trp, Aats-val, CG10802, CG17259, CG2017, CG30022, CG33123, CG7791, Dgp-1, Gclc, GstD2, GstD3, GstD9, GstE1, GstE11, GstE6, GstE7, GstE8, GstE9, GstT1, HBS1, JhI-1, MetRS, P32, PEK, RpL3, Thor, brat, eIF-2alpha, eIF-2beta, eIF2B-alpha, eIF2B-delta, eIF2B-epsilon, eIF2B-gamma, eIF2D, mRpS31, mtTFB1, rho
GO:0043603	cellular amide metabolic process	GO_BiologicalProcess-EBI-UniProt-GOA-ACAP-ARAP_15.01.2021_00h00	5.75138e-07	0.000190371	5.75138e-07	5.17624e-06	[4]	Group06	7.04225	50	Aats-ala, Aats-asn, Aats-asp, Aats-glupro, Aats-gly, Aats-his, Aats-ile, Aats-thr, Aats-trp, Aats-val, AsnS, CG10802, CG17259, CG2017, CG30022, CG33123, CG7791, CG8303, Dgp-1, Gclc, GstD2, GstD3, GstD9, GstE1, GstE11, GstE6, GstE7, GstE8, GstE9, GstT1, HBS1, Hmgs, JhI-1, MetRS, P32, PEK, RpL3, Thor, Uro, brat, eIF-2alpha, eIF-2beta, eIF2B-alpha, eIF2B-delta, eIF2B-epsilon, eIF2B-gamma, eIF2D, mRp…
GO:0004364	glutathione transferase activity	GO_MolecularFunction-EBI-UniProt-GOA-ACAP-ARAP_15.01.2021_00h00	5.87937e-07	0.000194019	1.12632e-08	1.12632e-07	[4]	Group09	25	10	GstD2, GstD3, GstD9, GstE1, GstE11, GstE6, GstE7, GstE8, GstE9, GstT1
GO:0006575	cellular modified amino acid metabolic process	GO_BiologicalProcess-EBI-UniProt-GOA-ACAP-ARAP_15.01.2021_00h00	6.09595e-07	0.000200557	1.12632e-08	1.12632e-07	[3, 4]	Group09	15.7895	15	CG30022, CG34423, Gclc, GstD2, GstD3, GstD9, GstE1, GstE11, GstE6, GstE7, GstE8, GstE9, GstT1, MetRS, Nmdmc
GO:0002161	aminoacyl-tRNA editing activity	GO_BiologicalProcess-EBI-UniProt-GOA-ACAP-ARAP_15.01.2021_00h00	1.10661e-06	0.000362968	1.68717e-09	1.85588e-08	[5, 9, 10]	Group10	50	6	Aats-ala, Aats-ile, Aats-thr, Aats-val, CG10802, CG33123
GO:0016765	transferase activity, transferring alkyl or aryl (other than methyl) groups	GO_MolecularFunction-EBI-UniProt-GOA-ACAP-ARAP_15.01.2021_00h00	1.75844e-06	0.000575009	1.12632e-08	1.12632e-07	[3]	Group09	18.1818	12	CG10778, GstD2, GstD3, GstD9, GstE1, GstE11, GstE6, GstE7, GstE8, GstE9, GstT1, qm
GO:0098827	endoplasmic reticulum subcompartment	GO_CellularComponent-EBI-UniProt-GOA-ACAP-ARAP_15.01.2021_00h00	1.97551e-06	0.000644017	2.53327e-05	0.000101331	[3, 4, 5, 6]	Group08	8.25	33	CG11796, CG13887, CG1942, CG42508, CG8311, Cyp28a5, Cyp309a1, Cyp4ad1, Cyp4e3, Cyp4p1, Cyp4p2, Cyp6a14, Cyp6a17, Cyp6a2, Cyp6a20, Cyp6a21, Cyp6a22, Cyp6a23, Cyp6a9, Cyp6d2, Cyp6d4, Cyp9b1, Cyp9b2, Cyp9c1, Cyt-b5, Ero1L, Ire1, PEK, SREBP, Sec22, Vti1b, meigo, p115
GO:0005737	cytoplasm	GO_CellularComponent-EBI-UniProt-GOA-ACAP-ARAP_15.01.2021_00h00	3.23097e-06	0.00105006	3.23097e-06	2.58477e-05	[2, 3]	Group03	4.30807	212	ALiX, Aats-ala, Aats-asn, Aats-asp, Aats-glupro, Aats-gly, Aats-his, Aats-ile, Aats-thr, Aats-trp, Aats-val, Alr, Arc1, AsnS, Atg1, Atg14, Atg17, Bet1, CD98hc, CG10189, CG10336, CG10420, CG10638, CG10778, CG10924, CG11796, CG12264, CG12379, CG12766, CG13887, CG15483, CG1673, CG16758, CG17259, CG17327, CG17544, CG17904, CG1942, CG2658, CG30022, CG3008, CG32280, CG32500, CG33123, CG33156, CG33785, …
R-DME:8949664	Processing of SMDT1	REACTOME_Pathways_15.01.2021	4.80736e-06	0.00155758	1.28334e-05	8.98335e-05	[-1]	Group05	55.5556	5	CG2658, CG6512, CG8728, Phb2, l(2)37Cc
GO:0006790	sulfur compound metabolic process	GO_BiologicalProcess-EBI-UniProt-GOA-ACAP-ARAP_15.01.2021_00h00	5.11503e-06	0.00165216	1.12632e-08	1.12632e-07	[3]	Group09	10.6952	20	CG12264, CG17904, CG30022, CG32500, CG8303, Gclc, GstD2, GstD3, GstD9, GstE1, GstE11, GstE6, GstE7, GstE8, GstE9, GstT1, Hmgs, MetRS, Qtzl, bcn92
GO:0046914	transition metal ion binding	GO_MolecularFunction-EBI-UniProt-GOA-ACAP-ARAP_15.01.2021_00h00	7.52539e-06	0.00242318	2.53327e-05	0.000101331	[5]	Group08	6.49007	49	Aats-ala, B-H2, CG10916, CG10924, CG11710, CG12379, CG14820, CG17633, CG2658, CG30022, CG31457, CG32500, CG33785, CG42496, CG5382, CG6512, CG6769, CG8089, Cyp12d1-d, Cyp12d1-p, Cyp28a5, Cyp309a1, Cyp4ad1, Cyp4e3, Cyp4p1, Cyp4p2, Cyp6a14, Cyp6a17, Cyp6a2, Cyp6a20, Cyp6a21, Cyp6a22, Cyp6a23, Cyp6a9, Cyp6d2, Cyp6d4, Cyp9b1, Cyp9b2, Cyp9c1, POSH, Pbgs, Rpb12, Traf4, az2, brat, mal, mib1, olf413, unk
KEGG:00480	Glutathione metabolism	KEGG_15.01.2021	1.23022e-05	0.00394901	1.12632e-08	1.12632e-07	[-1]	Group09	15.1899	12	Gclc, GstD2, GstD3, GstD9, GstE1, GstE11, GstE6, GstE7, GstE8, GstE9, GstT1, Odc1
GO:0048280	vesicle fusion with Golgi apparatus	GO_BiologicalProcess-EBI-UniProt-GOA-ACAP-ARAP_15.01.2021_00h00	1.81491e-05	0.00580772	1.81491e-05	0.000108895	[4, 6, 7, 8]	Group01	66.6667	4	Bet1, Sec22, Vti1b, p115
KEGG:00860	Porphyrin and chlorophyll metabolism	KEGG_15.01.2021	1.88949e-05	0.00602749	1.12632e-08	1.12632e-07	[-1]	Group09	19.5652	9	Aats-glupro, CG10178, CG5724, CG5999, FeCH, Pbgs, Ugt36Ba, Ugt36Bc, Ugt86Dd
R-DME:196849	Metabolism of water-soluble vitamins and cofactors	REACTOME_Pathways_15.01.2021	1.91309e-05	0.00608362	1.91309e-05	9.56544e-05	[-1]	Group02	12.7273	14	CG11912, CG12264, CG17751, CG17752, CG3714, CG4407, CG7084, CG7342, CG7720, Cyt-b5, Nmdmc, Ppcdc, Tpc1, mal
GO:0006082	organic acid metabolic process	GO_BiologicalProcess-EBI-UniProt-GOA-ACAP-ARAP_15.01.2021_00h00	2.04807e-05	0.00649238	1.68717e-09	1.85588e-08	[3]	Group10	7.49415	32	Aats-ala, Aats-asn, Aats-asp, Aats-glupro, Aats-gly, Aats-his, Aats-ile, Aats-thr, Aats-trp, Aats-val, AsnS, CG10802, CG10924, CG11796, CG13334, CG1461, CG1673, CG17259, CG17544, CG33123, CG3999, CG5805, CG6428, CG9674, ImpL3, MetRS, Nmdmc, Odc1, Ppn, SREBP, Uro, aay
R-DME:8949215	Mitochondrial calcium ion transport	REACTOME_Pathways_15.01.2021	4.38885e-05	0.0138688	1.28334e-05	8.98335e-05	[-1]	Group05	38.4615	5	CG2658, CG6512, CG8728, Phb2, l(2)37Cc
GO:0005739	mitochondrion	GO_CellularComponent-EBI-UniProt-GOA-ACAP-ARAP_15.01.2021_00h00	5.03342e-05	0.0158553	5.03342e-05	0.000100668	[3, 4, 5]	Group04	5.80169	55	Aats-ala, Aats-gly, Aats-his, Aats-thr, Alr, CG10924, CG12264, CG12379, CG1673, CG17327, CG2658, CG30022, CG32500, CG34423, CG3476, CG3740, CG3999, CG42496, CG44194, CG4611, CG5059, CG5805, CG6512, CG7394, CG7791, CG8728, Ccdc56, Cyp12d1-d, Cyp12d1-p, Fdx1, Fdx2, FeCH, Gasz, Hsp22, JhI-1, ND-AGGG, Nmdmc, P32, Pgam5, Phb2, Ppn, Qtzl, Shawn, Tim17b2, Tpc1, Tspo, bcn92, bor, l(2)37Cc, lig3, mRpS31, …
GO:0019752	carboxylic acid metabolic process	GO_BiologicalProcess-EBI-UniProt-GOA-ACAP-ARAP_15.01.2021_00h00	6.33184e-05	0.019882	1.68717e-09	1.85588e-08	[5]	Group10	7.28155	30	Aats-ala, Aats-asn, Aats-asp, Aats-glupro, Aats-gly, Aats-his, Aats-ile, Aats-thr, Aats-trp, Aats-val, AsnS, CG10802, CG10924, CG11796, CG13334, CG1461, CG1673, CG17259, CG17544, CG33123, CG3999, CG6428, CG9674, ImpL3, MetRS, Nmdmc, Odc1, Ppn, SREBP, aay
GO:0005783	endoplasmic reticulum	GO_CellularComponent-EBI-UniProt-GOA-ACAP-ARAP_15.01.2021_00h00	6.54507e-05	0.0204861	2.53327e-05	0.000101331	[3, 4, 5]	Group08	6.31579	42	CG10420, CG10778, CG11796, CG13887, CG1942, CG3740, CG42508, CG8311, CaBP1, Cyp28a5, Cyp309a1, Cyp4ad1, Cyp4e3, Cyp4p1, Cyp4p2, Cyp6a14, Cyp6a17, Cyp6a2, Cyp6a20, Cyp6a21, Cyp6a22, Cyp6a23, Cyp6a9, Cyp6d2, Cyp6d4, Cyp9b1, Cyp9b2, Cyp9c1, Cyt-b5, Ero1L, Ire1, Kr-h2, P58IPK, PEK, SREBP, Sec22, Vti1b, Xport, gt, meigo, p115, scf
R-DME:381119	Unfolded Protein Response (UPR)	REACTOME_Pathways_15.01.2021	8.02381e-05	0.0250343	2.8796e-05	8.63881e-05	[-1]	Group07	50	4	Ire1, PEK, eIF-2alpha, eIF-2beta
GO:0045182	translation regulator activity	GO_BiologicalProcess-EBI-UniProt-GOA-ACAP-ARAP_15.01.2021_00h00	8.27447e-05	0.0257336	2.8796e-05	8.63881e-05	[6, 7, 8, 9]	Group07	11.8182	13	CG2017, Dgp-1, P32, PEK, Thor, brat, eIF-2alpha, eIF-2beta, eIF2B-alpha, eIF2B-delta, eIF2B-epsilon, eIF2B-gamma, eIF2D
GO:0008033	tRNA processing	GO_BiologicalProcess-EBI-UniProt-GOA-ACAP-ARAP_15.01.2021_00h00	8.94559e-05	0.0277313	1.68717e-09	1.85588e-08	[7, 8, 9]	Group10	12.5	12	Aats-ala, CG10189, CG12264, CG18596, CG33785, CG33786, CG4611, CG6353, CG9987, Elp1, Elp2, JhI-1
GO:0031984	organelle subcompartment	GO_CellularComponent-EBI-UniProt-GOA-ACAP-ARAP_15.01.2021_00h00	9.96046e-05	0.0307778	2.53327e-05	0.000101331	[2, 4]	Group08	6.37255	39	Bet1, CG11796, CG13887, CG1942, CG42508, CG7083, CG7272, CG8311, CG9773, Cyp28a5, Cyp309a1, Cyp4ad1, Cyp4e3, Cyp4p1, Cyp4p2, Cyp6a14, Cyp6a17, Cyp6a2, Cyp6a20, Cyp6a21, Cyp6a22, Cyp6a23, Cyp6a9, Cyp6d2, Cyp6d4, Cyp9b1, Cyp9b2, Cyp9c1, Cyt-b5, Ero1L, Ire1, Nsf2, PEK, SREBP, Sec22, Vti1b, meigo, p115, rho
GO:0034982	mitochondrial protein processing	GO_BiologicalProcess-EBI-UniProt-GOA-ACAP-ARAP_15.01.2021_00h00	0.000140583	0.0432995	1.28334e-05	8.98335e-05	[5, 6, 7]	Group05	44.4444	4	CG2658, CG6512, CG7791, CG8728
GO:0015803	branched-chain amino acid transport	GO_BiologicalProcess-EBI-UniProt-GOA-ACAP-ARAP_15.01.2021_00h00	0.000148655	0.0456372	0.000148655	0.000148655	[6, 9]	Group00	75	3	CD98hc, CG5805, JhI-21
R-DME:381042	PERK regulates gene expression	REACTOME_Pathways_15.01.2021	0.000148655	0.0456372	2.8796e-05	8.63881e-05	[-1]	Group07	75	3	PEK, eIF-2alpha, eIF-2beta
