# Supplementary material for: Combined Transcriptomic and Proteomic Analysis of Perk Toxicity Pathways
Source: Int J Mol Sci. 2021 Apr 27;22(9):4598. doi: 10.3390/ijms22094598 (PMC8124185; doi:10.3390/ijms22094598)
Supplement: Supplementary file 1 [file ijms-22-04598-s001.zip › Table S9.xlsx]

## Sheet: Supplementary Table 9
Supplementary Table 9. ClueGO Results: Pathway enrichment analysis of upregulated proteins in dPerk overexpressing flies. This table is related to Figure 3.
Proteins from Supplementary Table 4 were submitted to ClueGO, a Cytoscape app for pathway enrichment analysis. This table represents the ClueGO output.
GO ID	GO Term	Ontology Source	Term P-Value	Term P-Value Corrected with Bonferroni step down	Group P-Value	Group P-Value Corrected with Bonferroni step down	GO Levels	GO Groups	% Associated Genes	Nr. Genes	Associated Genes Found
GO:0006368	Transcription elongation from RNA polymerase II promoter	GO_BiologicalProcess-EBI-UniProt-GOA-ACAP-ARAP_15.01.2021_00h00	0.034794	0.034794	0.034794	0.034794	[7, 8, 9, 10, 11]	Group0	5	2	RpII15, atms
GO:0006414	Translational elongation	GO_BiologicalProcess-EBI-UniProt-GOA-ACAP-ARAP_15.01.2021_00h00	0.00195112	0.0390224	0.00195112	0.00390224	[5, 6, 7, 8]	Group1	8.82353	3	CG2017, Dgp-1, RpLP2
R-DME:381119	Unfolded Protein Response	REACTOME_Pathways_15.01.2021	0.00145412	0.0319907	0.00145412	0.00581649	[-1]	Group2	25	2	Ire1, PEK
KEGG:00980	Metabolism of xenobiotics by cytochrome P450	KEGG_15.01.2021	0.000149494	0.00388683	0.000120485	0.000602423	[-1]	Group3	7.24638	5	CG5999, GstD2, GstE5, GstE8, Ugt86Dd
KEGG:00982	Drug metabolism	KEGG_15.01.2021	1.01903e-05	0.000275139	0.000120485	0.000602423	[-1]	Group3	8.82353	6	CG5999, Fmo-1, GstD2, GstE5, GstE8, Ugt86Dd
KEGG:00983	Drug metabolism	KEGG_15.01.2021	0.000695737	0.0166977	0.000120485	0.000602423	[-1]	Group3	5.20833	5	CG5999, GstD2, GstE5, GstE8, Ugt86Dd
R-DME:196071	Metabolism of steroid hormones	REACTOME_Pathways_15.01.2021	0.00117073	0.0269267	0.0016431	0.00492929	[-1]	Group4	6.34921	4	Cyp4ad1, Cyp4e3, Spn27A, Spn77Ba
GO:0035007	Regulation of melanization defense response	GO_BiologicalProcess-EBI-UniProt-GOA-ACAP-ARAP_15.01.2021_00h00	0.00186065	0.0390736	0.0016431	0.00492929	[4, 5, 6, 7, 8]	Group4	22.2222	2	Spn27A, Spn77Ba
GO:0035009	Negative regulation of melanization defense response	GO_BiologicalProcess-EBI-UniProt-GOA-ACAP-ARAP_15.01.2021_00h00	0.000159584	0.0039896	0.0016431	0.00492929	[4, 5, 6, 7, 8, 9]	Group4	66.6667	2	Spn27A, Spn77Ba
