# Supplementary material for: Combined Transcriptomic and Proteomic Analysis of Perk Toxicity Pathways
Source: Int J Mol Sci. 2021 Apr 27;22(9):4598. doi: 10.3390/ijms22094598 (PMC8124185; doi:10.3390/ijms22094598)
Supplement: Supplementary file 1 [file ijms-22-04598-s001.zip › Table S10.xlsx]

## Sheet: Supplementary Table 10
Supplementary Table 10. ClueGO Results: Pathway enrichment analysis of downregulated transcripts in dPerk overexpressing flies. This table is related to Figure 3.
Genes from Supplementary Table 3 were submitted to ClueGO, a Cytoscape app for pathway enrichment analysis. This table represents the ClueGO output.
GO ID	GO Term	Ontology Source	Term P-Value	Term P-Value Corrected with Bonferroni step down	Group P-Value	Group P-Value Corrected with Bonferroni step down	GO Levels	GO Groups	% Associated Genes	Nr. Genes	Associated Genes Found
GO:0004553	hydrolase activity, hydrolyzing O-glycosyl compounds	GO_MolecularFunction-EBI-UniProt-GOA-ACAP-ARAP_15.01.2021_00h00	1.32371e-22	5.65223e-20	5.37835e-18	1.02189e-16	[4]	Group12	34.4086	32	AGBE, Amyrel, CG13397, CG14823, CG16756, CG16799, CG16965, CG31148, CG31414, CG33080, CG6426, CG7997, CG9485, CG9701, GNBP3, Gal, Hexo1, LManI, LManIII, LManIV, LManV, LManVI, LysP, Mal-A1, Mal-A2, Mal-A3, Mal-A4, Mal-A7, Mal-A8, Mal-B1, alpha-Man-Ic, tobi
GO:0004553	hydrolase activity, hydrolyzing O-glycosyl compounds	GO_MolecularFunction-EBI-UniProt-GOA-ACAP-ARAP_15.01.2021_00h00	1.32371e-22	5.65223e-20	1.57468e-18	3.14935e-17	[4]	Group13	34.4086	32	AGBE, Amyrel, CG13397, CG14823, CG16756, CG16799, CG16965, CG31148, CG31414, CG33080, CG6426, CG7997, CG9485, CG9701, GNBP3, Gal, Hexo1, LManI, LManIII, LManIV, LManV, LManVI, LysP, Mal-A1, Mal-A2, Mal-A3, Mal-A4, Mal-A7, Mal-A8, Mal-B1, alpha-Man-Ic, tobi
GO:0004553	hydrolase activity, hydrolyzing O-glycosyl compounds	GO_MolecularFunction-EBI-UniProt-GOA-ACAP-ARAP_15.01.2021_00h00	1.32371e-22	5.65223e-20	7.34527e-19	1.54251e-17	[4]	Group19	34.4086	32	AGBE, Amyrel, CG13397, CG14823, CG16756, CG16799, CG16965, CG31148, CG31414, CG33080, CG6426, CG7997, CG9485, CG9701, GNBP3, Gal, Hexo1, LManI, LManIII, LManIV, LManV, LManVI, LysP, Mal-A1, Mal-A2, Mal-A3, Mal-A4, Mal-A7, Mal-A8, Mal-B1, alpha-Man-Ic, tobi
GO:0004553	hydrolase activity, hydrolyzing O-glycosyl compounds	GO_MolecularFunction-EBI-UniProt-GOA-ACAP-ARAP_15.01.2021_00h00	1.32371e-22	5.65223e-20	1.57468e-18	3.14935e-17	[4]	Group20	34.4086	32	AGBE, Amyrel, CG13397, CG14823, CG16756, CG16799, CG16965, CG31148, CG31414, CG33080, CG6426, CG7997, CG9485, CG9701, GNBP3, Gal, Hexo1, LManI, LManIII, LManIV, LManV, LManVI, LysP, Mal-A1, Mal-A2, Mal-A3, Mal-A4, Mal-A7, Mal-A8, Mal-B1, alpha-Man-Ic, tobi
R-DME:1430728	Metabolism	REACTOME_Pathways_15.01.2021	4.96545e-22	2.11528e-19	1.92966e-23	4.24525e-22	[-1]	Group10	9.62171	117	Acox57D-d, AdenoK, Amnionless, CAH1, CDase, CG10026, CG11200, CG11236, CG11241, CG11438, CG12926, CG13369, CG13397, CG13898, CG14946, CG15093, CG1544, CG15553, CG16727, CG16756, CG16799, CG16935, CG16985, CG17224, CG18003, CG18258, CG18814, CG2187, CG31103, CG31414, CG33966, CG3534, CG3902, CG3940, CG42269, CG42514, CG4267, CG4752, CG4757, CG5162, CG5321, CG5958, CG5966, CG6126, CG6277, CG6283, C…
GO:0016798	hydrolase activity, acting on glycosyl bonds	GO_MolecularFunction-EBI-UniProt-GOA-ACAP-ARAP_15.01.2021_00h00	8.7153e-22	3.704e-19	5.37835e-18	1.02189e-16	[3]	Group12	30.0885	34	AGBE, Amyrel, CG13397, CG14823, CG15533, CG16756, CG16799, CG16965, CG31148, CG31414, CG33056, CG33080, CG6426, CG7997, CG9485, CG9701, GNBP3, Gal, Hexo1, LManI, LManIII, LManIV, LManV, LManVI, LysP, Mal-A1, Mal-A2, Mal-A3, Mal-A4, Mal-A7, Mal-A8, Mal-B1, alpha-Man-Ic, tobi
GO:0016798	hydrolase activity, acting on glycosyl bonds	GO_MolecularFunction-EBI-UniProt-GOA-ACAP-ARAP_15.01.2021_00h00	8.7153e-22	3.704e-19	1.57468e-18	3.14935e-17	[3]	Group13	30.0885	34	AGBE, Amyrel, CG13397, CG14823, CG15533, CG16756, CG16799, CG16965, CG31148, CG31414, CG33056, CG33080, CG6426, CG7997, CG9485, CG9701, GNBP3, Gal, Hexo1, LManI, LManIII, LManIV, LManV, LManVI, LysP, Mal-A1, Mal-A2, Mal-A3, Mal-A4, Mal-A7, Mal-A8, Mal-B1, alpha-Man-Ic, tobi
GO:0016798	hydrolase activity, acting on glycosyl bonds	GO_MolecularFunction-EBI-UniProt-GOA-ACAP-ARAP_15.01.2021_00h00	8.7153e-22	3.704e-19	1.57468e-18	3.14935e-17	[3]	Group20	30.0885	34	AGBE, Amyrel, CG13397, CG14823, CG15533, CG16756, CG16799, CG16965, CG31148, CG31414, CG33056, CG33080, CG6426, CG7997, CG9485, CG9701, GNBP3, Gal, Hexo1, LManI, LManIII, LManIV, LManV, LManVI, LysP, Mal-A1, Mal-A2, Mal-A3, Mal-A4, Mal-A7, Mal-A8, Mal-B1, alpha-Man-Ic, tobi
GO:0005615	extracellular space	GO_CellularComponent-EBI-UniProt-GOA-ACAP-ARAP_15.01.2021_00h00	2.86783e-14	1.21596e-11	2.86783e-14	4.58853e-13	[2, 3]	Group00	9.87821	73	Adgf-A, Ag5r, CG14132, CG14661, CG14990, CG15065, CG15199, CG15202, CG15533, CG16756, CG16799, CG17242, CG17974, CG18258, CG18284, CG18557, CG18563, CG2444, CG31148, CG31414, CG31704, CG31832, CG34033, CG34457, CG3534, CG3604, CG42326, CG4267, CG4408, CG4757, CG4847, CG5162, CG5402, CG5945, CG5966, CG6277, CG6283, CG6295, CG6426, CG7509, CG8093, CG9572, Cpr51A, Drs, Dup99B, Est-6, Fst, Gbp, IM33,…
GO:0005975	carbohydrate metabolic process	GO_BiologicalProcess-EBI-UniProt-GOA-ACAP-ARAP_15.01.2021_00h00	5.63475e-14	2.3835e-11	5.37835e-18	1.02189e-16	[3]	Group12	14.4828	42	AGBE, Adgf-A, Amyrel, CG10467, CG11594, CG13369, CG1544, CG16965, CG32444, CG33080, CG3534, CG6805, CG6910, CG7322, CG7997, CG9485, CG9701, GNBP3, Gal, Gale, Galt, Gk, Gnmt, Hex-C, Hexo1, LManI, LManIII, LManIV, LManV, LManVI, Mal-A1, Mal-A2, Mal-A3, Mal-A4, Mal-A7, Mal-A8, Mal-B1, Sodh-1, alpha-Man-Ic, fbp, smp-30, tobi
GO:0005975	carbohydrate metabolic process	GO_BiologicalProcess-EBI-UniProt-GOA-ACAP-ARAP_15.01.2021_00h00	5.63475e-14	2.3835e-11	1.57468e-18	3.14935e-17	[3]	Group13	14.4828	42	AGBE, Adgf-A, Amyrel, CG10467, CG11594, CG13369, CG1544, CG16965, CG32444, CG33080, CG3534, CG6805, CG6910, CG7322, CG7997, CG9485, CG9701, GNBP3, Gal, Gale, Galt, Gk, Gnmt, Hex-C, Hexo1, LManI, LManIII, LManIV, LManV, LManVI, Mal-A1, Mal-A2, Mal-A3, Mal-A4, Mal-A7, Mal-A8, Mal-B1, Sodh-1, alpha-Man-Ic, fbp, smp-30, tobi
GO:0005975	carbohydrate metabolic process	GO_BiologicalProcess-EBI-UniProt-GOA-ACAP-ARAP_15.01.2021_00h00	5.63475e-14	2.3835e-11	7.34527e-19	1.54251e-17	[3]	Group19	14.4828	42	AGBE, Adgf-A, Amyrel, CG10467, CG11594, CG13369, CG1544, CG16965, CG32444, CG33080, CG3534, CG6805, CG6910, CG7322, CG7997, CG9485, CG9701, GNBP3, Gal, Gale, Galt, Gk, Gnmt, Hex-C, Hexo1, LManI, LManIII, LManIV, LManV, LManVI, Mal-A1, Mal-A2, Mal-A3, Mal-A4, Mal-A7, Mal-A8, Mal-B1, Sodh-1, alpha-Man-Ic, fbp, smp-30, tobi
GO:0005975	carbohydrate metabolic process	GO_BiologicalProcess-EBI-UniProt-GOA-ACAP-ARAP_15.01.2021_00h00	5.63475e-14	2.3835e-11	1.57468e-18	3.14935e-17	[3]	Group20	14.4828	42	AGBE, Adgf-A, Amyrel, CG10467, CG11594, CG13369, CG1544, CG16965, CG32444, CG33080, CG3534, CG6805, CG6910, CG7322, CG7997, CG9485, CG9701, GNBP3, Gal, Gale, Galt, Gk, Gnmt, Hex-C, Hexo1, LManI, LManIII, LManIV, LManV, LManVI, Mal-A1, Mal-A2, Mal-A3, Mal-A4, Mal-A7, Mal-A8, Mal-B1, Sodh-1, alpha-Man-Ic, fbp, smp-30, tobi
KEGG:00052	Galactose metabolism	KEGG_15.01.2021	1.06933e-12	4.51255e-10	1.57468e-18	3.14935e-17	[-1]	Group13	41.6667	15	CG10467, CG32444, CG7997, CG9436, Gal, Gale, Galt, Hex-C, Mal-A1, Mal-A2, Mal-A3, Mal-A4, Mal-A7, Mal-A8, Mal-B1
KEGG:00052	Galactose metabolism	KEGG_15.01.2021	1.06933e-12	4.51255e-10	1.36185e-15	2.31514e-14	[-1]	Group14	41.6667	15	CG10467, CG32444, CG7997, CG9436, Gal, Gale, Galt, Hex-C, Mal-A1, Mal-A2, Mal-A3, Mal-A4, Mal-A7, Mal-A8, Mal-B1
KEGG:00052	Galactose metabolism	KEGG_15.01.2021	1.06933e-12	4.51255e-10	1.57468e-18	3.14935e-17	[-1]	Group20	41.6667	15	CG10467, CG32444, CG7997, CG9436, Gal, Gale, Galt, Hex-C, Mal-A1, Mal-A2, Mal-A3, Mal-A4, Mal-A7, Mal-A8, Mal-B1
R-DME:556833	Metabolism of lipids	REACTOME_Pathways_15.01.2021	1.15122e-12	4.84663e-10	1.92966e-23	4.24525e-22	[-1]	Group10	12	48	Acox57D-d, CDase, CG11438, CG14946, CG16935, CG16985, CG18003, CG18258, CG18814, CG31414, CG4267, CG4757, CG5162, CG5966, CG6277, CG6283, CG6295, CG6805, CG7997, CG8534, CG9701, CRAT, Cyp4ac1, Cyp4ac2, Cyp4d8, Cyp4s3, Est-6, Gal, Gk, Mtpalpha, Ppt2, Spn43Ab, Spn43Ad, Spn55B, Spn75F, Spn77Bb, Spn77Bc, Spn88Eb, bgm, bmm, dob, eas, fa2h, fabp, mdy, phm, sea, sxe2
R-DME:556833	Metabolism of lipids	REACTOME_Pathways_15.01.2021	1.15122e-12	4.84663e-10	1.21275e-12	1.81913e-11	[-1]	Group11	12	48	Acox57D-d, CDase, CG11438, CG14946, CG16935, CG16985, CG18003, CG18258, CG18814, CG31414, CG4267, CG4757, CG5162, CG5966, CG6277, CG6283, CG6295, CG6805, CG7997, CG8534, CG9701, CRAT, Cyp4ac1, Cyp4ac2, Cyp4d8, Cyp4s3, Est-6, Gal, Gk, Mtpalpha, Ppt2, Spn43Ab, Spn43Ad, Spn55B, Spn75F, Spn77Bb, Spn77Bc, Spn88Eb, bgm, bmm, dob, eas, fa2h, fabp, mdy, phm, sea, sxe2
R-DME:556833	Metabolism of lipids	REACTOME_Pathways_15.01.2021	1.15122e-12	4.84663e-10	8.52387e-17	1.5343e-15	[-1]	Group17	12	48	Acox57D-d, CDase, CG11438, CG14946, CG16935, CG16985, CG18003, CG18258, CG18814, CG31414, CG4267, CG4757, CG5162, CG5966, CG6277, CG6283, CG6295, CG6805, CG7997, CG8534, CG9701, CRAT, Cyp4ac1, Cyp4ac2, Cyp4d8, Cyp4s3, Est-6, Gal, Gk, Mtpalpha, Ppt2, Spn43Ab, Spn43Ad, Spn55B, Spn75F, Spn77Bb, Spn77Bc, Spn88Eb, bgm, bmm, dob, eas, fa2h, fabp, mdy, phm, sea, sxe2
R-DME:556833	Metabolism of lipids	REACTOME_Pathways_15.01.2021	1.15122e-12	4.84663e-10	3.4861e-12	4.88053e-11	[-1]	Group18	12	48	Acox57D-d, CDase, CG11438, CG14946, CG16935, CG16985, CG18003, CG18258, CG18814, CG31414, CG4267, CG4757, CG5162, CG5966, CG6277, CG6283, CG6295, CG6805, CG7997, CG8534, CG9701, CRAT, Cyp4ac1, Cyp4ac2, Cyp4d8, Cyp4s3, Est-6, Gal, Gk, Mtpalpha, Ppt2, Spn43Ab, Spn43Ad, Spn55B, Spn75F, Spn77Bb, Spn77Bc, Spn88Eb, bgm, bmm, dob, eas, fa2h, fabp, mdy, phm, sea, sxe2
GO:0015926	glucosidase activity	GO_MolecularFunction-EBI-UniProt-GOA-ACAP-ARAP_15.01.2021_00h00	3.7278e-11	1.56567e-08	5.37835e-18	1.02189e-16	[5]	Group12	62.5	10	CG16965, CG9485, CG9701, Mal-A1, Mal-A2, Mal-A3, Mal-A4, Mal-A7, Mal-A8, Mal-B1
GO:0015926	glucosidase activity	GO_MolecularFunction-EBI-UniProt-GOA-ACAP-ARAP_15.01.2021_00h00	3.7278e-11	1.56567e-08	1.57468e-18	3.14935e-17	[5]	Group20	62.5	10	CG16965, CG9485, CG9701, Mal-A1, Mal-A2, Mal-A3, Mal-A4, Mal-A7, Mal-A8, Mal-B1
GO:0044282	small molecule catabolic process	GO_BiologicalProcess-EBI-UniProt-GOA-ACAP-ARAP_15.01.2021_00h00	2.12198e-10	8.89108e-08	9.00827e-10	1.08099e-08	[3]	Group15	15.4696	28	Acox57D-d, Adgf-A, CG10361, CG10467, CG11236, CG13369, CG15093, CG32444, CG3699, CG6805, CG6910, CG8129, CG8665, CRAT, Cp38, Dat, Fdh, Gale, Galt, Gk, LKRSDH, Mtpalpha, Oat, Sardh, Sodh-1, Spat, arg, dare
GO:0090599	alpha-glucosidase activity	GO_MolecularFunction-EBI-UniProt-GOA-ACAP-ARAP_15.01.2021_00h00	1.77381e-09	7.41453e-07	1.57468e-18	3.14935e-17	[6]	Group20	66.6667	8	CG9485, Mal-A1, Mal-A2, Mal-A3, Mal-A4, Mal-A7, Mal-A8, Mal-B1
GO:0006082	organic acid metabolic process	GO_BiologicalProcess-EBI-UniProt-GOA-ACAP-ARAP_15.01.2021_00h00	4.8074e-09	2.00469e-06	9.00827e-10	1.08099e-08	[3]	Group15	10.0703	43	Acox57D-d, CDase, CG10361, CG11236, CG11407, CG15093, CG1544, CG16935, CG31076, CG3603, CG3699, CG4830, CG5568, CG6465, CG6733, CG8129, CG8534, CG8665, CG8834, CG9510, CG9914, CG9993, CRAT, Cp38, FASN3, Gip, Gnmt, Hex-C, Irp-1B, LKRSDH, Men-b, Mtpalpha, Oat, Sardh, Spat, arg, bgm, fa2h, mdy, phm, pug, smp-30, su(r)
GO:0006082	organic acid metabolic process	GO_BiologicalProcess-EBI-UniProt-GOA-ACAP-ARAP_15.01.2021_00h00	4.8074e-09	2.00469e-06	4.64825e-11	6.04273e-10	[3]	Group21	10.0703	43	Acox57D-d, CDase, CG10361, CG11236, CG11407, CG15093, CG1544, CG16935, CG31076, CG3603, CG3699, CG4830, CG5568, CG6465, CG6733, CG8129, CG8534, CG8665, CG8834, CG9510, CG9914, CG9993, CRAT, Cp38, FASN3, Gip, Gnmt, Hex-C, Irp-1B, LKRSDH, Men-b, Mtpalpha, Oat, Sardh, Spat, arg, bgm, fa2h, mdy, phm, pug, smp-30, su(r)
GO:0019752	carboxylic acid metabolic process	GO_BiologicalProcess-EBI-UniProt-GOA-ACAP-ARAP_15.01.2021_00h00	5.10223e-09	2.12253e-06	9.00827e-10	1.08099e-08	[5]	Group15	10.1942	42	Acox57D-d, CDase, CG10361, CG11236, CG11407, CG15093, CG1544, CG16935, CG31076, CG3603, CG3699, CG4830, CG5568, CG6465, CG6733, CG8129, CG8534, CG8665, CG8834, CG9510, CG9914, CG9993, CRAT, Cp38, FASN3, Gip, Gnmt, Hex-C, Irp-1B, LKRSDH, Men-b, Mtpalpha, Oat, Sardh, Spat, arg, bgm, fa2h, mdy, pug, smp-30, su(r)
GO:0019752	carboxylic acid metabolic process	GO_BiologicalProcess-EBI-UniProt-GOA-ACAP-ARAP_15.01.2021_00h00	5.10223e-09	2.12253e-06	4.64825e-11	6.04273e-10	[5]	Group21	10.1942	42	Acox57D-d, CDase, CG10361, CG11236, CG11407, CG15093, CG1544, CG16935, CG31076, CG3603, CG3699, CG4830, CG5568, CG6465, CG6733, CG8129, CG8534, CG8665, CG8834, CG9510, CG9914, CG9993, CRAT, Cp38, FASN3, Gip, Gnmt, Hex-C, Irp-1B, LKRSDH, Men-b, Mtpalpha, Oat, Sardh, Spat, arg, bgm, fa2h, mdy, pug, smp-30, su(r)
GO:0043436	oxoacid metabolic process	GO_BiologicalProcess-EBI-UniProt-GOA-ACAP-ARAP_15.01.2021_00h00	6.3267e-09	2.62558e-06	9.00827e-10	1.08099e-08	[4]	Group15	10.1205	42	Acox57D-d, CDase, CG10361, CG11236, CG11407, CG15093, CG1544, CG16935, CG31076, CG3603, CG3699, CG4830, CG5568, CG6465, CG6733, CG8129, CG8534, CG8665, CG8834, CG9510, CG9914, CG9993, CRAT, Cp38, FASN3, Gip, Gnmt, Hex-C, Irp-1B, LKRSDH, Men-b, Mtpalpha, Oat, Sardh, Spat, arg, bgm, fa2h, mdy, pug, smp-30, su(r)
GO:0043436	oxoacid metabolic process	GO_BiologicalProcess-EBI-UniProt-GOA-ACAP-ARAP_15.01.2021_00h00	6.3267e-09	2.62558e-06	4.64825e-11	6.04273e-10	[4]	Group21	10.1205	42	Acox57D-d, CDase, CG10361, CG11236, CG11407, CG15093, CG1544, CG16935, CG31076, CG3603, CG3699, CG4830, CG5568, CG6465, CG6733, CG8129, CG8534, CG8665, CG8834, CG9510, CG9914, CG9993, CRAT, Cp38, FASN3, Gip, Gnmt, Hex-C, Irp-1B, LKRSDH, Men-b, Mtpalpha, Oat, Sardh, Spat, arg, bgm, fa2h, mdy, pug, smp-30, su(r)
GO:0005996	monosaccharide metabolic process	GO_BiologicalProcess-EBI-UniProt-GOA-ACAP-ARAP_15.01.2021_00h00	7.33864e-09	3.0382e-06	1.57468e-18	3.14935e-17	[3, 4]	Group13	20.9877	17	CG10467, CG13369, CG32444, CG3534, CG7322, Gal, Gale, Galt, Gnmt, Hex-C, LManI, LManIII, LManIV, LManV, LManVI, fbp, smp-30
GO:0005996	monosaccharide metabolic process	GO_BiologicalProcess-EBI-UniProt-GOA-ACAP-ARAP_15.01.2021_00h00	7.33864e-09	3.0382e-06	1.36185e-15	2.31514e-14	[3, 4]	Group14	20.9877	17	CG10467, CG13369, CG32444, CG3534, CG7322, Gal, Gale, Galt, Gnmt, Hex-C, LManI, LManIII, LManIV, LManV, LManVI, fbp, smp-30
GO:0005996	monosaccharide metabolic process	GO_BiologicalProcess-EBI-UniProt-GOA-ACAP-ARAP_15.01.2021_00h00	7.33864e-09	3.0382e-06	7.34527e-19	1.54251e-17	[3, 4]	Group19	20.9877	17	CG10467, CG13369, CG32444, CG3534, CG7322, Gal, Gale, Galt, Gnmt, Hex-C, LManI, LManIII, LManIV, LManV, LManVI, fbp, smp-30
GO:0000023	maltose metabolic process	GO_BiologicalProcess-EBI-UniProt-GOA-ACAP-ARAP_15.01.2021_00h00	1.1889e-08	4.91017e-06	1.57468e-18	3.14935e-17	[5, 6]	Group20	70	7	Mal-A1, Mal-A2, Mal-A3, Mal-A4, Mal-A7, Mal-A8, Mal-B1
GO:0032450	maltose alpha-glucosidase activity	GO_BiologicalProcess-EBI-UniProt-GOA-ACAP-ARAP_15.01.2021_00h00	1.1889e-08	4.91017e-06	1.57468e-18	3.14935e-17	[6, 7]	Group20	70	7	Mal-A1, Mal-A2, Mal-A3, Mal-A4, Mal-A7, Mal-A8, Mal-B1
GO:0004558	alpha-1,4-glucosidase activity	GO_MolecularFunction-EBI-UniProt-GOA-ACAP-ARAP_15.01.2021_00h00	1.1889e-08	4.91017e-06	1.57468e-18	3.14935e-17	[7]	Group20	70	7	Mal-A1, Mal-A2, Mal-A3, Mal-A4, Mal-A7, Mal-A8, Mal-B1
R-DME:71387	Metabolism of carbohydrates	REACTOME_Pathways_15.01.2021	1.20956e-08	4.9834e-06	7.34527e-19	1.54251e-17	[-1]	Group19	15.2318	23	CG13369, CG13397, CG13898, CG16756, CG16799, CG3534, CG7322, CG7882, CG8036, CG9886, CG9914, Gal, Gale, Galt, Hex-C, LManI, LManIII, LManIV, LManV, LManVI, LysP, fbp, sea
R-DME:8963743	Digestion and absorption	REACTOME_Pathways_15.01.2021	1.3135e-08	5.39849e-06	3.4861e-12	4.88053e-11	[-1]	Group18	20.2381	17	Amyrel, CG18258, CG18284, CG18302, CG31091, CG4267, CG5162, CG5966, CG6277, CG6283, CG6295, CG7882, CG8093, CG9701, Lip4, Npc1b, sxe2
KEGG:00500	Starch and sucrose metabolism	KEGG_15.01.2021	1.32975e-08	5.45199e-06	5.37835e-18	1.02189e-16	[-1]	Group12	34.375	11	AGBE, Amyrel, CG9485, Hex-C, Mal-A1, Mal-A2, Mal-A3, Mal-A4, Mal-A7, Mal-A8, Mal-B1
KEGG:00500	Starch and sucrose metabolism	KEGG_15.01.2021	1.32975e-08	5.45199e-06	1.57468e-18	3.14935e-17	[-1]	Group20	34.375	11	AGBE, Amyrel, CG9485, Hex-C, Mal-A1, Mal-A2, Mal-A3, Mal-A4, Mal-A7, Mal-A8, Mal-B1
GO:0004867	serine-type endopeptidase inhibitor activity	GO_BiologicalProcess-EBI-UniProt-GOA-ACAP-ARAP_15.01.2021_00h00	1.58514e-08	6.48323e-06	8.52387e-17	1.5343e-15	[8, 9, 10, 11, 12, 13, 14]	Group17	20	17	CG10031, CG14298, CG16704, CG31777, CG3604, CG42465, CG42828, IM33, Sfp24Ba, Sfp24Bb, Spn43Ab, Spn43Ad, Spn55B, Spn75F, Spn77Bb, Spn77Bc, Spn88Eb
GO:0004867	serine-type endopeptidase inhibitor activity	GO_BiologicalProcess-EBI-UniProt-GOA-ACAP-ARAP_15.01.2021_00h00	1.58514e-08	6.48323e-06	3.91867e-06	2.3512e-05	[8, 9, 10, 11, 12, 13, 14]	Group22	20	17	CG10031, CG14298, CG16704, CG31777, CG3604, CG42465, CG42828, IM33, Sfp24Ba, Sfp24Bb, Spn43Ab, Spn43Ad, Spn55B, Spn75F, Spn77Bb, Spn77Bc, Spn88Eb
GO:0016042	lipid catabolic process	GO_BiologicalProcess-EBI-UniProt-GOA-ACAP-ARAP_15.01.2021_00h00	1.66265e-08	6.78362e-06	1.21275e-12	1.81913e-11	[4]	Group11	14.4578	24	Acox57D-d, CDase, CG15533, CG18258, CG18302, CG31091, CG31148, CG31414, CG3699, CG4267, CG5162, CG5966, CG6277, CG6283, CG6295, CG7997, CG8093, CRAT, Lip4, Mtpalpha, bmm, dare, dob, sxe2
GO:0016042	lipid catabolic process	GO_BiologicalProcess-EBI-UniProt-GOA-ACAP-ARAP_15.01.2021_00h00	1.66265e-08	6.78362e-06	9.00827e-10	1.08099e-08	[4]	Group15	14.4578	24	Acox57D-d, CDase, CG15533, CG18258, CG18302, CG31091, CG31148, CG31414, CG3699, CG4267, CG5162, CG5966, CG6277, CG6283, CG6295, CG7997, CG8093, CRAT, Lip4, Mtpalpha, bmm, dare, dob, sxe2
GO:0016042	lipid catabolic process	GO_BiologicalProcess-EBI-UniProt-GOA-ACAP-ARAP_15.01.2021_00h00	1.66265e-08	6.78362e-06	3.4861e-12	4.88053e-11	[4]	Group18	14.4578	24	Acox57D-d, CDase, CG15533, CG18258, CG18302, CG31091, CG31148, CG31414, CG3699, CG4267, CG5162, CG5966, CG6277, CG6283, CG6295, CG7997, CG8093, CRAT, Lip4, Mtpalpha, bmm, dare, dob, sxe2
GO:0004806	triglyceride lipase activity	GO_MolecularFunction-EBI-UniProt-GOA-ACAP-ARAP_15.01.2021_00h00	1.79955e-08	7.32415e-06	1.21275e-12	1.81913e-11	[5]	Group11	22.7273	15	CG18258, CG18284, CG18302, CG31091, CG4267, CG5162, CG5966, CG6277, CG6283, CG6295, CG8093, Lip4, bmm, dob, sxe2
GO:0004806	triglyceride lipase activity	GO_MolecularFunction-EBI-UniProt-GOA-ACAP-ARAP_15.01.2021_00h00	1.79955e-08	7.32415e-06	3.4861e-12	4.88053e-11	[5]	Group18	22.7273	15	CG18258, CG18284, CG18302, CG31091, CG4267, CG5162, CG5966, CG6277, CG6283, CG6295, CG8093, Lip4, bmm, dob, sxe2
GO:0017171	serine hydrolase activity	GO_MolecularFunction-EBI-UniProt-GOA-ACAP-ARAP_15.01.2021_00h00	3.25968e-08	1.32343e-05	3.91867e-06	2.3512e-05	[3]	Group22	10.3064	37	CG10031, CG11034, CG14298, CG14990, CG16704, CG17242, CG1773, CG18179, CG18557, CG18563, CG30090, CG30371, CG31777, CG31821, CG34457, CG3604, CG3734, CG3739, CG42465, CG42828, CG8299, CG9649, IM33, Jon25Bii, Jon99Ci, Phae1, Phae2, Sfp24Ba, Sfp24Bb, Spn43Ab, Spn43Ad, Spn55B, Spn75F, Spn77Bb, Spn77Bc, Spn88Eb, Tequila
GO:0008236	serine-type peptidase activity	GO_BiologicalProcess-EBI-UniProt-GOA-ACAP-ARAP_15.01.2021_00h00	3.25968e-08	1.32343e-05	3.91867e-06	2.3512e-05	[6, 7, 9, 10]	Group22	10.3064	37	CG10031, CG11034, CG14298, CG14990, CG16704, CG17242, CG1773, CG18179, CG18557, CG18563, CG30090, CG30371, CG31777, CG31821, CG34457, CG3604, CG3734, CG3739, CG42465, CG42828, CG8299, CG9649, IM33, Jon25Bii, Jon99Ci, Phae1, Phae2, Sfp24Ba, Sfp24Bb, Spn43Ab, Spn43Ad, Spn55B, Spn75F, Spn77Bb, Spn77Bc, Spn88Eb, Tequila
GO:0004866	endopeptidase inhibitor activity	GO_BiologicalProcess-EBI-UniProt-GOA-ACAP-ARAP_15.01.2021_00h00	4.68345e-08	1.8968e-05	3.91867e-06	2.3512e-05	[7, 8, 9, 10, 11, 12, 13]	Group22	17.6471	18	CG10031, CG14298, CG16704, CG31777, CG3604, CG42465, CG42828, CG8066, IM33, Sfp24Ba, Sfp24Bb, Spn43Ab, Spn43Ad, Spn55B, Spn75F, Spn77Bb, Spn77Bc, Spn88Eb
GO:0061135	endopeptidase regulator activity	GO_BiologicalProcess-EBI-UniProt-GOA-ACAP-ARAP_15.01.2021_00h00	6.39652e-08	2.5842e-05	3.91867e-06	2.3512e-05	[6, 7, 8, 9, 10, 11, 12]	Group22	17.3077	18	CG10031, CG14298, CG16704, CG31777, CG3604, CG42465, CG42828, CG8066, IM33, Sfp24Ba, Sfp24Bb, Spn43Ab, Spn43Ad, Spn55B, Spn75F, Spn77Bb, Spn77Bc, Spn88Eb
GO:0030414	peptidase inhibitor activity	GO_BiologicalProcess-EBI-UniProt-GOA-ACAP-ARAP_15.01.2021_00h00	7.45295e-08	3.00354e-05	3.91867e-06	2.3512e-05	[6, 7, 8, 9, 10, 11, 12]	Group22	17.1429	18	CG10031, CG14298, CG16704, CG31777, CG3604, CG42465, CG42828, CG8066, IM33, Sfp24Ba, Sfp24Bb, Spn43Ab, Spn43Ad, Spn55B, Spn75F, Spn77Bb, Spn77Bc, Spn88Eb
GO:0010951	negative regulation of endopeptidase activity	GO_BiologicalProcess-EBI-UniProt-GOA-ACAP-ARAP_15.01.2021_00h00	7.45295e-08	3.00354e-05	3.91867e-06	2.3512e-05	[7, 8, 9, 10, 11, 12]	Group22	17.1429	18	CG10031, CG14298, CG16704, CG31777, CG3604, CG42465, CG42828, CG8066, IM33, Sfp24Ba, Sfp24Bb, Spn43Ab, Spn43Ad, Spn55B, Spn75F, Spn77Bb, Spn77Bc, Spn88Eb
KEGG:00511	Other glycan degradation	KEGG_15.01.2021	7.77602e-08	3.12596e-05	5.37835e-18	1.02189e-16	[-1]	Group12	39.1304	9	CG31148, CG31414, Gal, Hexo1, LManI, LManIII, LManIV, LManV, LManVI
KEGG:00511	Other glycan degradation	KEGG_15.01.2021	7.77602e-08	3.12596e-05	7.34527e-19	1.54251e-17	[-1]	Group19	39.1304	9	CG31148, CG31414, Gal, Hexo1, LManI, LManIII, LManIV, LManV, LManVI
GO:0052689	carboxylic ester hydrolase activity	GO_MolecularFunction-EBI-UniProt-GOA-ACAP-ARAP_15.01.2021_00h00	8.21766e-08	3.29528e-05	3.4861e-12	4.88053e-11	[4]	Group18	14.2857	22	CG18258, CG18284, CG18302, CG31091, CG4267, CG4757, CG5162, CG5966, CG6277, CG6283, CG6295, CG8093, Est-6, Lip4, alpha-Est10, alpha-Est2, alpha-Est5, alpha-Est7, bmm, dob, smp-30, sxe2
GO:0010466	negative regulation of peptidase activity	GO_BiologicalProcess-EBI-UniProt-GOA-ACAP-ARAP_15.01.2021_00h00	1.1654e-07	4.6616e-05	3.91867e-06	2.3512e-05	[6, 7, 8, 9, 10, 11]	Group22	16.6667	18	CG10031, CG14298, CG16704, CG31777, CG3604, CG42465, CG42828, CG8066, IM33, Sfp24Ba, Sfp24Bb, Spn43Ab, Spn43Ad, Spn55B, Spn75F, Spn77Bb, Spn77Bc, Spn88Eb
R-DME:192456	Digestion of dietary lipid	REACTOME_Pathways_15.01.2021	1.23884e-07	4.94298e-05	3.4861e-12	4.88053e-11	[-1]	Group18	23.2143	13	CG18258, CG18284, CG18302, CG31091, CG4267, CG5162, CG5966, CG6277, CG6283, CG6295, CG8093, Lip4, sxe2
GO:0006629	lipid metabolic process	GO_BiologicalProcess-EBI-UniProt-GOA-ACAP-ARAP_15.01.2021_00h00	1.33005e-07	5.29361e-05	1.92966e-23	4.24525e-22	[3]	Group10	8.25243	51	Acox57D-d, CDase, CG11200, CG11407, CG11438, CG15533, CG16935, CG17560, CG17562, CG18031, CG18258, CG18284, CG18302, CG31091, CG31148, CG31414, CG3603, CG3699, CG4020, CG4267, CG4830, CG5162, CG5568, CG5966, CG6277, CG6283, CG6295, CG6805, CG7997, CG8093, CG8534, CG8834, CG9509, CG9914, CG9993, CRAT, FASN3, Gk, Lip4, Mtpalpha, NLaz, Npc1b, bgm, bmm, dare, dob, eas, fa2h, mdy, phm, sxe2
GO:0006629	lipid metabolic process	GO_BiologicalProcess-EBI-UniProt-GOA-ACAP-ARAP_15.01.2021_00h00	1.33005e-07	5.29361e-05	1.21275e-12	1.81913e-11	[3]	Group11	8.25243	51	Acox57D-d, CDase, CG11200, CG11407, CG11438, CG15533, CG16935, CG17560, CG17562, CG18031, CG18258, CG18284, CG18302, CG31091, CG31148, CG31414, CG3603, CG3699, CG4020, CG4267, CG4830, CG5162, CG5568, CG5966, CG6277, CG6283, CG6295, CG6805, CG7997, CG8093, CG8534, CG8834, CG9509, CG9914, CG9993, CRAT, FASN3, Gk, Lip4, Mtpalpha, NLaz, Npc1b, bgm, bmm, dare, dob, eas, fa2h, mdy, phm, sxe2
GO:0006629	lipid metabolic process	GO_BiologicalProcess-EBI-UniProt-GOA-ACAP-ARAP_15.01.2021_00h00	1.33005e-07	5.29361e-05	3.4861e-12	4.88053e-11	[3]	Group18	8.25243	51	Acox57D-d, CDase, CG11200, CG11407, CG11438, CG15533, CG16935, CG17560, CG17562, CG18031, CG18258, CG18284, CG18302, CG31091, CG31148, CG31414, CG3603, CG3699, CG4020, CG4267, CG4830, CG5162, CG5568, CG5966, CG6277, CG6283, CG6295, CG6805, CG7997, CG8093, CG8534, CG8834, CG9509, CG9914, CG9993, CRAT, FASN3, Gk, Lip4, Mtpalpha, NLaz, Npc1b, bgm, bmm, dare, dob, eas, fa2h, mdy, phm, sxe2
GO:0006629	lipid metabolic process	GO_BiologicalProcess-EBI-UniProt-GOA-ACAP-ARAP_15.01.2021_00h00	1.33005e-07	5.29361e-05	4.64825e-11	6.04273e-10	[3]	Group21	8.25243	51	Acox57D-d, CDase, CG11200, CG11407, CG11438, CG15533, CG16935, CG17560, CG17562, CG18031, CG18258, CG18284, CG18302, CG31091, CG31148, CG31414, CG3603, CG3699, CG4020, CG4267, CG4830, CG5162, CG5568, CG5966, CG6277, CG6283, CG6295, CG6805, CG7997, CG8093, CG8534, CG8834, CG9509, CG9914, CG9993, CRAT, FASN3, Gk, Lip4, Mtpalpha, NLaz, Npc1b, bgm, bmm, dare, dob, eas, fa2h, mdy, phm, sxe2
R-DME:8935690	Digestion	REACTOME_Pathways_15.01.2021	1.60964e-07	6.39025e-05	3.4861e-12	4.88053e-11	[-1]	Group18	19.4805	15	Amyrel, CG18258, CG18284, CG18302, CG31091, CG4267, CG5162, CG5966, CG6277, CG6283, CG6295, CG8093, CG9701, Lip4, sxe2
GO:0061134	peptidase regulator activity	GO_BiologicalProcess-EBI-UniProt-GOA-ACAP-ARAP_15.01.2021_00h00	2.06193e-07	8.16525e-05	3.91867e-06	2.3512e-05	[5, 6, 7, 8, 9, 10, 11]	Group22	16.0714	18	CG10031, CG14298, CG16704, CG31777, CG3604, CG42465, CG42828, CG8066, IM33, Sfp24Ba, Sfp24Bb, Spn43Ab, Spn43Ad, Spn55B, Spn75F, Spn77Bb, Spn77Bc, Spn88Eb
GO:0044262	cellular carbohydrate metabolic process	GO_BiologicalProcess-EBI-UniProt-GOA-ACAP-ARAP_15.01.2021_00h00	2.34652e-07	9.26877e-05	1.57468e-18	3.14935e-17	[3, 4]	Group13	15.2	19	AGBE, CG11594, CG13369, CG3534, CG6805, CG6910, CG9485, Gk, Gnmt, Hex-C, Mal-A1, Mal-A2, Mal-A3, Mal-A4, Mal-A7, Mal-A8, Mal-B1, Sodh-1, fbp
GO:0044262	cellular carbohydrate metabolic process	GO_BiologicalProcess-EBI-UniProt-GOA-ACAP-ARAP_15.01.2021_00h00	2.34652e-07	9.26877e-05	1.57468e-18	3.14935e-17	[3, 4]	Group20	15.2	19	AGBE, CG11594, CG13369, CG3534, CG6805, CG6910, CG9485, Gk, Gnmt, Hex-C, Mal-A1, Mal-A2, Mal-A3, Mal-A4, Mal-A7, Mal-A8, Mal-B1, Sodh-1, fbp
KEGG:00040	Pentose and glucuronate interconversions	KEGG_15.01.2021	2.56866e-07	0.000101205	2.56866e-07	2.56866e-06	[-1]	Group02	24	12	CG15661, CG17322, CG17324, CG3534, CG3597, CG3609, CG4302, CG7322, CG9436, CG9914, Sodh-1, Ugt37b1
GO:0019318	hexose metabolic process	GO_BiologicalProcess-EBI-UniProt-GOA-ACAP-ARAP_15.01.2021_00h00	3.56338e-07	0.000140041	1.57468e-18	3.14935e-17	[4, 5]	Group13	19.7183	14	CG10467, CG32444, CG7322, Gal, Gale, Galt, Gnmt, Hex-C, LManI, LManIII, LManIV, LManV, LManVI, fbp
GO:0019318	hexose metabolic process	GO_BiologicalProcess-EBI-UniProt-GOA-ACAP-ARAP_15.01.2021_00h00	3.56338e-07	0.000140041	1.36185e-15	2.31514e-14	[4, 5]	Group14	19.7183	14	CG10467, CG32444, CG7322, Gal, Gale, Galt, Gnmt, Hex-C, LManI, LManIII, LManIV, LManV, LManVI, fbp
GO:0019318	hexose metabolic process	GO_BiologicalProcess-EBI-UniProt-GOA-ACAP-ARAP_15.01.2021_00h00	3.56338e-07	0.000140041	7.34527e-19	1.54251e-17	[4, 5]	Group19	19.7183	14	CG10467, CG32444, CG7322, Gal, Gale, Galt, Gnmt, Hex-C, LManI, LManIII, LManIV, LManV, LManVI, fbp
GO:0005984	disaccharide metabolic process	GO_BiologicalProcess-EBI-UniProt-GOA-ACAP-ARAP_15.01.2021_00h00	5.38431e-07	0.000211065	1.57468e-18	3.14935e-17	[4, 5]	Group20	38.0952	8	Mal-A1, Mal-A2, Mal-A3, Mal-A4, Mal-A7, Mal-A8, Mal-B1, fbp
KEGG:00260	Glycine, serine and threonine metabolism	KEGG_15.01.2021	5.54493e-07	0.000216807	5.54493e-07	4.99044e-06	[-1]	Group03	32.1429	9	CG10361, CG11236, CG11241, CG8129, CG9629, CG9886, Gnmt, Sardh, Spat
GO:0046394	carboxylic acid biosynthetic process	GO_BiologicalProcess-EBI-UniProt-GOA-ACAP-ARAP_15.01.2021_00h00	5.6923e-07	0.000222	4.64825e-11	6.04273e-10	[5, 6]	Group21	13.7931	20	CDase, CG11407, CG16935, CG3603, CG4830, CG5568, CG8534, CG8834, CG9510, CG9993, FASN3, Gnmt, LKRSDH, Oat, Spat, bgm, fa2h, pug, smp-30, su(r)
GO:0004252	serine-type endopeptidase activity	GO_BiologicalProcess-EBI-UniProt-GOA-ACAP-ARAP_15.01.2021_00h00	6.01243e-07	0.000233884	3.91867e-06	2.3512e-05	[7, 8, 10, 11]	Group22	9.79228	33	CG10031, CG14298, CG14990, CG16704, CG17242, CG1773, CG18179, CG18557, CG18563, CG30090, CG30371, CG31777, CG34457, CG3604, CG42465, CG42828, CG8299, CG9649, IM33, Jon25Bii, Jon99Ci, Phae1, Phae2, Sfp24Ba, Sfp24Bb, Spn43Ab, Spn43Ad, Spn55B, Spn75F, Spn77Bb, Spn77Bc, Spn88Eb, Tequila
KEGG:04142	Lysosome	KEGG_15.01.2021	6.76315e-07	0.00026241	7.34527e-19	1.54251e-17	[-1]	Group19	14.876	18	CG13397, CG13516, CG31148, CG31414, CG4847, CG7997, DNaseII, Gal, Hexo1, LManI, LManIII, LManIV, LManV, LManVI, Lip4, Npc1b, Ppt2, Vha100-5
GO:0045861	negative regulation of proteolysis	GO_BiologicalProcess-EBI-UniProt-GOA-ACAP-ARAP_15.01.2021_00h00	7.65963e-07	0.000296428	3.91867e-06	2.3512e-05	[5, 6, 7, 8]	Group22	14.7541	18	CG10031, CG14298, CG16704, CG31777, CG3604, CG42465, CG42828, CG8066, IM33, Sfp24Ba, Sfp24Bb, Spn43Ab, Spn43Ad, Spn55B, Spn75F, Spn77Bb, Spn77Bc, Spn88Eb
GO:0016053	organic acid biosynthetic process	GO_BiologicalProcess-EBI-UniProt-GOA-ACAP-ARAP_15.01.2021_00h00	9.86387e-07	0.000380745	4.64825e-11	6.04273e-10	[4]	Group21	13.3333	20	CDase, CG11407, CG16935, CG3603, CG4830, CG5568, CG8534, CG8834, CG9510, CG9993, FASN3, Gnmt, LKRSDH, Oat, Spat, bgm, fa2h, pug, smp-30, su(r)
GO:1901575	organic substance catabolic process	GO_BiologicalProcess-EBI-UniProt-GOA-ACAP-ARAP_15.01.2021_00h00	1.51679e-06	0.000583965	9.00827e-10	1.08099e-08	[3]	Group15	6.84372	67	Acox57D-d, Adgf-A, CDase, CG10361, CG10467, CG11236, CG12917, CG13369, CG15093, CG1544, CG15533, CG17224, CG18258, CG18302, CG31091, CG31148, CG31414, CG32444, CG33346, CG3699, CG3819, CG4267, CG4847, CG5162, CG5966, CG6277, CG6283, CG6295, CG6805, CG6910, CG7997, CG8093, CG8129, CG8665, CG9485, CRAT, CRMP, Cp38, DNaseII, Dat, Dcp-1, Est-6, Fdh, Gale, Galt, Gk, Gnmt, Hex-C, Kdm2, LKRSDH, Lip4, Mt…
GO:1901575	organic substance catabolic process	GO_BiologicalProcess-EBI-UniProt-GOA-ACAP-ARAP_15.01.2021_00h00	1.51679e-06	0.000583965	3.4861e-12	4.88053e-11	[3]	Group18	6.84372	67	Acox57D-d, Adgf-A, CDase, CG10361, CG10467, CG11236, CG12917, CG13369, CG15093, CG1544, CG15533, CG17224, CG18258, CG18302, CG31091, CG31148, CG31414, CG32444, CG33346, CG3699, CG3819, CG4267, CG4847, CG5162, CG5966, CG6277, CG6283, CG6295, CG6805, CG6910, CG7997, CG8093, CG8129, CG8665, CG9485, CRAT, CRMP, Cp38, DNaseII, Dat, Dcp-1, Est-6, Fdh, Gale, Galt, Gk, Gnmt, Hex-C, Kdm2, LKRSDH, Lip4, Mt…
R-DME:8853383	Lysosomal oligosaccharide catabolism	REACTOME_Pathways_15.01.2021	1.52799e-06	0.000586748	7.34527e-19	1.54251e-17	[-1]	Group19	71.4286	5	LManI, LManIII, LManIV, LManV, LManVI
GO:0016614	oxidoreductase activity, acting on CH-OH group of donors	GO_MolecularFunction-EBI-UniProt-GOA-ACAP-ARAP_15.01.2021_00h00	1.74258e-06	0.000667409	1.74258e-06	1.39407e-05	[3]	Group08	13.3803	19	CG11200, CG12116, CG14946, CG15093, CG18003, CG18814, CG3301, CG3603, CG3699, CG7322, CG9436, CG9509, CG9914, FASN3, Fdh, Hex-C, Men-b, Mtpalpha, Sodh-1
GO:0016298	lipase activity	GO_MolecularFunction-EBI-UniProt-GOA-ACAP-ARAP_15.01.2021_00h00	2.03329e-06	0.000776716	1.21275e-12	1.81913e-11	[4]	Group11	15.2381	16	CG15533, CG18258, CG18284, CG18302, CG31091, CG4267, CG5162, CG5966, CG6277, CG6283, CG6295, CG8093, Lip4, bmm, dob, sxe2
GO:0016298	lipase activity	GO_MolecularFunction-EBI-UniProt-GOA-ACAP-ARAP_15.01.2021_00h00	2.03329e-06	0.000776716	3.4861e-12	4.88053e-11	[4]	Group18	15.2381	16	CG15533, CG18258, CG18284, CG18302, CG31091, CG4267, CG5162, CG5966, CG6277, CG6283, CG6295, CG8093, Lip4, bmm, dob, sxe2
GO:0032787	monocarboxylic acid metabolic process	GO_BiologicalProcess-EBI-UniProt-GOA-ACAP-ARAP_15.01.2021_00h00	2.15374e-06	0.000820575	4.64825e-11	6.04273e-10	[6]	Group21	11.5	23	Acox57D-d, CDase, CG11407, CG1544, CG16935, CG31076, CG3603, CG3699, CG4830, CG5568, CG8534, CG8834, CG9914, CG9993, CRAT, FASN3, Gip, Hex-C, Men-b, Mtpalpha, Spat, bgm, fa2h
GO:0009410	response to xenobiotic stimulus	GO_BiologicalProcess-EBI-UniProt-GOA-ACAP-ARAP_15.01.2021_00h00	2.41705e-06	0.000918478	2.41705e-06	1.69193e-05	[3]	Group09	38.8889	7	CG17322, CG17324, Cyp6t1, Cyp6w1, St1, St3, phm
GO:0006805	xenobiotic metabolic process	GO_BiologicalProcess-EBI-UniProt-GOA-ACAP-ARAP_15.01.2021_00h00	2.41705e-06	0.000918478	2.41705e-06	1.69193e-05	[3, 5]	Group09	38.8889	7	CG17322, CG17324, Cyp6t1, Cyp6w1, St1, St3, phm
GO:0071466	cellular response to xenobiotic stimulus	GO_BiologicalProcess-EBI-UniProt-GOA-ACAP-ARAP_15.01.2021_00h00	2.41705e-06	0.000918478	2.41705e-06	1.69193e-05	[4]	Group09	38.8889	7	CG17322, CG17324, Cyp6t1, Cyp6w1, St1, St3, phm
GO:0016616	oxidoreductase activity, acting on the CH-OH group of donors, NAD or NADP as acceptor	GO_MolecularFunction-EBI-UniProt-GOA-ACAP-ARAP_15.01.2021_00h00	2.45166e-06	0.000929179	1.74258e-06	1.39407e-05	[4]	Group08	14.2857	17	CG11200, CG12116, CG14946, CG15093, CG18814, CG3301, CG3603, CG3699, CG7322, CG9436, CG9914, FASN3, Fdh, Hex-C, Men-b, Mtpalpha, Sodh-1
R-DME:196071	Metabolism of steroid hormones	REACTOME_Pathways_15.01.2021	3.60151e-06	0.00136137	8.52387e-17	1.5343e-15	[-1]	Group17	19.0476	12	CG14946, Cyp4ac1, Cyp4ac2, Cyp4d8, Cyp4s3, Spn43Ab, Spn43Ad, Spn55B, Spn75F, Spn77Bb, Spn77Bc, Spn88Eb
R-DME:196071	Metabolism of steroid hormones	REACTOME_Pathways_15.01.2021	3.60151e-06	0.00136137	3.91867e-06	2.3512e-05	[-1]	Group22	19.0476	12	CG14946, Cyp4ac1, Cyp4ac2, Cyp4d8, Cyp4s3, Spn43Ab, Spn43Ad, Spn55B, Spn75F, Spn77Bb, Spn77Bc, Spn88Eb
GO:0004175	endopeptidase activity	GO_BiologicalProcess-EBI-UniProt-GOA-ACAP-ARAP_15.01.2021_00h00	4.5705e-06	0.00172308	3.91867e-06	2.3512e-05	[6, 7, 9, 10]	Group22	7.87546	43	AdamTS-A, CG10031, CG14298, CG14526, CG14528, CG14990, CG16704, CG17242, CG1773, CG18179, CG18557, CG18563, CG30090, CG30371, CG31777, CG34457, CG3604, CG3775, CG42465, CG42828, CG4721, CG4847, CG5715, CG8066, CG8299, CG8550, CG9649, Dcp-1, IM33, Jon25Bii, Jon99Ci, Phae1, Phae2, Sfp24Ba, Sfp24Bb, Spn43Ab, Spn43Ad, Spn55B, Spn75F, Spn77Bb, Spn77Bc, Spn88Eb, Tequila
GO:0004857	enzyme inhibitor activity	GO_BiologicalProcess-EBI-UniProt-GOA-ACAP-ARAP_15.01.2021_00h00	5.22277e-06	0.00196376	3.91867e-06	2.3512e-05	[5]	Group22	12.9496	18	CG10031, CG14298, CG16704, CG31777, CG3604, CG42465, CG42828, CG8066, IM33, Sfp24Ba, Sfp24Bb, Spn43Ab, Spn43Ad, Spn55B, Spn75F, Spn77Bb, Spn77Bc, Spn88Eb
GO:0051346	negative regulation of hydrolase activity	GO_BiologicalProcess-EBI-UniProt-GOA-ACAP-ARAP_15.01.2021_00h00	6.40462e-06	0.00240173	3.91867e-06	2.3512e-05	[5]	Group22	12.766	18	CG10031, CG14298, CG16704, CG31777, CG3604, CG42465, CG42828, CG8066, IM33, Sfp24Ba, Sfp24Bb, Spn43Ab, Spn43Ad, Spn55B, Spn75F, Spn77Bb, Spn77Bc, Spn88Eb
GO:0052548	regulation of endopeptidase activity	GO_BiologicalProcess-EBI-UniProt-GOA-ACAP-ARAP_15.01.2021_00h00	6.40462e-06	0.00240173	3.91867e-06	2.3512e-05	[6, 7, 8, 10, 11]	Group22	12.766	18	CG10031, CG14298, CG16704, CG31777, CG3604, CG42465, CG42828, CG8066, IM33, Sfp24Ba, Sfp24Bb, Spn43Ab, Spn43Ad, Spn55B, Spn75F, Spn77Bb, Spn77Bc, Spn88Eb
GO:0004559	alpha-mannosidase activity	GO_MolecularFunction-EBI-UniProt-GOA-ACAP-ARAP_15.01.2021_00h00	6.74642e-06	0.00252316	7.34527e-19	1.54251e-17	[6]	Group19	42.8571	6	LManI, LManIII, LManIV, LManV, LManVI, alpha-Man-Ic
GO:0035337	fatty-acyl-CoA metabolic process	GO_BiologicalProcess-EBI-UniProt-GOA-ACAP-ARAP_15.01.2021_00h00	7.3599e-06	0.00274524	1.42054e-07	1.5626e-06	[4, 5, 6, 7, 8, 9, 10, 11]	Group16	24.3243	9	CG11407, CG17560, CG17562, CG18031, CG4020, CG4830, CG5568, CG8834, CG9993
GO:0035337	fatty-acyl-CoA metabolic process	GO_BiologicalProcess-EBI-UniProt-GOA-ACAP-ARAP_15.01.2021_00h00	7.3599e-06	0.00274524	4.64825e-11	6.04273e-10	[4, 5, 6, 7, 8, 9, 10, 11]	Group21	24.3243	9	CG11407, CG17560, CG17562, CG18031, CG4020, CG4830, CG5568, CG8834, CG9993
R-DME:8957322	Metabolism of steroids	REACTOME_Pathways_15.01.2021	7.51185e-06	0.00279441	1.92966e-23	4.24525e-22	[-1]	Group10	14.5631	15	Acox57D-d, CG14946, Cyp4ac1, Cyp4ac2, Cyp4d8, Cyp4s3, Spn43Ab, Spn43Ad, Spn55B, Spn75F, Spn77Bb, Spn77Bc, Spn88Eb, fabp, phm
R-DME:8957322	Metabolism of steroids	REACTOME_Pathways_15.01.2021	7.51185e-06	0.00279441	8.52387e-17	1.5343e-15	[-1]	Group17	14.5631	15	Acox57D-d, CG14946, Cyp4ac1, Cyp4ac2, Cyp4d8, Cyp4s3, Spn43Ab, Spn43Ad, Spn55B, Spn75F, Spn77Bb, Spn77Bc, Spn88Eb, fabp, phm
R-DME:8957322	Metabolism of steroids	REACTOME_Pathways_15.01.2021	7.51185e-06	0.00279441	3.91867e-06	2.3512e-05	[-1]	Group22	14.5631	15	Acox57D-d, CG14946, Cyp4ac1, Cyp4ac2, Cyp4d8, Cyp4s3, Spn43Ab, Spn43Ad, Spn55B, Spn75F, Spn77Bb, Spn77Bc, Spn88Eb, fabp, phm
R-DME:1483206	Glycerophospholipid biosynthesis	REACTOME_Pathways_15.01.2021	8.47707e-06	0.00314499	1.92966e-23	4.24525e-22	[-1]	Group10	14.4231	15	CG18258, CG4267, CG4757, CG5162, CG5966, CG6277, CG6283, CG6295, Est-6, Mtpalpha, bmm, dob, eas, mdy, sxe2
R-DME:1483206	Glycerophospholipid biosynthesis	REACTOME_Pathways_15.01.2021	8.47707e-06	0.00314499	3.4861e-12	4.88053e-11	[-1]	Group18	14.4231	15	CG18258, CG4267, CG4757, CG5162, CG5966, CG6277, CG6283, CG6295, Est-6, Mtpalpha, bmm, dob, eas, mdy, sxe2
GO:0015923	mannosidase activity	GO_MolecularFunction-EBI-UniProt-GOA-ACAP-ARAP_15.01.2021_00h00	1.08841e-05	0.00402712	7.34527e-19	1.54251e-17	[5]	Group19	40	6	LManI, LManIII, LManIV, LManV, LManVI, alpha-Man-Ic
GO:0052547	regulation of peptidase activity	GO_BiologicalProcess-EBI-UniProt-GOA-ACAP-ARAP_15.01.2021_00h00	1.26724e-05	0.00467612	3.91867e-06	2.3512e-05	[5, 6, 7, 9, 10]	Group22	12.1622	18	CG10031, CG14298, CG16704, CG31777, CG3604, CG42465, CG42828, CG8066, IM33, Sfp24Ba, Sfp24Bb, Spn43Ab, Spn43Ad, Spn55B, Spn75F, Spn77Bb, Spn77Bc, Spn88Eb
GO:1901568	fatty acid derivative metabolic process	GO_BiologicalProcess-EBI-UniProt-GOA-ACAP-ARAP_15.01.2021_00h00	1.4615e-05	0.00537832	1.42054e-07	1.5626e-06	[3]	Group16	22.5	9	CG11407, CG17560, CG17562, CG18031, CG4020, CG4830, CG5568, CG8834, CG9993
GO:0009311	oligosaccharide metabolic process	GO_BiologicalProcess-EBI-UniProt-GOA-ACAP-ARAP_15.01.2021_00h00	1.4615e-05	0.00537832	1.57468e-18	3.14935e-17	[4]	Group20	22.5	9	CG7997, Mal-A1, Mal-A2, Mal-A3, Mal-A4, Mal-A7, Mal-A8, Mal-B1, fbp
GO:1901568	fatty acid derivative metabolic process	GO_BiologicalProcess-EBI-UniProt-GOA-ACAP-ARAP_15.01.2021_00h00	1.4615e-05	0.00537832	4.64825e-11	6.04273e-10	[3]	Group21	22.5	9	CG11407, CG17560, CG17562, CG18031, CG4020, CG4830, CG5568, CG8834, CG9993
R-DME:8939242	RUNX1 regulates transcription of genes involved in differentiation of keratinocytes	REACTOME_Pathways_15.01.2021	1.49211e-05	0.00547604	8.52387e-17	1.5343e-15	[-1]	Group17	25.8065	8	CG4847, Spn43Ab, Spn43Ad, Spn55B, Spn75F, Spn77Bb, Spn77Bc, Spn88Eb
R-DME:8939242	RUNX1 regulates transcription of genes involved in differentiation of keratinocytes	REACTOME_Pathways_15.01.2021	1.49211e-05	0.00547604	3.91867e-06	2.3512e-05	[-1]	Group22	25.8065	8	CG4847, Spn43Ab, Spn43Ad, Spn55B, Spn75F, Spn77Bb, Spn77Bc, Spn88Eb
GO:0006013	mannose metabolic process	GO_BiologicalProcess-EBI-UniProt-GOA-ACAP-ARAP_15.01.2021_00h00	1.66694e-05	0.006101	7.34527e-19	1.54251e-17	[5, 6]	Group19	50	5	LManI, LManIII, LManIV, LManV, LManVI
GO:0006631	fatty acid metabolic process	GO_BiologicalProcess-EBI-UniProt-GOA-ACAP-ARAP_15.01.2021_00h00	1.6865e-05	0.00615572	1.21275e-12	1.81913e-11	[4, 5, 7]	Group11	12.4088	17	Acox57D-d, CDase, CG11407, CG16935, CG3603, CG3699, CG4830, CG5568, CG8534, CG8834, CG9914, CG9993, CRAT, FASN3, Mtpalpha, bgm, fa2h
GO:0006631	fatty acid metabolic process	GO_BiologicalProcess-EBI-UniProt-GOA-ACAP-ARAP_15.01.2021_00h00	1.6865e-05	0.00615572	4.64825e-11	6.04273e-10	[4, 5, 7]	Group21	12.4088	17	Acox57D-d, CDase, CG11407, CG16935, CG3603, CG3699, CG4830, CG5568, CG8534, CG8834, CG9914, CG9993, CRAT, FASN3, Mtpalpha, bgm, fa2h
R-DME:425407	SLC-mediated transmembrane transport	REACTOME_Pathways_15.01.2021	1.9292e-05	0.00702228	1.9292e-05	9.64599e-05	[-1]	Group05	10.0877	23	CG10960, CG1208, CG1213, CG13795, CG15096, CG16727, CG2187, CG31103, CG42269, CG6126, CG6484, CG7255, CG7882, CG8028, CG8083, CG8249, CG9864, MFS14, Mal-A2, NaPi-T, Oatp58Da, ZnT77C, slif
GO:0046395	carboxylic acid catabolic process	GO_BiologicalProcess-EBI-UniProt-GOA-ACAP-ARAP_15.01.2021_00h00	2.35021e-05	0.00853128	9.00827e-10	1.08099e-08	[5, 6]	Group15	13.2743	15	Acox57D-d, CG10361, CG11236, CG15093, CG3699, CG8129, CG8665, CRAT, Cp38, LKRSDH, Mtpalpha, Oat, Sardh, Spat, arg
GO:0046395	carboxylic acid catabolic process	GO_BiologicalProcess-EBI-UniProt-GOA-ACAP-ARAP_15.01.2021_00h00	2.35021e-05	0.00853128	4.64825e-11	6.04273e-10	[5, 6]	Group21	13.2743	15	Acox57D-d, CG10361, CG11236, CG15093, CG3699, CG8129, CG8665, CRAT, Cp38, LKRSDH, Mtpalpha, Oat, Sardh, Spat, arg
GO:0044283	small molecule biosynthetic process	GO_BiologicalProcess-EBI-UniProt-GOA-ACAP-ARAP_15.01.2021_00h00	2.48435e-05	0.00899334	4.64825e-11	6.04273e-10	[3]	Group21	9.09091	27	Adgf-A, CDase, CG11407, CG12116, CG16935, CG17224, CG3603, CG4830, CG5568, CG8534, CG8834, CG9510, CG9993, FASN3, Gnmt, LKRSDH, Npc1b, Oat, Spat, bgm, dare, fa2h, fbp, phm, pug, smp-30, su(r)
R-DME:8979227	Triglyceride metabolism	REACTOME_Pathways_15.01.2021	2.96068e-05	0.0106881	2.96068e-05	0.000118427	[-1]	Group07	45.4545	5	Gk, bmm, dob, fabp, mdy
GO:0006012	galactose metabolic process	GO_BiologicalProcess-EBI-UniProt-GOA-ACAP-ARAP_15.01.2021_00h00	2.96068e-05	0.0106881	1.36185e-15	2.31514e-14	[5, 6]	Group14	45.4545	5	CG10467, CG32444, Gal, Gale, Galt
GO:0006012	galactose metabolic process	GO_BiologicalProcess-EBI-UniProt-GOA-ACAP-ARAP_15.01.2021_00h00	2.96068e-05	0.0106881	7.34527e-19	1.54251e-17	[5, 6]	Group19	45.4545	5	CG10467, CG32444, Gal, Gale, Galt
GO:0006012	galactose metabolic process	GO_BiologicalProcess-EBI-UniProt-GOA-ACAP-ARAP_15.01.2021_00h00	2.96068e-05	0.0106881	1.57468e-18	3.14935e-17	[5, 6]	Group20	45.4545	5	CG10467, CG32444, Gal, Gale, Galt
R-DME:2022377	Metabolism of Angiotensinogen to Angiotensins	REACTOME_Pathways_15.01.2021	2.99327e-05	0.0107758	8.52387e-17	1.5343e-15	[-1]	Group17	13.7255	14	CG14526, CG14528, CG3775, CG4721, CG4757, CG8550, Est-6, Spn43Ab, Spn43Ad, Spn55B, Spn75F, Spn77Bb, Spn77Bc, Spn88Eb
R-DME:2022377	Metabolism of Angiotensinogen to Angiotensins	REACTOME_Pathways_15.01.2021	2.99327e-05	0.0107758	3.91867e-06	2.3512e-05	[-1]	Group22	13.7255	14	CG14526, CG14528, CG3775, CG4721, CG4757, CG8550, Est-6, Spn43Ab, Spn43Ad, Spn55B, Spn75F, Spn77Bb, Spn77Bc, Spn88Eb
R-DME:1482801	Acyl chain remodelling of PS	REACTOME_Pathways_15.01.2021	3.10599e-05	0.0111505	3.4861e-12	4.88053e-11	[-1]	Group18	23.5294	8	CG18258, CG4267, CG5162, CG5966, CG6277, CG6283, CG6295, sxe2
GO:0016054	organic acid catabolic process	GO_BiologicalProcess-EBI-UniProt-GOA-ACAP-ARAP_15.01.2021_00h00	3.56712e-05	0.0127703	9.00827e-10	1.08099e-08	[4]	Group15	12.8205	15	Acox57D-d, CG10361, CG11236, CG15093, CG3699, CG8129, CG8665, CRAT, Cp38, LKRSDH, Mtpalpha, Oat, Sardh, Spat, arg
GO:0016054	organic acid catabolic process	GO_BiologicalProcess-EBI-UniProt-GOA-ACAP-ARAP_15.01.2021_00h00	3.56712e-05	0.0127703	4.64825e-11	6.04273e-10	[4]	Group21	12.8205	15	Acox57D-d, CG10361, CG11236, CG15093, CG3699, CG8129, CG8665, CRAT, Cp38, LKRSDH, Mtpalpha, Oat, Sardh, Spat, arg
R-DME:196854	Metabolism of vitamins and cofactors	REACTOME_Pathways_15.01.2021	4.00263e-05	0.0142894	4.00263e-05	0.000120079	[-1]	Group04	11.1801	18	Amnionless, CG10026, CG11200, CG12926, CG13898, CG15553, CG16727, CG2187, CG31103, CG33966, CG42269, CG42514, CG5958, CG6126, CG7882, CG8665, fabp, pug
GO:0008233	peptidase activity	GO_BiologicalProcess-EBI-UniProt-GOA-ACAP-ARAP_15.01.2021_00h00	4.21698e-05	0.0150124	3.91867e-06	2.3512e-05	[5, 6, 8, 9]	Group22	6.85315	49	AdamTS-A, CG10031, CG11034, CG14298, CG14526, CG14528, CG14990, CG16704, CG17242, CG1773, CG18179, CG18557, CG18563, CG30090, CG30371, CG31777, CG31821, CG34457, CG3604, CG3734, CG3739, CG3775, CG42465, CG42828, CG4408, CG4721, CG4847, CG5715, CG8066, CG8299, CG8550, CG9649, Dcp-1, IM33, Jon25Bii, Jon99Ci, Phae1, Phae2, Sfp24Ba, Sfp24Bb, Spn43Ab, Spn43Ad, Spn55B, Spn75F, Spn77Bb, Spn77Bc, Spn88Eb…
GO:0016788	hydrolase activity, acting on ester bonds	GO_MolecularFunction-EBI-UniProt-GOA-ACAP-ARAP_15.01.2021_00h00	4.68106e-05	0.0166178	3.4861e-12	4.88053e-11	[3]	Group18	7.09677	44	Alp2, CG11291, CG11438, CG12917, CG15533, CG16985, CG18258, CG18284, CG18302, CG18473, CG2145, CG31091, CG31812, CG32191, CG33082, CG33346, CG3819, CG4267, CG4757, CG5162, CG5966, CG6277, CG6283, CG6295, CG6805, CG8093, CG9119, DNaseII, Est-6, FASN3, LanB1, Lip4, Ppt2, Sid, alpha-Est10, alpha-Est2, alpha-Est5, alpha-Est7, bmm, dob, fbp, mre11, smp-30, sxe2
R-DME:1474290	Collagen formation	REACTOME_Pathways_15.01.2021	4.80781e-05	0.0170197	8.52387e-17	1.5343e-15	[-1]	Group17	19.5652	9	CG4847, Spn43Ab, Spn43Ad, Spn55B, Spn75F, Spn77Bb, Spn77Bc, Spn88Eb, lox2
R-DME:1474290	Collagen formation	REACTOME_Pathways_15.01.2021	4.80781e-05	0.0170197	3.91867e-06	2.3512e-05	[-1]	Group22	19.5652	9	CG4847, Spn43Ab, Spn43Ad, Spn55B, Spn75F, Spn77Bb, Spn77Bc, Spn88Eb, lox2
GO:0006633	fatty acid biosynthetic process	GO_BiologicalProcess-EBI-UniProt-GOA-ACAP-ARAP_15.01.2021_00h00	5.13208e-05	0.0181162	1.42054e-07	1.5626e-06	[5, 6, 7, 8]	Group16	14.8148	12	CDase, CG11407, CG16935, CG3603, CG4830, CG5568, CG8534, CG8834, CG9993, FASN3, bgm, fa2h
GO:0006633	fatty acid biosynthetic process	GO_BiologicalProcess-EBI-UniProt-GOA-ACAP-ARAP_15.01.2021_00h00	5.13208e-05	0.0181162	4.64825e-11	6.04273e-10	[5, 6, 7, 8]	Group21	14.8148	12	CDase, CG11407, CG16935, CG3603, CG4830, CG5568, CG8534, CG8834, CG9993, FASN3, bgm, fa2h
R-DME:1483257	Phospholipid metabolism	REACTOME_Pathways_15.01.2021	5.25157e-05	0.0184855	1.92966e-23	4.24525e-22	[-1]	Group10	11.8519	16	CG18258, CG4267, CG4757, CG5162, CG5966, CG6277, CG6283, CG6295, CG6805, Est-6, Mtpalpha, bmm, dob, eas, mdy, sxe2
R-DME:1483257	Phospholipid metabolism	REACTOME_Pathways_15.01.2021	5.25157e-05	0.0184855	3.4861e-12	4.88053e-11	[-1]	Group18	11.8519	16	CG18258, CG4267, CG4757, CG5162, CG5966, CG6277, CG6283, CG6295, CG6805, Est-6, Mtpalpha, bmm, dob, eas, mdy, sxe2
GO:0006066	alcohol metabolic process	GO_BiologicalProcess-EBI-UniProt-GOA-ACAP-ARAP_15.01.2021_00h00	5.30766e-05	0.0186299	5.30766e-05	0.000106153	[3, 4]	Group06	12.3967	15	CDase, CG11200, CG12116, CG18814, CG6805, CG6910, Dat, Fdh, Gbp, Gk, Npc1b, Sodh-1, dare, mdy, phm
R-DME:1482883	Acyl chain remodeling of DAG and TAG	REACTOME_Pathways_15.01.2021	5.44872e-05	0.0190705	2.96068e-05	0.000118427	[-1]	Group07	100	3	bmm, dob, mdy
GO:0035383	thioester metabolic process	GO_BiologicalProcess-EBI-UniProt-GOA-ACAP-ARAP_15.01.2021_00h00	6.71841e-05	0.0234473	1.42054e-07	1.5626e-06	[3, 4]	Group16	16.9492	10	CG11407, CG17560, CG17562, CG18031, CG4020, CG4830, CG5568, CG8834, CG9993, LKRSDH
GO:0006637	acyl-CoA metabolic process	GO_BiologicalProcess-EBI-UniProt-GOA-ACAP-ARAP_15.01.2021_00h00	6.71841e-05	0.0234473	1.42054e-07	1.5626e-06	[4, 5, 6, 7, 8, 9, 10]	Group16	16.9492	10	CG11407, CG17560, CG17562, CG18031, CG4020, CG4830, CG5568, CG8834, CG9993, LKRSDH
GO:0035383	thioester metabolic process	GO_BiologicalProcess-EBI-UniProt-GOA-ACAP-ARAP_15.01.2021_00h00	6.71841e-05	0.0234473	4.64825e-11	6.04273e-10	[3, 4]	Group21	16.9492	10	CG11407, CG17560, CG17562, CG18031, CG4020, CG4830, CG5568, CG8834, CG9993, LKRSDH
GO:0006637	acyl-CoA metabolic process	GO_BiologicalProcess-EBI-UniProt-GOA-ACAP-ARAP_15.01.2021_00h00	6.71841e-05	0.0234473	4.64825e-11	6.04273e-10	[4, 5, 6, 7, 8, 9, 10]	Group21	16.9492	10	CG11407, CG17560, CG17562, CG18031, CG4020, CG4830, CG5568, CG8834, CG9993, LKRSDH
GO:0016620	oxidoreductase activity, acting on the aldehyde or oxo group of donors, NAD or NADP as acceptor	GO_MolecularFunction-EBI-UniProt-GOA-ACAP-ARAP_15.01.2021_00h00	7.31893e-05	0.0254699	1.42054e-07	1.5626e-06	[4]	Group16	21.0526	8	CG17560, CG17562, CG18031, CG31076, CG4020, CG8665, CG9629, Fdh
GO:0072330	monocarboxylic acid biosynthetic process	GO_BiologicalProcess-EBI-UniProt-GOA-ACAP-ARAP_15.01.2021_00h00	7.39541e-05	0.0256621	1.42054e-07	1.5626e-06	[6, 7]	Group16	14.2857	12	CDase, CG11407, CG16935, CG3603, CG4830, CG5568, CG8534, CG8834, CG9993, FASN3, bgm, fa2h
GO:0072330	monocarboxylic acid biosynthetic process	GO_BiologicalProcess-EBI-UniProt-GOA-ACAP-ARAP_15.01.2021_00h00	7.39541e-05	0.0256621	4.64825e-11	6.04273e-10	[6, 7]	Group21	14.2857	12	CDase, CG11407, CG16935, CG3603, CG4830, CG5568, CG8534, CG8834, CG9993, FASN3, bgm, fa2h
R-DME:1474244	Extracellular matrix organization	REACTOME_Pathways_15.01.2021	8.32007e-05	0.0287875	8.52387e-17	1.5343e-15	[-1]	Group17	14.1176	12	AdamTS-A, CG4847, LanB1, Spn43Ab, Spn43Ad, Spn55B, Spn75F, Spn77Bb, Spn77Bc, Spn88Eb, lox2, scw
R-DME:1474244	Extracellular matrix organization	REACTOME_Pathways_15.01.2021	8.32007e-05	0.0287875	3.91867e-06	2.3512e-05	[-1]	Group22	14.1176	12	AdamTS-A, CG4847, LanB1, Spn43Ab, Spn43Ad, Spn55B, Spn75F, Spn77Bb, Spn77Bc, Spn88Eb, lox2, scw
R-DME:2980736	Peptide hormone metabolism	REACTOME_Pathways_15.01.2021	8.55074e-05	0.0295	8.52387e-17	1.5343e-15	[-1]	Group17	12.5	14	CG14526, CG14528, CG3775, CG4721, CG4757, CG8550, Est-6, Spn43Ab, Spn43Ad, Spn55B, Spn75F, Spn77Bb, Spn77Bc, Spn88Eb
R-DME:2980736	Peptide hormone metabolism	REACTOME_Pathways_15.01.2021	8.55074e-05	0.0295	3.91867e-06	2.3512e-05	[-1]	Group22	12.5	14	CG14526, CG14528, CG3775, CG4721, CG4757, CG8550, Est-6, Spn43Ab, Spn43Ad, Spn55B, Spn75F, Spn77Bb, Spn77Bc, Spn88Eb
GO:0006790	sulfur compound metabolic process	GO_BiologicalProcess-EBI-UniProt-GOA-ACAP-ARAP_15.01.2021_00h00	9.17581e-05	0.0315648	1.42054e-07	1.5626e-06	[3]	Group16	10.1604	19	CG11407, CG17560, CG17562, CG18031, CG4020, CG4752, CG4830, CG5568, CG8834, CG9993, Cp38, Gnmt, GstE13, GstT3, LKRSDH, Sardh, St1, St3, pug
GO:0016052	carbohydrate catabolic process	GO_BiologicalProcess-EBI-UniProt-GOA-ACAP-ARAP_15.01.2021_00h00	0.000101733	0.0348944	1.36185e-15	2.31514e-14	[4]	Group14	14.8649	11	CG10467, CG13369, CG1544, CG32444, CG6910, CG9485, Gale, Galt, Gk, Hex-C, Sodh-1
GO:0016052	carbohydrate catabolic process	GO_BiologicalProcess-EBI-UniProt-GOA-ACAP-ARAP_15.01.2021_00h00	0.000101733	0.0348944	7.34527e-19	1.54251e-17	[4]	Group19	14.8649	11	CG10467, CG13369, CG1544, CG32444, CG6910, CG9485, Gale, Galt, Gk, Hex-C, Sodh-1
R-DME:194002	Glucocorticoid biosynthesis	REACTOME_Pathways_15.01.2021	0.000103995	0.0355662	8.52387e-17	1.5343e-15	[-1]	Group17	23.3333	7	Spn43Ab, Spn43Ad, Spn55B, Spn75F, Spn77Bb, Spn77Bc, Spn88Eb
R-DME:194002	Glucocorticoid biosynthesis	REACTOME_Pathways_15.01.2021	0.000103995	0.0355662	3.91867e-06	2.3512e-05	[-1]	Group22	23.3333	7	Spn43Ab, Spn43Ad, Spn55B, Spn75F, Spn77Bb, Spn77Bc, Spn88Eb
GO:0046514	ceramide catabolic process	GO_BiologicalProcess-EBI-UniProt-GOA-ACAP-ARAP_15.01.2021_00h00	0.000127458	0.0434632	0.000127458	0.000127458	[6, 7, 8]	Group01	50	4	CDase, CG31148, CG31414, CG7997
GO:0019388	galactose catabolic process	GO_BiologicalProcess-EBI-UniProt-GOA-ACAP-ARAP_15.01.2021_00h00	0.000127458	0.0434632	1.36185e-15	2.31514e-14	[6, 7]	Group14	50	4	CG10467, CG32444, Gale, Galt
GO:0033499	galactose catabolic process via UDP-galactose	GO_BiologicalProcess-EBI-UniProt-GOA-ACAP-ARAP_15.01.2021_00h00	0.000127458	0.0434632	1.36185e-15	2.31514e-14	[7, 8]	Group14	50	4	CG10467, CG32444, Gale, Galt
GO:0019388	galactose catabolic process	GO_BiologicalProcess-EBI-UniProt-GOA-ACAP-ARAP_15.01.2021_00h00	0.000127458	0.0434632	7.34527e-19	1.54251e-17	[6, 7]	Group19	50	4	CG10467, CG32444, Gale, Galt
GO:0033499	galactose catabolic process via UDP-galactose	GO_BiologicalProcess-EBI-UniProt-GOA-ACAP-ARAP_15.01.2021_00h00	0.000127458	0.0434632	7.34527e-19	1.54251e-17	[7, 8]	Group19	50	4	CG10467, CG32444, Gale, Galt
GO:0019388	galactose catabolic process	GO_BiologicalProcess-EBI-UniProt-GOA-ACAP-ARAP_15.01.2021_00h00	0.000127458	0.0434632	1.57468e-18	3.14935e-17	[6, 7]	Group20	50	4	CG10467, CG32444, Gale, Galt
GO:0033499	galactose catabolic process via UDP-galactose	GO_BiologicalProcess-EBI-UniProt-GOA-ACAP-ARAP_15.01.2021_00h00	0.000127458	0.0434632	1.57468e-18	3.14935e-17	[7, 8]	Group20	50	4	CG10467, CG32444, Gale, Galt
R-DME:140837	Intrinsic Pathway of Fibrin Clot Formation	REACTOME_Pathways_15.01.2021	0.000129974	0.0441913	8.52387e-17	1.5343e-15	[-1]	Group17	22.5806	7	Spn43Ab, Spn43Ad, Spn55B, Spn75F, Spn77Bb, Spn77Bc, Spn88Eb
R-DME:140875	Common Pathway of Fibrin Clot Formation	REACTOME_Pathways_15.01.2021	0.000129974	0.0441913	8.52387e-17	1.5343e-15	[-1]	Group17	22.5806	7	Spn43Ab, Spn43Ad, Spn55B, Spn75F, Spn77Bb, Spn77Bc, Spn88Eb
R-DME:140877	Formation of Fibrin Clot (Clotting Cascade)	REACTOME_Pathways_15.01.2021	0.000129974	0.0441913	8.52387e-17	1.5343e-15	[-1]	Group17	22.5806	7	Spn43Ab, Spn43Ad, Spn55B, Spn75F, Spn77Bb, Spn77Bc, Spn88Eb
R-DME:140837	Intrinsic Pathway of Fibrin Clot Formation	REACTOME_Pathways_15.01.2021	0.000129974	0.0441913	3.91867e-06	2.3512e-05	[-1]	Group22	22.5806	7	Spn43Ab, Spn43Ad, Spn55B, Spn75F, Spn77Bb, Spn77Bc, Spn88Eb
R-DME:140875	Common Pathway of Fibrin Clot Formation	REACTOME_Pathways_15.01.2021	0.000129974	0.0441913	3.91867e-06	2.3512e-05	[-1]	Group22	22.5806	7	Spn43Ab, Spn43Ad, Spn55B, Spn75F, Spn77Bb, Spn77Bc, Spn88Eb
R-DME:140877	Formation of Fibrin Clot (Clotting Cascade)	REACTOME_Pathways_15.01.2021	0.000129974	0.0441913	3.91867e-06	2.3512e-05	[-1]	Group22	22.5806	7	Spn43Ab, Spn43Ad, Spn55B, Spn75F, Spn77Bb, Spn77Bc, Spn88Eb
GO:0016903	oxidoreductase activity, acting on the aldehyde or oxo group of donors	GO_MolecularFunction-EBI-UniProt-GOA-ACAP-ARAP_15.01.2021_00h00	0.000131145	0.044458	1.42054e-07	1.5626e-06	[3]	Group16	17.3077	9	CG1544, CG17560, CG17562, CG18031, CG31076, CG4020, CG8665, CG9629, Fdh
