# Supplementary material for: Combined Transcriptomic and Proteomic Analysis of Perk Toxicity Pathways
Source: Int J Mol Sci. 2021 Apr 27;22(9):4598. doi: 10.3390/ijms22094598 (PMC8124185; doi:10.3390/ijms22094598)
Supplement: Supplementary file 1 [file ijms-22-04598-s001.zip › Table S11.xlsx]

## Sheet: Supplementary Table 11
Supplementary Table 11. ClueGO Results: Pathway enrichment analysis of downregulated proteins in dPerk overexpressing flies. This table is related to Figure 3.
Proteins from Supplementary Table 5 were submitted to ClueGO, a Cytoscape app for pathway enrichment analysis. This table represents the ClueGO output.
GO ID	GO Term	Ontology Source	Term P-Value	Term P-Value Corrected with Bonferroni step down	Group P-Value	Group P-Value Corrected with Bonferroni step down	GO Levels	GO Groups	% Associated Genes	Nr. Genes	Associated Genes Found
R-DME:189200	Cellular hexose transport	REACTOME_Pathways_15.01.2021	0.00010281	0.00822483	0.00010281	0.000514052	[-1]	Group0	16.6667	4	CG1208, CG14606, CG4607, CG6484
GO:0005615	extracellular space	GO_CellularComponent-EBI-UniProt-GOA-ACAP-ARAP_15.01.2021_00h00	5.97258e-13	5.85313e-11	5.97258e-13	4.18081e-12	[2, 3]	Group1	4.46549	33	Ag5r, CG14034, CG14661, CG16820, CG1701, CG17097, CG17242, CG18258, CG18284, CG31872, CG31883, CG34033, CG43319, CG4847, CG5162, CG6690, CG9029, CG9572, CecC, Cys, Dup99B, Est-6, Met75Ca, Obp51a, Sfp24Ba, Sfp24Bc, Sfp35C, Sfp60F, Spn28F, Spn75F, Spn77Bb, Spn77Bc, TotC
GO:0004866	endopeptidase inhibitor activity	GO_BiologicalProcess-EBI-UniProt-GOA-ACAP-ARAP_15.01.2021_00h00	1.13991e-06	0.000110571	4.82017e-06	2.8921e-05	[7, 8, 9, 10, 11, 12, 13]	Group6	8.82353	9	CG16713, Cys, Sfp24Ba, Sfp24Bc, Spn28F, Spn75F, Spn77Bb, Spn77Bc, sigmar
GO:0061135	endopeptidase regulator activity	GO_BiologicalProcess-EBI-UniProt-GOA-ACAP-ARAP_15.01.2021_00h00	1.34353e-06	0.000128979	4.82017e-06	2.8921e-05	[6, 7, 8, 9, 10, 11, 12]	Group6	8.65385	9	CG16713, Cys, Sfp24Ba, Sfp24Bc, Spn28F, Spn75F, Spn77Bb, Spn77Bc, sigmar
GO:0030414	peptidase inhibitor activity	GO_BiologicalProcess-EBI-UniProt-GOA-ACAP-ARAP_15.01.2021_00h00	1.45662e-06	0.000138379	4.82017e-06	2.8921e-05	[6, 7, 8, 9, 10, 11, 12]	Group6	8.57143	9	CG16713, Cys, Sfp24Ba, Sfp24Bc, Spn28F, Spn75F, Spn77Bb, Spn77Bc, sigmar
GO:0010951	negative regulation of endopeptidase activity	GO_BiologicalProcess-EBI-UniProt-GOA-ACAP-ARAP_15.01.2021_00h00	1.45662e-06	0.000138379	4.82017e-06	2.8921e-05	[7, 8, 9, 10, 11, 12]	Group6	8.57143	9	CG16713, Cys, Sfp24Ba, Sfp24Bc, Spn28F, Spn75F, Spn77Bb, Spn77Bc, sigmar
GO:0010466	negative regulation of peptidase activity	GO_BiologicalProcess-EBI-UniProt-GOA-ACAP-ARAP_15.01.2021_00h00	1.84657e-06	0.000173578	4.82017e-06	2.8921e-05	[6, 7, 8, 9, 10, 11]	Group6	8.33333	9	CG16713, Cys, Sfp24Ba, Sfp24Bc, Spn28F, Spn75F, Spn77Bb, Spn77Bc, sigmar
GO:0061134	peptidase regulator activity	GO_BiologicalProcess-EBI-UniProt-GOA-ACAP-ARAP_15.01.2021_00h00	2.50433e-06	0.000232903	4.82017e-06	2.8921e-05	[5, 6, 7, 8, 9, 10, 11]	Group6	8.03571	9	CG16713, Cys, Sfp24Ba, Sfp24Bc, Spn28F, Spn75F, Spn77Bb, Spn77Bc, sigmar
R-DME:196071	Metabolism of steroid hormones	REACTOME_Pathways_15.01.2021	3.94218e-06	0.00036268	4.82017e-06	2.8921e-05	[-1]	Group6	11.1111	7	CG1444, Cyp4e1, Cyp4p1, Spn28F, Spn75F, Spn77Bb, Spn77Bc
R-DME:556833	Metabolism of lipids	REACTOME_Pathways_15.01.2021	4.17559e-06	0.000379979	4.82017e-06	2.8921e-05	[-1]	Group6	4	16	CG14034, CG1444, CG18258, CG1942, CG30008, CG3530, CG5162, Cyp4e1, Cyp4p1, Est-6, Spn28F, Spn75F, Spn77Bb, Spn77Bc, bgm, sigmar
GO:0045861	negative regulation of proteolysis	GO_BiologicalProcess-EBI-UniProt-GOA-ACAP-ARAP_15.01.2021_00h00	5.09113e-06	0.000458202	4.82017e-06	2.8921e-05	[5, 6, 7, 8]	Group6	7.37705	9	CG16713, Cys, Sfp24Ba, Sfp24Bc, Spn28F, Spn75F, Spn77Bb, Spn77Bc, sigmar
GO:0004857	enzyme inhibitor activity	GO_BiologicalProcess-EBI-UniProt-GOA-ACAP-ARAP_15.01.2021_00h00	1.47307e-05	0.00131103	4.82017e-06	2.8921e-05	[5]	Group6	6.47482	9	CG16713, Cys, Sfp24Ba, Sfp24Bc, Spn28F, Spn75F, Spn77Bb, Spn77Bc, sigmar
R-DME:8939242	RUNX1 regulates transcription of genes involved in differentiation of keratinocytes	REACTOME_Pathways_15.01.2021	1.57585e-05	0.00138675	4.82017e-06	2.8921e-05	[-1]	Group6	16.129	5	CG4847, Spn28F, Spn75F, Spn77Bb, Spn77Bc
GO:0051346	negative regulation of hydrolase activity	GO_BiologicalProcess-EBI-UniProt-GOA-ACAP-ARAP_15.01.2021_00h00	1.65232e-05	0.00143752	4.82017e-06	2.8921e-05	[5]	Group6	6.38298	9	CG16713, Cys, Sfp24Ba, Sfp24Bc, Spn28F, Spn75F, Spn77Bb, Spn77Bc, sigmar
GO:0052548	regulation of endopeptidase activity	GO_BiologicalProcess-EBI-UniProt-GOA-ACAP-ARAP_15.01.2021_00h00	1.65232e-05	0.00143752	4.82017e-06	2.8921e-05	[6, 7, 8, 10, 11]	Group6	6.38298	9	CG16713, Cys, Sfp24Ba, Sfp24Bc, Spn28F, Spn75F, Spn77Bb, Spn77Bc, sigmar
R-DME:192456	Digestion of dietary lipid	REACTOME_Pathways_15.01.2021	2.45563e-05	0.00208728	0.00130158	0.00130158	[-1]	Group4	10.7143	6	CG14034, CG17097, CG18258, CG18284, CG31872, CG5162
GO:0052547	regulation of peptidase activity	GO_BiologicalProcess-EBI-UniProt-GOA-ACAP-ARAP_15.01.2021_00h00	2.43354e-05	0.00209285	4.82017e-06	2.8921e-05	[5, 6, 7, 9, 10]	Group6	6.08108	9	CG16713, Cys, Sfp24Ba, Sfp24Bc, Spn28F, Spn75F, Spn77Bb, Spn77Bc, sigmar
GO:0004867	serine-type endopeptidase inhibitor activity	GO_BiologicalProcess-EBI-UniProt-GOA-ACAP-ARAP_15.01.2021_00h00	2.90673e-05	0.00244166	4.82017e-06	2.8921e-05	[8, 9, 10, 11, 12, 13, 14]	Group6	8.23529	7	CG16713, Sfp24Ba, Sfp24Bc, Spn28F, Spn75F, Spn77Bb, Spn77Bc
R-DME:8853383	Lysosomal oligosaccharide catabolism	REACTOME_Pathways_15.01.2021	3.78196e-05	0.00313902	0.000499815	0.00199926	[-1]	Group5	42.8571	3	LManIII, LManV, LManVI
GO:0004806	triglyceride lipase activity	GO_MolecularFunction-EBI-UniProt-GOA-ACAP-ARAP_15.01.2021_00h00	6.30941e-05	0.00517372	0.00130158	0.00130158	[5]	Group4	9.09091	6	CG14034, CG17097, CG18258, CG18284, CG31872, CG5162
R-DME:8957322	Metabolism of steroids	REACTOME_Pathways_15.01.2021	9.98664e-05	0.00808918	4.82017e-06	2.8921e-05	[-1]	Group6	6.79612	7	CG1444, Cyp4e1, Cyp4p1, Spn28F, Spn75F, Spn77Bb, Spn77Bc
R-DME:1474290	Collagen formation	REACTOME_Pathways_15.01.2021	0.000112134	0.00885858	4.82017e-06	2.8921e-05	[-1]	Group6	10.8696	5	CG4847, Spn28F, Spn75F, Spn77Bb, Spn77Bc
GO:0043086	negative regulation of catalytic activity	GO_BiologicalProcess-EBI-UniProt-GOA-ACAP-ARAP_15.01.2021_00h00	0.000116732	0.00910507	4.82017e-06	2.8921e-05	[4]	Group6	4.97238	9	CG16713, Cys, Sfp24Ba, Sfp24Bc, Spn28F, Spn75F, Spn77Bb, Spn77Bc, sigmar
GO:0006013	mannose metabolic process	GO_BiologicalProcess-EBI-UniProt-GOA-ACAP-ARAP_15.01.2021_00h00	0.000126716	0.00975717	0.000499815	0.00199926	[5, 6]	Group5	30	3	LManIII, LManV, LManVI
R-DME:8935690	Digestion	REACTOME_Pathways_15.01.2021	0.000149904	0.0113927	0.00130158	0.00130158	[-1]	Group4	7.79221	6	CG14034, CG17097, CG18258, CG18284, CG31872, CG5162
GO:0005996	monosaccharide metabolic process	GO_BiologicalProcess-EBI-UniProt-GOA-ACAP-ARAP_15.01.2021_00h00	0.00019832	0.014874	0.000499815	0.00199926	[3, 4]	Group5	7.40741	6	Gbs-70E, Gnmt, LManIII, LManV, LManVI, smp-30
GO:0052689	carboxylic ester hydrolase activity	GO_MolecularFunction-EBI-UniProt-GOA-ACAP-ARAP_15.01.2021_00h00	0.000208914	0.0154597	0.00130158	0.00130158	[4]	Group4	5.19481	8	CG14034, CG17097, CG18258, CG18284, CG31872, CG5162, Est-6, smp-30
GO:0005975	carbohydrate metabolic process	GO_BiologicalProcess-EBI-UniProt-GOA-ACAP-ARAP_15.01.2021_00h00	0.000228232	0.016661	0.000499815	0.00199926	[3]	Group5	3.7931	11	Ald, Gbs-70E, Gnmt, LManIII, LManV, LManVI, Mal-A4, Mal-B1, Sodh-1, smp-30, tobi
R-DME:8963743	Digestion and absorption	REACTOME_Pathways_15.01.2021	0.00024213	0.0171912	0.00130158	0.00130158	[-1]	Group4	7.14286	6	CG14034, CG17097, CG18258, CG18284, CG31872, CG5162
GO:0016836	hydro-lyase activity	GO_MolecularFunction-EBI-UniProt-GOA-ACAP-ARAP_15.01.2021_00h00	0.000241991	0.0174234	0.000536765	0.00161029	[4]	Group2	9.25926	5	CG10424, CG3940, CG4594, CG6028, FASN3
R-DME:194002	Glucocorticoid biosynthesis	REACTOME_Pathways_15.01.2021	0.000252588	0.0176812	4.82017e-06	2.8921e-05	[-1]	Group6	13.3333	4	Spn28F, Spn75F, Spn77Bb, Spn77Bc
R-DME:140837	Intrinsic Pathway of Fibrin Clot Formation	REACTOME_Pathways_15.01.2021	0.000287674	0.0198495	4.82017e-06	2.8921e-05	[-1]	Group6	12.9032	4	Spn28F, Spn75F, Spn77Bb, Spn77Bc
R-DME:140875	Common Pathway of Fibrin Clot Formation	REACTOME_Pathways_15.01.2021	0.000287674	0.0198495	4.82017e-06	2.8921e-05	[-1]	Group6	12.9032	4	Spn28F, Spn75F, Spn77Bb, Spn77Bc
R-DME:140877	Formation of Fibrin Clot (Clotting Cascade)	REACTOME_Pathways_15.01.2021	0.000287674	0.0198495	4.82017e-06	2.8921e-05	[-1]	Group6	12.9032	4	Spn28F, Spn75F, Spn77Bb, Spn77Bc
GO:0044092	negative regulation of molecular function	GO_BiologicalProcess-EBI-UniProt-GOA-ACAP-ARAP_15.01.2021_00h00	0.000354806	0.0241268	4.82017e-06	2.8921e-05	[3]	Group6	4.28571	9	CG16713, Cys, Sfp24Ba, Sfp24Bc, Spn28F, Spn75F, Spn77Bb, Spn77Bc, sigmar
GO:0004559	alpha-mannosidase activity	GO_MolecularFunction-EBI-UniProt-GOA-ACAP-ARAP_15.01.2021_00h00	0.000372774	0.0246031	0.000499815	0.00199926	[6]	Group5	21.4286	3	LManIII, LManV, LManVI
R-DME:3000178	ECM proteoglycans	REACTOME_Pathways_15.01.2021	0.000368122	0.0246642	4.82017e-06	2.8921e-05	[-1]	Group6	12.1212	4	Spn28F, Spn75F, Spn77Bb, Spn77Bc
R-DME:375276	Peptide ligand-binding receptors	REACTOME_Pathways_15.01.2021	0.000413849	0.0269002	4.82017e-06	2.8921e-05	[-1]	Group6	11.7647	4	Spn28F, Spn75F, Spn77Bb, Spn77Bc
GO:0004553	hydrolase activity, hydrolyzing O-glycosyl compounds	GO_MolecularFunction-EBI-UniProt-GOA-ACAP-ARAP_15.01.2021_00h00	0.000420589	0.0269177	0.000499815	0.00199926	[4]	Group5	6.45161	6	LManIII, LManV, LManVI, Mal-A4, Mal-B1, tobi
GO:0015923	mannosidase activity	GO_MolecularFunction-EBI-UniProt-GOA-ACAP-ARAP_15.01.2021_00h00	0.000462416	0.0291322	0.000499815	0.00199926	[5]	Group5	20	3	LManIII, LManV, LManVI
GO:0016835	carbon-oxygen lyase activity	GO_MolecularFunction-EBI-UniProt-GOA-ACAP-ARAP_15.01.2021_00h00	0.000536765	0.0332794	0.000536765	0.00161029	[3]	Group2	7.8125	5	CG10424, CG3940, CG4594, CG6028, FASN3
R-DME:1650814	Collagen biosynthesis and modifying enzymes	REACTOME_Pathways_15.01.2021	0.000637787	0.038905	4.82017e-06	2.8921e-05	[-1]	Group6	10.5263	4	Spn28F, Spn75F, Spn77Bb, Spn77Bc
GO:0009410	response to xenobiotic stimulus	GO_BiologicalProcess-EBI-UniProt-GOA-ACAP-ARAP_15.01.2021_00h00	0.000810498	0.0478194	0.000810498	0.001621	[3]	Group3	16.6667	3	CG17322, Cyp6t1, St3
GO:0006805	xenobiotic metabolic process	GO_BiologicalProcess-EBI-UniProt-GOA-ACAP-ARAP_15.01.2021_00h00	0.000810498	0.0478194	0.000810498	0.001621	[3, 5]	Group3	16.6667	3	CG17322, Cyp6t1, St3
GO:0071466	cellular response to xenobiotic stimulus	GO_BiologicalProcess-EBI-UniProt-GOA-ACAP-ARAP_15.01.2021_00h00	0.000810498	0.0478194	0.000810498	0.001621	[4]	Group3	16.6667	3	CG17322, Cyp6t1, St3
GO:0016298	lipase activity	GO_MolecularFunction-EBI-UniProt-GOA-ACAP-ARAP_15.01.2021_00h00	0.000801965	0.0481179	0.00130158	0.00130158	[4]	Group4	5.71429	6	CG14034, CG17097, CG18258, CG18284, CG31872, CG5162
