# Supplementary material for: Combined Transcriptomic and Proteomic Analysis of Perk Toxicity Pathways
Source: Int J Mol Sci. 2021 Apr 27;22(9):4598. doi: 10.3390/ijms22094598 (PMC8124185; doi:10.3390/ijms22094598)
Supplement: Supplementary file 1 [file ijms-22-04598-s001.zip › Table S12.xlsx]

## Sheet: Supplementary Table 12
Supplementary Table 12. List of matched transcripts and proteins in dPerk overexpressing flies.
Changes correspond to tubGal80; daGal4>UASdPerk vs tubGal80; daGal4>+, (a) Transcript Fold Change, (b) Transcript False Discovery Rate, (c) Protein Fold Change (log2 value), (d) Protein False Discovery Rate (e) Analysis threshold for transcripts, transcripts with transFDR≤0.05 and transFC≥1.6, were labelled as 1, transFC≤-1.6, were labelled as -1, (f) Analysis threshold for proteins, proteins wit…
No	Transcript ID	Gene name	Protein ID	transFC (a)	transFDR (b)	protFC(c)	protFDR (d)	transReg (e)	protReg (f)
1	FBtr0100655	Hsp67Bb	P22978	29.2	0	1	-0.42	0	0
2	FBtr0100558	Hsp22	P02515	29.2	0	1	4.82	0	1
3	FBtr0345611	CG16826	Q9VK00	-20.9	0	-1	-5.02	0	-1
4	FBtr0080464	CG16826	Q9VK00	-20.9	0	-1	-5.02	0	-1
5	FBtr0086774	Dgp-1	Q0E931	25.8	0	1	1.2	0	1
6	FBtr0086773	Dgp-1	Q0E931	21.2	0	1	1.2	0	1
7	FBtr0070006	CG9572	Q9W5X1	-6.56	0	-1	-0.81	0	0
8	FBtr0100559	Hsp22	P02515	74.6	0	1	4.82	0	1
9	FBtr0082569	GstD2	Q9VG98	7.49	0	1	1.88	0	1
10	FBtr0076810	CG7409	Q9VSA9	-14.1	0	-1	-0.94	0	0
11	FBtr0339932	Sodh-1	O97479	-6.88	0	-1	-1.19	0	-1
12	FBtr0081627	Sodh-1	O97479	-6.88	0	-1	-1.19	0	-1
13	FBtr0078770	PEK	Q9NIV1	16.6	0	1	2.32	0	1
14	FBtr0077008	ImpL3	Q95028	16.3	0	1	0.33	0	0
15	FBtr0332065	ImpL3	Q95028	16	0	1	0.33	0	0
16	FBtr0332066	ImpL3	Q95028	16.2	0	1	0.33	0	0
17	FBtr0332067	ImpL3	Q95028	16.1	0	1	0.33	0	0
18	FBtr0078500	Aats-ile	Q8MSW0	3.8	0	1	0.03	0.69	0
19	FBtr0078499	Aats-ile	Q8MSW0	3.8	0	1	0.03	0.69	0
20	FBtr0078498	Aats-ile	Q8MSW0	3.79	0	1	0.03	0.69	0
21	FBtr0073252	Cpr64Ac	Q9VZG0	119	0	1	-0.06	0.75	0
22	FBtr0336877	smp-30	H8F4T3	-4.61	0	-1	-0.92	0	0
23	FBtr0082333	Tpc1	Q7K0L7	5.3	0	1	0.21	0.04	0
24	FBtr0082334	Tpc1	Q7K0L7	5.36	0	1	0.21	0.04	0
25	FBtr0302379	CG5999	Q9VG29	69.4	0	1	3.73	0	1
26	FBtr0305089	JhI-21	Q9VKC2	4.83	0	1	0.88	0.06	0
27	FBtr0079299	Aatf	Q9VM95	5.73	0	1	0.29	0.05	0
28	FBtr0089656	JhI-21	Q9VKC2	4.8	0	1	0.88	0.06	0
29	FBtr0342608	JhI-21	Q9VKC2	4.87	0	1	0.88	0.06	0
30	FBtr0346427	JhI-21	Q9VKC2	4.76	0	1	0.88	0.06	0
31	FBtr0089655	JhI-21	Q9VKC2	4.78	0	1	0.88	0.06	0
32	FBtr0082338	Ugt86Da	Q9VGT3	2.69	0	1	-0.06	0.34	0
33	FBtr0077165	CG4611	Q9VRJ7	2.84	0	1	0.3	0.02	0
34	FBtr0081981	Aats-trp	Q0KI98	3.97	0	1	0.03	0.57	0
35	FBtr0089055	Cyp9b2	Q9V4I1	6.96	0	1	1.19	0	1
36	FBtr0289990	CG30022	Q86PD3	7.58	0	1	-0.23	0	0
37	FBtr0084035	CG7044	Q9VDE8	4.65	0	1	0.51	0	0
38	FBtr0075968	eIF-2beta	P41375	2.57	0	1	-0.02	0.75	0
39	FBtr0077547	CG16713	Q9VQT7	2.87	0	1	-0.82	0.01	0
40	FBtr0086913	l(2)k01209	Q8MQK4	3.39	0	1	0.29	0	0
41	FBtr0084870	CG10420	Q9VBV5	8.58	0	1	0.85	0	0
42	FBtr0071739	CG4377	Q9W2C4	-5.76	0	-1	-0.77	0	0
43	FBtr0345640	CG33123	Q9VQR8	3.77	0	1	0.06	0.37	0
44	FBtr0077562	CG33123	Q9VQR8	3.77	0	1	0.06	0.37	0
45	FBtr0071131	CG10778	Q9W3M6	5.01	0	1	-0.03	0.77	0
46	FBtr0332460	NTPase	M9PBV2	2.27	0	1	0.17	0.03	0
47	FBtr0084511	Aats-glupro	P28668	4.24	0	1	0.08	0.08	0
48	FBtr0086915	l(2)k01209	Q8MQK4	3.36	0	1	0.29	0	0
49	FBtr0100095	CG34040	Q2PE19	-39.2	0	-1	-0.19	0.24	0
50	FBtr0332882	Aats-asp	Q7K0E6	4.82	0	1	-0.02	0.67	0
51	FBtr0087784	Aats-asp	Q7K0E6	4.83	0	1	-0.02	0.67	0
52	FBtr0084847	tobi	Q9VBR6	-4.2	0	-1	-0.86	0	0
53	FBtr0086914	l(2)k01209	Q8MQK4	3.39	0	1	0.29	0	0
54	FBtr0339391	Aats-asp	Q7K0E6	4.91	0	1	-0.02	0.67	0
55	FBtr0084047	CG17278	Q9VDG1	3.82	0	1	0.13	0.5	0
56	FBtr0343842	CG43402	C9QP70	6.77	0	1	1.14	0	1
57	FBtr0308745	CG43402	C9QP70	6.77	0	1	1.14	0	1
58	FBtr0331433	CG10778	Q9W3M6	5.41	0	1	-0.03	0.77	0
59	FBtr0078339	CG7632	Q9VP50	3.57	0	1	0.96	0	0
60	FBtr0082900	CG33109	Q9VFL9	-77.5	0	-1	-3.52	0	-1
61	FBtr0085850	FeCH	Q9V9S8	4.58	0	1	0.33	0	0
62	FBtr0085849	FeCH	Q9V9S8	4.6	0	1	0.33	0	0
63	FBtr0081165	l(2)37Cc	P24156	2.43	0	1	0.14	0.03	0
64	FBtr0305954	CG1213	Q7JVN6	-2.4	0	-1	-0.65	0	0
65	FBtr0078643	CG1213	Q7JVN6	-2.4	0	-1	-0.65	0	0
66	FBtr0071326	c11.1	Q9W350	2.98	0	1	0.07	0.22	0
67	FBtr0343368	c11.1	Q9W350	2.98	0	1	0.07	0.22	0
68	FBtr0299688	CG42306	B7YZK1	1.79	0	0	0.23	0.01	0
69	FBtr0086654	Gint3	Q7K0S5	1.79	0	0	0.21	0.02	0
70	FBtr0340393	CG42306	B7YZK1	1.8	0	0	0.23	0.01	0
71	FBtr0340392	Gint3	Q7K0S5	1.8	0	0	0.21	0.02	0
72	FBtr0299689	CG42306	B7YZK1	1.79	0	0	0.23	0.01	0
73	FBtr0086655	Gint3	Q7K0S5	1.79	0	0	0.21	0.02	0
74	FBtr0085851	FeCH	Q9V9S8	4.57	0	1	0.33	0	0
75	FBtr0070146	Rbf	Q24472	2.34	0	1	0.23	0.05	0
76	FBtr0078315	CG33056	Q961L8	-2.05	0	-1	-0.41	0	0
77	FBtr0078312	CG33056	Q961L8	-2.06	0	-1	-0.41	0	0
78	FBtr0305998	bor	Q9VEX6	1.97	0	0	0.02	0.75	0
79	FBtr0083276	bor	Q9VEX6	1.97	0	0	0.02	0.75	0
80	FBtr0346428	l(2)37Cc	P24156	2.46	0	1	0.14	0.03	0
81	FBtr0081164	l(2)37Cc	P24156	2.46	0	1	0.14	0.03	0
82	FBtr0084512	Aats-glupro	P28668	3.42	0	1	0.08	0.08	0
83	FBtr0078314	CG33056	Q961L8	-2.07	0	-1	-0.41	0	0
84	FBtr0078311	CG33056	Q961L8	-2.05	0	-1	-0.41	0	0
85	FBtr0333961	RhoGEF3	Q9W0S2	2.65	0	1	0.6	0.31	0
86	FBtr0332755	Cpr76Bd	M9PFX4	-5.55	0	-1	-0.77	0	0
87	FBtr0086911	Prosalpha5	Q95083	2.75	0	1	-0.44	0	0
88	FBtr0087139	JhI-26	Q7K0P0	3.02	0	1	-0.09	0.24	0
89	FBtr0333148	Aats-val	A0A0B4KF06	4.75	0	1	0.01	0.83	0
90	FBtr0079722	Aats-ala	Q9VLM8	3.18	0	1	0.01	0.89	0
91	FBtr0087732	AGBE	A1Z992	-3.17	0	-1	-0.25	0	0
92	FBtr0079721	Aats-ala	Q9VLM8	3.12	0	1	0.01	0.89	0
93	FBtr0080074	CG5604	Q9VL06	1.74	0	0	0	0.98	0
94	FBtr0073249	ImpL2	Q09024	3.07	0	1	0.16	0.03	0
95	FBtr0333569	ImpL2	Q09024	3.07	0	1	0.16	0.03	0
96	FBtr0088747	Mal-A2	P07191	-4.62	0	-1	-0.62	0	0
97	FBtr0078642	CG1213	Q7JVN6	-2.35	0	-1	-0.65	0	0
98	FBtr0075251	CG6512	Q8T4G5	1.99	0	0	0.16	0.01	0
99	FBtr0078644	CG1213	Q7JVN6	-2.34	0	-1	-0.65	0	0
100	FBtr0332853	CG10916	Q7K1R6	7.09	0	1	0.67	0	0
101	FBtr0086749	CG10916	Q7K1R6	7.12	0	1	0.67	0	0
102	FBtr0335448	Elp1	A0A0B4KFR6	3.01	0	1	0.14	0.04	0
103	FBtr0330137	mbf1	M9PFR6	1.77	0	0	0.16	0.01	0
104	FBtr0073248	ImpL2	Q09024	2.94	0	1	0.16	0.03	0
105	FBtr0073250	ImpL2	Q09024	2.95	0	1	0.16	0.03	0
106	FBtr0335460	CG9813	A0A0B4KFY8	1.7	0	0	0.2	0.01	0
107	FBtr0080450	CG5945	Q9VK12	-3.2	0	-1	-0.4	0	0
108	FBtr0334754	CG5945	Q9VK12	-3.2	0	-1	-0.4	0	0
109	FBtr0333805	Aats-his	Q8IQX8	3.34	0	1	-0.29	0.37	0
110	FBtr0333840	Ncc69	M9PI37	1.56	0	0	0.07	0.13	0
111	FBtr0330667	CG3597	M9PE54	-4.4	0	-1	-0.55	0	0
112	FBtr0089942	scf	Q9W0H8	2.47	0	1	0.1	0.18	0
113	FBtr0074593	Aats-his	Q9VWT1	3.36	0	1	0.13	0.15	0
114	FBtr0082438	CG6834	Q9VGJ7	3.21	0	1	0.16	0.01	0
115	FBtr0072014	eIF2B-delta	Q0E8X6	3.16	0	1	0.09	0.09	0
116	FBtr0073937	Ag5r	Q9VY18	-4.64	0	-1	-3.12	0	-1
117	FBtr0306917	Gale	Q9W0P5	-1.88	0	0	-0.4	0	0
118	FBtr0335480	CG17259	Q9VQL1	2.87	0	1	-0.37	0	0
119	FBtr0077667	CG17259	Q9VQL1	2.87	0	1	-0.37	0	0
120	FBtr0072556	Gale	Q9W0P5	-1.87	0	0	-0.4	0	0
121	FBtr0078661	CG2017	Q960F7	2.6	0	1	0.76	0	0
122	FBtr0082570	GstD3	Q9VG97	2.86	0	1	0.3	0	0
123	FBtr0080539	CAH1	Q9V396	-1.73	0	0	-0.66	0	0
124	FBtr0305582	Ag5r	Q9VY18	-4.33	0	-1	-3.12	0	-1
125	FBtr0333658	Ag5r	Q9VY18	-4.33	0	-1	-3.12	0	-1
126	FBtr0080587	Cyp28a5	Q9V419	2.65	0	1	-0.3	0	0
127	FBtr0346436	Aats-thr	Q9VKB0	2.41	0	1	0.16	0.01	0
128	FBtr0080332	Aats-thr	Q9VKB0	2.41	0	1	0.16	0.01	0
129	FBtr0273273	Ide	P22817	1.56	0	0	-0.07	0.18	0
130	FBtr0088882	CG8728	Q7K3W2	1.74	0	0	-0.03	0.55	0
131	FBtr0080959	CG6115	Q9VJG4	1.77	0	0	0.41	0.03	0
132	FBtr0345447	CG6115	Q9VJG4	1.77	0	0	0.41	0.03	0
133	FBtr0088748	Mal-A4	A1Z7E8	-8.65	0	-1	-1.06	0	-1
134	FBtr0344987	mal	X2JFY7	2.5	0	1	0.07	0.4	0
135	FBtr0077306	mal	X2JFY7	2.52	0	1	0.07	0.4	0
136	FBtr0071123	CG2233	Q9W3L4	-2.3	0	-1	0.1	0.6	0
137	FBtr0100081	CG34026	Q2PE22	-2.75	0	-1	-0.72	0	0
138	FBtr0343410	CG34026	Q2PE22	-2.75	0	-1	-0.72	0	0
139	FBtr0074166	MSBP	Q9VXM4	1.44	0	0	0.03	0.55	0
140	FBtr0333719	MSBP	Q9VXM4	1.44	0	0	0.03	0.55	0
141	FBtr0072011	yellow-d	Q9W1R1	-2.96	0	-1	-0.29	0.15	0
142	FBtr0076084	CG10361	Q9VTN9	-2.98	0	-1	-0.32	0	0
143	FBtr0079389	CG3476	Q9VM51	2.41	0	1	-0.3	0	0
144	FBtr0345630	oys	Q6NN55	1.68	0	0	0.32	0	0
145	FBtr0339416	oys	Q6NN55	1.68	0	0	0.32	0	0
146	FBtr0088434	oys	Q6NN55	1.68	0	0	0.32	0	0
147	FBtr0335233	CG31087	Q9VBS6	-4.1	0	-1	-0.23	0	0
148	FBtr0084855	CG31087	Q9VBS6	-4.1	0	-1	-0.23	0	0
149	FBtr0310149	CG16965	Q9VKD9	-3	0	-1	-0.19	0.02	0
150	FBtr0332578	Aats-asn	Q9V434	3.11	0	1	-0.06	0.26	0
151	FBtr0080912	Ugt36Bc	Q9VJH8	4.58	0	1	0.12	0.02	0
152	FBtr0080911	Ugt36Bc	Q9VJH8	4.58	0	1	0.12	0.02	0
153	FBtr0088834	CG1882	Q5U191	2.73	0	1	0.22	0.04	0
154	FBtr0345697	CG1882	Q5U191	2.73	0	1	0.22	0.04	0
155	FBtr0079429	CG31908	Q8T9H8	1.62	0	0	-0.13	0.83	0
156	FBtr0345638	CG31908	Q8T9H8	1.62	0	0	-0.13	0.83	0
157	FBtr0111118	Nipped-B	Q7PLI2	1.97	0	0	0.21	0.01	0
158	FBtr0111119	Nipped-B	Q7PLI2	1.97	0	0	0.21	0.01	0
159	FBtr0081162	Aats-asn	Q9V434	3.13	0	1	-0.06	0.26	0
160	FBtr0082869	CG3061	Q9VFP0	1.41	0	0	-0.13	0.04	0
161	FBtr0072015	eIF2B-delta	Q0E8X6	3.06	0	1	0.09	0.09	0
162	FBtr0112862	Phb2	A8DYI6	1.92	0	0	-0.04	0.48	0
163	FBtr0113248	Ire1	A8JR46	2.09	0	1	0.77	0	0
164	FBtr0072013	eIF2B-delta	Q0E8X6	3.23	0	1	0.09	0.09	0
165	FBtr0302315	eIF2B-delta	Q0E8X6	3.18	0	1	0.09	0.09	0
166	FBtr0077063	CG10467	Q9VRU1	-2.59	0	-1	-0.39	0	0
167	FBtr0089463	asparagine-synthetase	Q7KTW9	4.3	0	1	1.2	0	1
168	FBtr0079430	CG31908	Q8T9H8	1.61	0	0	-0.13	0.83	0
169	FBtr0086903	CG6484	Q7K3P6	-4.57	0	-1	-0.74	0	0
170	FBtr0332144	ltl	Q9VS84	1.82	0	0	0.28	0.02	0
171	FBtr0332909	asrij	A0A0B4KF31	3.66	0	1	0.17	0.01	0
172	FBtr0339120	CG1882	Q5U191	2.73	0	1	0.22	0.04	0
173	FBtr0343001	CG4269	Q9W239	7.73	0	1	-0.25	0.21	0
174	FBtr0088831	mus205	Q9GSR1	2.13	0	1	0.17	0.1	0
175	FBtr0071854	CG4269	Q9W239	7.77	0	1	-0.25	0.21	0
176	FBtr0344263	GstD9	Q9VGA0	3.87	0	1	0.34	0	0
177	FBtr0082608	GstD9	Q9VGA0	3.87	0	1	0.34	0	0
178	FBtr0300127	Cyp6a20	Q9V773	2.74	0	1	0.11	0.03	0
179	FBtr0331344	CD98hc	A0A0B4KFA6	2.48	0	1	0.05	0.33	0
180	FBtr0087451	Cyp6a17	A0A0B4LF54	117	0	1	4.25	0	1
181	FBtr0345527	Cyp6a17	A0A0B4LF54	117	0	1	4.25	0	1
182	FBtr0084828	CG13659	Q9VBS9	3.71	0	1	0.33	0	0
183	FBtr0081729	Neurochondrin	Q9VI25	2.62	0	1	0.11	0.06	0
184	FBtr0075633	Aats-gly	Q9VUK8	2.46	0	1	0	0.95	0
185	FBtr0310075	NimC1	M9PBB4	3.24	0	1	-0.36	0.04	0
186	FBtr0343644	NimC1	M9PBB4	3.24	0	1	-0.36	0.04	0
187	FBtr0074300	eIF-2alpha	X2JFR6	1.61	0	0	0.04	0.47	0
188	FBtr0343016	eIF-2alpha	X2JFR6	1.61	0	0	0.04	0.47	0
189	FBtr0300625	CG42496	E1JGR4	2.27	0	1	0.14	0.36	0
190	FBtr0342958	CG42496	E1JGR4	2.27	0	1	0.14	0.36	0
191	FBtr0333934	Aats-gly	Q9VUK8	2.49	0	1	0	0.95	0
192	FBtr0301598	MSBP	Q9VXM4	1.43	0	0	0.03	0.55	0
193	FBtr0079275	Tig	X2JDD7	-2.78	0	-1	0.12	0.26	0
194	FBtr0343152	Tig	X2JDD7	-2.78	0	-1	0.12	0.26	0
195	FBtr0075091	Cyp12c1	Q9VVR9	-2	0	0	-0.68	0	0
196	FBtr0345812	Cyp12c1	Q9VVR9	-2	0	0	-0.68	0	0
197	FBtr0070568	CG10802	Q9W4R9	2.96	0	1	0.15	0.01	0
198	FBtr0083724	CG14291	Q9VE24	1.69	0	0	0.21	0.06	0
199	FBtr0334792	CG3714	M9PEF6	1.62	0	0	0.37	0	0
200	FBtr0303475	Fdxh	M9MRX8	2.91	0	1	-0.02	0.73	0
201	FBtr0076498	Fdxh	M9MRX8	2.91	0	1	-0.02	0.73	0
202	FBtr0081517	CG8665	Q9VIC9	-4.16	0	-1	-0.45	0	0
203	FBtr0086627	CG15100	A1ZBE9	2.31	0	1	-0.09	0.14	0
204	FBtr0345350	CG10638	Q9VTY2	2.5	0	1	0.04	0.62	0
205	FBtr0089321	CG10638	Q9VTY2	2.5	0	1	0.04	0.62	0
206	FBtr0089642	CG11710	Q9VRA1	2.62	0	1	0.13	0.1	0
207	FBtr0339682	CG11710	Q9VRA1	2.62	0	1	0.13	0.1	0
208	FBtr0344850	Ugt36Bc	Q9VJH8	4.53	0	1	0.12	0.02	0
209	FBtr0336680	St3	A0A0B4KF40	-1.95	0	0	-1.16	0	-1
210	FBtr0346059	CG9914	Q9VXI1	-2.67	0	-1	-0.42	0	0
211	FBtr0074240	CG9914	Q9VXI1	-2.67	0	-1	-0.42	0	0
212	FBtr0080693	dyn-p25	Q9VJQ6	-2.32	0	-1	0.28	0.02	0
213	FBtr0082727	CG7381	Q9VG15	-3.07	0	-1	-1.05	0	-1
214	FBtr0345716	CG2658	Q9W4W8	2.07	0	1	0.14	0.01	0
215	FBtr0070502	CG2658	Q9W4W8	2.07	0	1	0.14	0.01	0
216	FBtr0082506	CG18547	Q9VGF3	-2.18	0	-1	-0.39	0	0
217	FBtr0073520	CG1703	Q9VYW4	3.09	0	1	0.1	0.11	0
218	FBtr0343647	CG1703	Q9VYW4	3.09	0	1	0.1	0.11	0
219	FBtr0087399	Hex-C	Q7JYW9	-2.38	0	-1	-0.45	0	0
220	FBtr0304720	NimA	Q8IP58	2.27	0	1	-0.11	0.42	0
221	FBtr0343642	NimA	Q8IP58	2.28	0	1	-0.11	0.42	0
222	FBtr0310441	CG7322	Q9VWP2	-2.89	0	-1	-0.63	0	0
223	FBtr0074654	CG7322	Q9VWP2	-2.89	0	-1	-0.63	0	0
224	FBtr0346018	CG7322	Q9VWP2	-2.89	0	-1	-0.63	0	0
225	FBtr0304879	CG43093	A0A0B4K6X5	-3.91	0	-1	-0.97	0	0
226	FBtr0333608	CG9674	M9NFH8	1.76	0	0	0.05	0.16	0
227	FBtr0305916	CG9674	M9NFH8	1.76	0	0	0.05	0.16	0
228	FBtr0332960	CG2004	Q9W3C3	2.65	0	1	-0.06	0.46	0
229	FBtr0076793	ltl	Q9VS84	1.79	0	0	0.28	0.02	0
230	FBtr0302045	qm	Q9VS54	1.7	0	0	0.17	0.06	0
231	FBtr0080290	CG12264	Q9VKD3	1.84	0	0	-0.35	0	0
232	FBtr0085508	eIF2B-alpha	Q9VAD4	1.93	0	0	0.15	0.11	0
233	FBtr0079667	Akap200	Q86BM5	1.37	0	0	-0.34	0	0
234	FBtr0087406	CG12853	A1Z9W8	-3.49	0	-1	0.83	0	0
235	FBtr0100356	Spn43Ab	A1Z6V5	-1.88	0	0	-0.02	0.76	0
236	FBtr0333357	Pbgs	Q9VTV9	3.08	0	1	-0.01	0.91	0
237	FBtr0306540	galectin	M9NCX9	2.09	0	1	0.06	0.2	0
238	FBtr0076011	Pbgs	Q9VTV9	3.08	0	1	-0.01	0.91	0
239	FBtr0086675	GstE7	A1ZB72	3.19	0	1	0.22	0.02	0
240	FBtr0089056	Cyp9b1	Q9V4I0	4.19	0	1	0.25	0.02	0
241	FBtr0100353	ade3	P00967	4.45	0	1	-1.2	0	-1
242	FBtr0078207	CG17637	Q9VPD9	-2.95	0	-1	-1.35	0	-1
243	FBtr0079063	TpnC25D	Q9VMT2	-2.64	0	-1	0.05	0.93	0
244	FBtr0346458	TpnC25D	Q9VMT2	-2.64	0	-1	0.05	0.93	0
245	FBtr0113214	CG12945	Q9VH65	2.18	0	1	0.16	0.15	0
246	FBtr0114366	elav	P16914	1.38	0	0	0.23	0	0
247	FBtr0071038	CG3040	Q9W3T9	1.85	0	0	-0.04	0.52	0
248	FBtr0345628	GstE11	Q7JVZ8	2.9	0	1	-0.01	0.92	0
249	FBtr0086697	GstE11	Q7JVZ8	2.9	0	1	-0.01	0.92	0
250	FBtr0071740	CG4363	Q9W2C5	-3.04	0	-1	0.38	0	0
251	FBtr0340241	Akap200	Q86BM5	1.36	0	0	-0.34	0	0
252	FBtr0070625	CG6428	Q9W4N6	2.72	0	1	0.44	0.49	0
253	FBtr0301708	Men-b	E1JIZ4	-1.59	0	0	-0.04	0.43	0
254	FBtr0332957	CG2004	Q9W3C3	2.53	0	1	-0.06	0.46	0
255	FBtr0346167	CG2004	Q9W3C3	2.53	0	1	-0.06	0.46	0
256	FBtr0332958	CG2004	Q9W3C3	2.53	0	1	-0.06	0.46	0
257	FBtr0071281	CG2004	Q9W3C3	2.53	0	1	-0.06	0.46	0
258	FBtr0089766	Cyp6d5	Q9VFP1	1.51	0	0	0.05	0.36	0
259	FBtr0073004	CG32486	Q9VZV5	1.51	0	0	0.2	0.09	0
260	FBtr0072091	CG5532	Q9W1K0	-1.86	0	0	0.04	0.83	0
261	FBtr0345535	CG5532	Q9W1K0	-1.86	0	0	0.04	0.83	0
262	FBtr0301252	CG42553	Q9W0M6	2.03	0	1	0.43	0	0
263	FBtr0088759	Mal-A1	P07190	-2.17	0	-1	-0.11	0.08	0
264	FBtr0084825	CG31104	Q9VBT4	-2.68	0	-1	-0.51	0	0
265	FBtr0343273	CG5554	A0A0B4LHC9	1.56	0	0	0.16	0	0
266	FBtr0100410	GstD1	P20432	1.45	0	0	0.14	0.14	0
267	FBtr0082607	GstD1	P20432	1.45	0	0	0.14	0.14	0
268	FBtr0076846	qm	Q9VS54	1.69	0	0	0.17	0.06	0
269	FBtr0087171	CG7997	Q7K127	-2.4	0	-1	0.22	0.15	0
270	FBtr0070431	bcn92	O46098	1.77	0	0	0.28	0	0
271	FBtr0087172	CG7997	Q7K127	-2.42	0	-1	0.22	0.15	0
272	FBtr0075559	AGO2	Q9VUQ5	1.51	0	0	-0.02	0.88	0
273	FBtr0300297	Sfp24Bb	B4ZJ91	-3.84	0	-1	-0.51	0	0
274	FBtr0075560	AGO2	Q9VUQ5	1.52	0	0	-0.02	0.88	0
275	FBtr0079322	Galt	M9PB52	-2.17	0	-1	-0.53	0	0
276	FBtr0333352	Galt	M9PB52	-2.17	0	-1	-0.53	0	0
277	FBtr0086057	CG7791	A1Z6H6	1.67	0	0	0.06	0.42	0
278	FBtr0078848	CG14661	Q9VN71	-2.29	0	-1	-0.95	0	0
279	FBtr0070091	elav	P16914	1.38	0	0	0.23	0	0
280	FBtr0073763	Jafrac1	Q9V3P0	1.71	0	0	-0.33	0	0
281	FBtr0339700	Jafrac1	Q9V3P0	1.71	0	0	-0.33	0	0
282	FBtr0081303	CG10680	Q9VIQ5	-1.99	0	0	0.03	0.73	0
283	FBtr0332182	CG10680	Q9VIQ5	-1.99	0	0	0.03	0.73	0
284	FBtr0305965	CG14661	Q9VN71	-2.29	0	-1	-0.95	0	0
285	FBtr0344981	Tequila	Q9VSU2	-2.02	0	-1	-0.17	0.19	0
286	FBtr0089686	CRMP	Q9V3N7	-1.68	0	0	0.12	0.02	0
287	FBtr0302027	Mrp4	Q9VGM1	3.29	0	1	0.06	0.65	0
288	FBtr0072584	CG13887	Q9W0M4	1.85	0	0	0.11	0.12	0
289	FBtr0345588	CG13887	Q9W0M4	1.85	0	0	0.11	0.12	0
290	FBtr0080274	CG14933	Q9VKE7	1.58	0	0	0.21	0.06	0
291	FBtr0070425	Nmd3	O46050	1.61	0	0	0.18	0.63	0
292	FBtr0344127	CG14933	Q9VKE7	1.58	0	0	0.21	0.06	0
293	FBtr0087568	Hsc70-5	P29845	1.51	0	0	0.03	0.44	0
294	FBtr0076769	syd	Q9GQF1	-1.64	0	0	-0.04	0.48	0
295	FBtr0345120	TpnC73F	X2JCI6	-2.18	0	-1	0.52	0.46	0
296	FBtr0089585	TpnC73F	X2JCI6	-2.18	0	-1	0.52	0.46	0
297	FBtr0071470	l(1)G0289	Q9W2V9	1.55	0	0	0.31	0	0
298	FBtr0347008	l(1)G0289	Q9W2V9	1.55	0	0	0.31	0	0
299	FBtr0347009	l(1)G0289	Q9W2V9	1.55	0	0	0.31	0	0
300	FBtr0339969	Hsc70-5	P29845	1.51	0	0	0.03	0.44	0
301	FBtr0078653	Rm62	P19109	1.43	0	0	0.12	0.1	0
302	FBtr0302597	Rm62	P19109	1.43	0	0	0.12	0.1	0
303	FBtr0078652	Rm62	P19109	1.43	0	0	0.12	0.1	0
304	FBtr0078650	Rm62	P19109	1.43	0	0	0.12	0.1	0
305	FBtr0301935	Sfp26Ad	Q6IHT7	5.32	0	1	0.44	0	0
306	FBtr0333233	Sfp26Ad	Q6IHT7	5.32	0	1	0.44	0	0
307	FBtr0301947	Rm62	P19109	1.43	0	0	0.12	0.1	0
308	FBtr0114453	CRMP	Q8IPQ2	-1.68	0	0	0.07	0.35	0
309	FBtr0334959	CG8066	Q9VFI3	-2.03	0	-1	0.12	0.27	0
310	FBtr0343591	CG2145	X2JJD6	-1.6	0	0	-0.05	0.69	0
311	FBtr0073387	CG2145	X2JJD6	-1.6	0	0	-0.05	0.69	0
312	FBtr0082627	Desat1	Q7K4Y0	1.49	0	0	0.2	0.02	0
313	FBtr0082981	CG8066	Q9VFI3	-1.94	0	0	0.12	0.27	0
314	FBtr0078651	Rm62	P19109	1.43	0	0	0.12	0.1	0
315	FBtr0074874	HLH106	Q9VW37	1.92	0	0	0.35	0.09	0
316	FBtr0074873	HLH106	Q9VW37	1.93	0	0	0.35	0.09	0
317	FBtr0333877	HLH106	Q9VW37	1.93	0	0	0.35	0.09	0
318	FBtr0074875	HLH106	Q9VW37	1.93	0	0	0.35	0.09	0
319	FBtr0078649	Rm62	P19109	1.43	0	0	0.12	0.1	0
320	FBtr0290024	CG7394	B7Z0G3	1.58	0	0	-0.11	0.04	0
321	FBtr0072583	CG13887	Q9W0M4	1.83	0	0	0.11	0.12	0
322	FBtr0072226	Thiolase	Q9W1H8	-1.58	1e-05	0	-0.12	0.05	0
323	FBtr0087042	CG6426	Q7JYZ0	-2.43	0	-1	-0.21	0.27	0
324	FBtr0077431	Tps1	Q9Y119	-1.55	0	0	-0.47	0	0
325	FBtr0087638	CG6357	A1Z9I0	-1.5	0	0	-0.1	0.2	0
326	FBtr0082630	Desat1	Q7K4Y0	1.48	0	0	0.2	0.02	0
327	FBtr0081107	CG17322	Q9VJ45	-2.56	0	-1	-0.92	0	0
328	FBtr0081108	CG17322	Q9VJ45	-2.56	0	-1	-0.92	0	0
329	FBtr0081106	CG17322	Q9VJ45	-2.56	0	-1	-0.92	0	0
330	FBtr0302213	CG9150	Q9VMH9	1.49	1e-05	0	0.21	0.06	0
331	FBtr0082628	Desat1	Q7K4Y0	1.5	0	0	0.2	0.02	0
332	FBtr0302586	RpL3	O16797	1.44	0	0	-0.21	0.01	0
333	FBtr0085329	CG14528	Q9VAS2	-2.27	0	-1	0.17	0.03	0
334	FBtr0082626	Desat1	Q7K4Y0	1.5	0	0	0.2	0.02	0
335	FBtr0307274	alpha-Est5	A0A0B4K6V8	-2.34	0	-1	-0.56	0	0
336	FBtr0088463	GstT1	Q7K0B6	1.91	1e-05	0	0.16	0	0
337	FBtr0301854	CG34423	E1JGT3	2.4	0	1	0.97	0	0
338	FBtr0303828	CG42821	Q2PDQ6	-4.82	0	-1	-1.74	0	-1
339	FBtr0082629	Desat1	Q7K4Y0	1.5	0	0	0.2	0.02	0
340	FBtr0074028	Cyp4s3	Q9VXY0	-3.75	0	-1	-0.33	0	0
341	FBtr0088752	Mal-A8	A1Z7F3	-2.36	0	-1	-0.13	0.08	0
342	FBtr0331763	Alr	C0PVB3	1.62	1e-05	0	0.42	0	0
343	FBtr0086633	CG15096	Q7JRA7	-5.75	0	-1	-0.66	0	0
344	FBtr0086699	CG10924	Q7JXB5	2.63	0	1	0.72	0	0
345	FBtr0084237	CG5382	Q9VD26	1.64	0	0	-0.15	0.16	0
346	FBtr0079666	Akap200	Q8IPF5	1.32	0	0	0.32	0.01	0
347	FBtr0078654	Rm62	P19109	1.43	0	0	0.12	0.1	0
348	FBtr0337054	eIF-2gamma	A0A0B4KGP8	1.34	1e-05	0	0.02	0.69	0
349	FBtr0310386	eIF-2gamma	A0A0B4KGP8	1.34	1e-05	0	0.02	0.69	0
350	FBtr0290232	InR	P09208	3.22	0	1	0.76	0.13	0
351	FBtr0084100	CG3301	Q9VDC0	-1.74	0	0	-0.3	0.01	0
352	FBtr0290231	InR	P09208	3.22	0	1	0.76	0.13	0
353	FBtr0113389	CG31103	Q9VBV9	-1.74	0	0	0.23	0.19	0
354	FBtr0340240	Akap200	Q8IPF5	1.32	0	0	0.32	0.01	0
355	FBtr0083037	GlyS	Q9VFC8	-1.28	0	0	-0.36	0	0
356	FBtr0079477	Tep3	Q9VLY7	1.92	0	0	0.12	0.09	0
357	FBtr0087974	pds5	A1Z8S6	1.35	0	0	0.13	0.15	0
358	FBtr0081105	CG17322	Q9VJ45	-2.67	0	-1	-0.92	0	0
359	FBtr0345489	Mal-A7	A1Z7F2	-1.98	0	0	-0.19	0.01	0
360	FBtr0088757	Mal-A7	A1Z7F2	-1.98	0	0	-0.19	0.01	0
361	FBtr0075017	CG9629	Q8SXQ1	-1.68	1e-05	0	-0.38	0	0
362	FBtr0310440	CG34422	Q9VWP5	1.73	0	0	0.09	0.36	0
363	FBtr0083329	CG17562	Q9VES7	-1.96	0	0	-0.28	0	0
364	FBtr0345779	CG7778	Q9VLN8	-1.34	0	0	-0.3	0.01	0
365	FBtr0079606	CG7778	Q9VLN8	-1.34	0	0	-0.3	0.01	0
366	FBtr0073217	Ero1L	Q9V3A6	1.9	0	0	0.43	0.11	0
367	FBtr0306062	pds5	A1Z8S6	1.36	0	0	0.13	0.15	0
368	FBtr0086632	CG15096	Q5BIE4	-5.53	0	-1	-0.01	0.94	0
369	FBtr0077884	CG31937	Q9VQ39	-1.72	0	0	-0.09	0.33	0
370	FBtr0300561	Atg1	Q8MQJ7	2.16	1e-05	1	-0.1	0.76	0
371	FBtr0077791	CG3609	Q9VQB4	-2.24	0	-1	-0.38	0	0
372	FBtr0084121	InR	P09208	3.21	0	1	0.76	0.13	0
373	FBtr0340492	CG15096	Q5BIE4	-5.38	0	-1	-0.01	0.94	0
374	FBtr0081472	CG9246	Q9VIF0	-3.67	0	-1	0.25	0.03	0
375	FBtr0072343	Nurf-38	O77460	-1.43	0	0	-0.25	0	0
376	FBtr0303027	CG3609	Q9VQB4	-2.25	0	-1	-0.38	0	0
377	FBtr0077586	CG3285	Q9VQP1	2.01	0	1	0.5	0	0
378	FBtr0339547	CG3285	Q9VQP1	2.01	0	1	0.5	0	0
379	FBtr0331441	CG3609	Q9VQB4	-2.24	0	-1	-0.38	0	0
380	FBtr0073764	Jafrac1	Q9V3P0	1.71	0	0	-0.33	0	0
381	FBtr0081692	Ccp84Ab	O97059	1.92	0	0	0.82	0.01	0
382	FBtr0339699	Jafrac1	Q9V3P0	1.71	0	0	-0.33	0	0
383	FBtr0345161	Jafrac1	Q9V3P0	1.71	0	0	-0.33	0	0
384	FBtr0082265	pug	O96553	-2.29	0	-1	-0.5	0	0
385	FBtr0333692	CG7460	Q9VVK1	-1.68	0	0	-0.11	0.06	0
386	FBtr0085062	His2Av	P08985	1.43	1e-05	0	0.23	0.08	0
387	FBtr0080358	CG6583	Q9VKA1	1.64	0	0	0.21	0.04	0
388	FBtr0340616	CG5162	Q9VX69	-2.36	0	-1	-1.23	0	-1
389	FBtr0074393	CG5162	Q9VX69	-2.36	0	-1	-1.23	0	-1
390	FBtr0075187	CG7460	Q9VVK1	-1.66	0	0	-0.11	0.06	0
391	FBtr0113259	meigo	Q9VDD7	1.62	0	0	-0.12	0.1	0
392	FBtr0071625	CG4302	Q9W2J4	-1.85	0	0	-0.58	0	0
393	FBtr0079665	Akap200	Q8IPF5	1.3	0	0	0.32	0.01	0
394	FBtr0333231	CG9044	M9PCP3	1.42	2e-05	0	0.11	0.08	0
395	FBtr0301839	Ppn	Q868Z9	1.83	0	0	0.49	0	0
396	FBtr0084017	meigo	Q9VDD7	1.63	0	0	-0.12	0.1	0
397	FBtr0072635	CG9119	Q9W0J9	-1.99	0	0	-0.07	0.32	0
398	FBtr0082266	pug	O96553	-2.29	0	-1	-0.5	0	0
399	FBtr0079058	mRpL24	Q9VMY1	-1.62	0	0	0.13	0.08	0
400	FBtr0334311	His2Av	P08985	1.43	1e-05	0	0.23	0.08	0
401	FBtr0300337	Ppn	Q868Z9	1.83	0	0	0.49	0	0
402	FBtr0080891	CG17904	Q9VJI9	1.87	0	0	-0.09	0.28	0
403	FBtr0083036	GlyS	Q9VFC8	-1.26	0	0	-0.36	0	0
404	FBtr0076457	aay	Q9VSY6	3.06	0	1	0.67	0	0
405	FBtr0073769	CG1640	Q9VYD9	-1.46	1e-05	0	-0.33	0	0
406	FBtr0340230	CG9463	Q9VLI2	-12.2	1e-05	-1	-2.11	0	-1
407	FBtr0076894	CG14820	Q9VRZ3	3.02	0	1	0.48	0.01	0
408	FBtr0079744	CG9463	Q9VLI2	-12.5	1e-05	-1	-2.11	0	-1
409	FBtr0113773	CG40002	Q7PL91	1.79	0	0	0.11	0.02	0
410	FBtr0333276	GlyS	Q9VFC8	-1.27	0	0	-0.36	0	0
411	FBtr0083035	GlyS	Q9VFC8	-1.27	0	0	-0.36	0	0
412	FBtr0079431	ade3	X2J516	3.66	0	1	-0.09	0.6	0
413	FBtr0339663	ade3	X2J516	3.66	0	1	-0.09	0.6	0
414	FBtr0075511	CG17032	Q9VUV8	-2.07	0	-1	0	0.99	0
415	FBtr0301837	Ppn	Q868Z9	1.83	0	0	0.49	0	0
416	FBtr0088906	Cyt-b5	Q9V4N3	1.65	0	0	0.02	0.83	0
417	FBtr0082410	CG10898	Q9VGM4	1.61	0	0	0.24	0.27	0
418	FBtr0100144	pug	O96553	-2.25	0	-1	-0.5	0	0
419	FBtr0340159	Smox	O96660	1.21	0	0	0.47	0	0
420	FBtr0071192	Smox	O96660	1.21	0	0	0.47	0	0
421	FBtr0344893	LRP1	A0A0B4KFD1	-1.64	1e-05	0	-0.23	0.09	0
422	FBtr0082264	pug	O96553	-2.25	0	-1	-0.5	0	0
423	FBtr0074392	CG18258	Q9VX70	-4.95	0	-1	-1.55	0	-1
424	FBtr0333015	rudhira	M9NED8	1.52	1e-05	0	-0.39	0	0
425	FBtr0339406	Sec24AB	A1Z813	1.37	0	0	0.01	0.91	0
426	FBtr0088451	Sec24AB	A1Z813	1.37	0	0	0.01	0.91	0
427	FBtr0084743	CG5805	Q9VC40	1.64	0	0	0.07	0.15	0
428	FBtr0339255	CG5805	Q9VC40	1.64	0	0	0.07	0.15	0
429	FBtr0333574	CG17032	Q9VUV8	-2.1	0	-1	0	0.99	0
430	FBtr0336759	Kdm2	A0A0B4KFJ7	-1.75	1e-05	0	0.4	0.01	0
431	FBtr0336760	Kdm2	A0A0B4KFJ7	-1.75	1e-05	0	0.4	0.01	0
432	FBtr0336758	Kdm2	A0A0B4KFJ7	-1.74	1e-05	0	0.4	0.01	0
433	FBtr0071832	CG4752	Q9W247	-2.09	0	-1	-0.27	0	0
434	FBtr0300691	Kdm2	A0A0B4KFJ7	-1.73	1e-05	0	0.4	0.01	0
435	FBtr0301838	Ppn	Q868Z9	1.82	0	0	0.49	0	0
436	FBtr0078716	Atg17	Q7KTS2	1.74	3e-05	0	0.09	0.7	0
437	FBtr0334946	Atg17	Q7KTS2	1.74	3e-05	0	0.09	0.7	0
438	FBtr0076972	CG18769	Q8IQ70	-1.44	4e-05	0	0.09	0.16	0
439	FBtr0084368	CenB1A	Q9VCQ6	1.66	0	0	0.22	0.13	0
440	FBtr0343672	CG33307	Q961T9	2.46	0	1	0.24	0.01	0
441	FBtr0080565	CG33307	Q961T9	2.46	0	1	0.24	0.01	0
442	FBtr0082574	GstD7	Q9VG93	-1.55	0	0	0.12	0.49	0
443	FBtr0334005	CG10062	A0A0B4KEU8	-1.77	1e-05	0	0.02	0.91	0
444	FBtr0085215	CG5590	Q9VB10	-1.72	0	0	-0.22	0.01	0
445	FBtr0075695	CG17839	Q7KUK9	-1.54	0	0	-0.43	0	0
446	FBtr0088901	Nop17l	Q0E9G3	1.67	7e-05	0	0.26	0	0
447	FBtr0086966	CG6805	Q7K161	-1.68	0	0	0.08	0.31	0
448	FBtr0345807	HBS1	Q9W074	1.74	3e-05	0	0.1	0.06	0
449	FBtr0072866	HBS1	Q9W074	1.74	3e-05	0	0.1	0.06	0
450	FBtr0089434	Sam-S	P40320	1.39	0	0	-0.48	0	0
451	FBtr0084863	CG31098	Q9VBT1	-1.81	0	0	0	0.97	0
452	FBtr0336929	CG4019	A0A0B4KFZ1	-2.55	3e-05	-1	-0.03	0.62	0
453	FBtr0084151	dnd	Q9VD64	-2.16	0	-1	-0.24	0	0
454	FBtr0078297	CG10512	Q9VP68	-1.87	4e-05	0	-0.81	0	0
455	FBtr0086258	qsm	Q7K3W4	-1.61	0	0	-0.34	0	0
456	FBtr0336814	CG44194	A0A0B4KFX0	2.46	0	1	0.06	0.6	0
457	FBtr0082721	CG17327	Q9VG06	2.46	0	1	-0.08	0.88	0
458	FBtr0344448	CG44194	A0A0B4KFX0	2.32	1e-05	1	0.06	0.6	0
459	FBtr0336813	CG17327	Q9VG06	2.32	1e-05	1	-0.08	0.88	0
460	FBtr0307511	CG18769	Q8IQ70	-1.44	7e-05	0	0.09	0.16	0
461	FBtr0290230	InR	P09208	3.2	0	1	0.76	0.13	0
462	FBtr0334161	CG31689	M9PBX3	-1.57	0	0	-0.14	0.15	0
463	FBtr0076970	CG18769	Q8IQ70	-1.45	7e-05	0	0.09	0.16	0
464	FBtr0070115	CG13369	O77425	-1.67	0	0	-0.21	0.01	0
465	FBtr0305959	CG17374	Q7PLB8	-2.17	1e-05	-1	-1.14	0	-1
466	FBtr0307510	CG18769	Q8IQ70	-1.44	7e-05	0	0.09	0.16	0
467	FBtr0083538	DNaseII	Q9VED8	-2.57	1e-05	-1	0.3	0.06	0
468	FBtr0080246	CG6509	Q9VKG8	1.44	0	0	0.01	0.92	0
469	FBtr0339495	CG14445	X2JAM0	-1.59	0	0	0.02	0.86	0
470	FBtr0074961	Oat	Q9VW26	-1.61	0	0	-0.28	0.03	0
471	FBtr0076808	CG12262	Q9VSA3	-1.47	0	0	-0.2	0	0
472	FBtr0077803	CG17242	Q9VQA3	-3.41	0	-1	-1.8	0	-1
473	FBtr0335162	CG17242	Q9VQA3	-3.41	0	-1	-1.8	0	-1
474	FBtr0088564	Dbp45A	Q07886	2.54	1e-05	1	-0.04	0.84	0
475	FBtr0070351	eIF2B-epsilon	Q9W541	2.13	2e-05	1	-0.04	0.45	0
476	FBtr0089433	Sam-S	P40320	1.38	0	0	-0.48	0	0
477	FBtr0110974	Mhcl	Q0KI67	1.47	0	0	0.25	0.09	0
478	FBtr0082179	CG3940	Q9VH26	-2.14	1e-05	-1	-0.76	0	0
479	FBtr0344391	CG3940	Q9VH26	-2.14	1e-05	-1	-0.76	0	0
480	FBtr0344392	CG3940	Q9VH26	-2.14	1e-05	-1	-0.76	0	0
481	FBtr0072254	Dat	Q94521	-1.84	0	0	-0.25	0.05	0
482	FBtr0310162	Sec22	M9PGI6	1.7	0	0	-0.13	0.1	0
483	FBtr0080436	CG5287	Q9VK30	1.53	1e-05	0	0	1	0
484	FBtr0070350	eIF2B-epsilon	Q9W541	2.15	3e-05	1	-0.04	0.45	0
485	FBtr0071601	CG9485	Q86BS7	-1.93	0	0	-0.19	0.14	0
486	FBtr0086706	CG5323	Q7JVK8	2.12	0	1	-0.1	0.24	0
487	FBtr0075076	CG3902	Q9VVU1	-1.89	0	0	-0.36	0	0
488	FBtr0071600	CG9485	Q9W2H8	-1.92	0	0	0.08	0.27	0
489	FBtr0302272	mtTFB1	Q9VTM5	1.71	0	0	0.17	0.35	0
490	FBtr0302271	Ccdc56	P0DKM0	1.71	0	0	0.11	0.17	0
491	FBtr0076973	CG18769	Q8IQ70	-1.44	8e-05	0	0.09	0.16	0
492	FBtr0344294	CG18769	Q8IQ70	-1.44	8e-05	0	0.09	0.16	0
493	FBtr0076971	CG18769	Q8IQ70	-1.44	8e-05	0	0.09	0.16	0
494	FBtr0086733	Spn55B	Q7JV69	-2.53	0	-1	-0.12	0.53	0
495	FBtr0088902	Nop17l	Q0E9G3	1.63	0.00012	0	0.26	0	0
496	FBtr0072236	Snap29	Q9W1I8	1.49	0	0	0.47	0	0
497	FBtr0072770	Gk	Q9W095	-2.22	4e-05	-1	-0.36	0	0
498	FBtr0087745	Mp20	P14318	-1.22	0	0	-0.09	0.05	0
499	FBtr0088212	Elp2	Q7K4B3	1.64	4e-05	0	0.1	0.09	0
500	FBtr0336460	CG14526	Q9Y136	-2.06	0	-1	0.05	0.54	0
501	FBtr0080231	Ge-1	Q9VKK1	1.36	0	0	-0.1	0.12	0
502	FBtr0343126	Kr-h2	X2J4W8	1.66	1e-05	0	-0.04	0.68	0
503	FBtr0079192	Kr-h2	X2J4W8	1.66	1e-05	0	-0.04	0.68	0
504	FBtr0077374	CG32500	Q8SY96	1.63	0	0	-0.14	0.06	0
505	FBtr0089432	Sam-S	P40320	1.37	0	0	-0.48	0	0
506	FBtr0072865	dre4	Q8IRG6	1.55	0.00011	0	0.34	0	0
507	FBtr0088502	CG12926	A1Z7X8	-1.77	0	0	-0.36	0	0
508	FBtr0336783	RpL3	O16797	1.34	0	0	-0.21	0.01	0
509	FBtr0082346	RpL3	O16797	1.34	0	0	-0.21	0.01	0
510	FBtr0300132	CG11891	Q8T4C5	-1.97	0	0	-0.52	0	0
511	FBtr0086892	P32	Q7JXC4	1.83	0	0	-0.03	0.68	0
512	FBtr0080232	Ge-1	Q9VKK1	1.36	0	0	-0.1	0.12	0
513	FBtr0086972	CG9640	Q5U179	-1.98	0	0	0.14	0.03	0
514	FBtr0082105	bocksbeutel	Q709R6	2.11	0	1	0.2	0.05	0
515	FBtr0100653	Hsp67Bb	P22978	1.76	0	0	-0.42	0	0
516	FBtr0072864	dre4	Q8IRG6	1.57	0.00011	0	0.34	0	0
517	FBtr0077981	CG5080	Q7K3E2	1.54	0	0	0.4	0	0
518	FBtr0342704	qsm	Q7K3W4	-1.59	0	0	-0.34	0	0
519	FBtr0073777	CG1673	Q9VYD5	3.08	0	1	0.66	0	0
520	FBtr0078424	CG32444	Q9VP02	-3.4	6e-05	-1	-0.55	0	0
521	FBtr0084317	CG4721	Q9VCU1	-1.63	0	0	-0.24	0.15	0
522	FBtr0303818	CG42808	Q8IH23	-1.79	0	0	-1.15	0	-1
523	FBtr0100537	bocksbeutel	Q709R6	2.19	0	1	0.2	0.05	0
524	FBtr0081996	Nmdmc	Q04448	5.33	0	1	0.59	0	0
525	FBtr0336761	Nmdmc	Q04448	5.34	0	1	0.59	0	0
526	FBtr0302212	Kr-h2	X2J4W8	1.68	1e-05	0	-0.04	0.68	0
527	FBtr0086674	GstE6	A1ZB71	2.3	0	1	0.04	0.47	0
528	FBtr0345752	CG9466	Q9VLI0	-5.84	9e-05	-1	-1.35	0	-1
529	FBtr0079742	CG9466	Q9VLI0	-5.84	9e-05	-1	-1.35	0	-1
530	FBtr0073542	RpII215	P04052	1.47	1e-05	0	0.14	0.14	0
531	FBtr0343520	eas	P54352	-1.93	0	0	-0.38	0	0
532	FBtr0308617	eas	P54352	-1.93	0	0	-0.38	0	0
533	FBtr0080162	Art8	Q8SX32	-2.85	0	-1	0.04	0.76	0
534	FBtr0086540	EloC	Q7JWD6	1.53	0	0	0.08	0.39	0
535	FBtr0080746	UK114	Q9V3W0	-2.4	6e-05	-1	-0.33	0	0
536	FBtr0342784	CG6398	Q9VX17	1.58	0	0	0.32	0	0
537	FBtr0074462	CG6398	Q9VX17	1.58	0	0	0.32	0	0
538	FBtr0332376	UK114	Q9V3W0	-2.38	6e-05	-1	-0.33	0	0
539	FBtr0086906	Ns2	Q7JXU4	1.89	3e-05	0	0.27	0.11	0
540	FBtr0077700	CG9879	Q9VQE6	-1.81	0	0	0.21	0.24	0
541	FBtr0073819	CG11151	Q9VY92	-1.3	0	0	-0.42	0	0
542	FBtr0087560	Arc1	Q7K1U0	1.84	0	0	0.63	0	0
543	FBtr0303474	Hsp67Bb	P22978	1.71	0	0	-0.42	0	0
544	FBtr0303473	Hsp67Bb	P22978	1.72	0	0	-0.42	0	0
545	FBtr0346480	CG16772	Q9VIQ6	-1.7	0	0	0.39	0.42	0
546	FBtr0081302	CG16772	Q9VIQ6	-1.7	0	0	0.39	0.42	0
547	FBtr0081881	CG8036	Q9VHN7	-1.73	1e-05	0	-0.3	0	0
548	FBtr0078225	CG11796	Q9VPF3	2.81	0	1	0.64	0	0
549	FBtr0078277	CG11399	Q9VPB7	1.74	0	0	0.03	0.8	0
550	FBtr0301134	CG5521	E1JIZ3	1.61	0.0001	0	0.05	0.71	0
551	FBtr0075040	CG18136	Q9VVV8	-1.71	0	0	-0.07	0.29	0
552	FBtr0334590	CG6218	Q9VF86	-1.35	0	0	0.12	0.03	0
553	FBtr0079602	CG14275	Q9VLP1	1.67	0	0	0.3	0.02	0
554	FBtr0304867	CG43066	A0A0B4K7V4	1.42	0	0	0.06	0.61	0
555	FBtr0087336	eIF2B-gamma	A1ZA22	2.06	0	1	-0.31	0	0
556	FBtr0076388	CG18179	Q9VT24	-15.8	0	-1	0	1	0
557	FBtr0080738	lace	Q9V3F2	-1.51	0.00011	0	-0.02	0.91	0
558	FBtr0343735	lace	Q9V3F2	-1.51	0.00011	0	-0.02	0.91	0
559	FBtr0340086	Pkcdelta	Q9VYN1	1.39	3e-05	0	-0.08	0.28	0
560	FBtr0331719	CG11151	Q9VY92	-1.29	0	0	-0.42	0	0
561	FBtr0086541	EloC	Q7JWD6	1.52	0	0	0.08	0.39	0
562	FBtr0273410	Lon	Q7KUT2	1.33	0	0	0.04	0.48	0
563	FBtr0333058	Idh	B7Z0E0	-1.43	6e-05	0	-0.29	0	0
564	FBtr0335046	CG12576	Q9VR57	1.7	3e-05	0	0.15	0.21	0
565	FBtr0077365	CG12576	Q9VR57	1.7	3e-05	0	0.15	0.21	0
566	FBtr0085410	ligatin	Q9NG60	1.82	3e-05	0	-0.13	0.6	0
567	FBtr0345371	CG13321	Q7JZZ3	-1.82	1e-05	0	-0.18	0.04	0
568	FBtr0087792	CG13321	Q7JZZ3	-1.82	1e-05	0	-0.18	0.04	0
569	FBtr0076174	CG7557	Q9VTI2	-1.21	0	0	0.25	0.17	0
570	FBtr0329930	Sema-1a	M9PCL7	-1.38	4e-05	0	0.33	0	0
571	FBtr0330375	Dhap-at	A0A0B4KHK0	-1.5	2e-05	0	-0.28	0.01	0
572	FBtr0088905	Cyt-b5	Q9V4N3	1.53	0	0	0.02	0.83	0
573	FBtr0077956	CG4552	Q9VPW9	1.42	2e-05	0	-0.02	0.74	0
574	FBtr0074967	Lon	Q7KUT2	1.33	0	0	0.04	0.48	0
575	FBtr0081882	CG8036	Q9VHN7	-1.75	1e-05	0	-0.3	0	0
576	FBtr0074302	AnxB11	Q9VXG4	1.44	0	0	0.35	0.16	0
577	FBtr0086910	Prosalpha5	Q95083	1.38	0	0	-0.44	0	0
578	FBtr0079179	ifc	Q94515	-1.34	0	0	-0.18	0.04	0
579	FBtr0080275	Mal-B1	Q9VKE6	-6.98	4e-05	-1	-2.66	0	-1
580	FBtr0082259	Irp-1B	Q9VGZ3	-1.82	1e-05	0	-0.16	0.01	0
581	FBtr0078216	CG5059	Q9VPD6	2.17	8e-05	1	0.53	0	0
582	FBtr0088871	ACC	A1Z784	-1.57	0	0	-0.3	0	0
583	FBtr0070140	CG16989	Q9W5D3	1.6	0	0	-0.1	0.79	0
584	FBtr0074915	CG8004	Q9VW58	-1.34	0	0	0.12	0.06	0
585	FBtr0343325	CG16989	Q9W5D3	1.6	0	0	-0.1	0.79	0
586	FBtr0308818	CG8249	A1ZA52	-2.26	0	-1	0.07	0.55	0
587	FBtr0340059	Hmgs	Q7K4Q9	2.03	0	1	0	0.98	0
588	FBtr0332034	CG9259	Q9VIG3	-3.11	0	-1	-1.07	0	-1
589	FBtr0343519	eas	P54352	-1.92	0	0	-0.38	0	0
590	FBtr0074211	eas	P54352	-1.92	0	0	-0.38	0	0
591	FBtr0335167	Cyp309a1	Q9VQD2	2.66	0	1	-0.46	0	0
592	FBtr0335166	Cyp309a1	Q9VQD2	2.66	0	1	-0.46	0	0
593	FBtr0308619	eas	P54352	-1.9	0	0	-0.38	0	0
594	FBtr0080837	CaBP1	Q9V438	1.71	0	0	-0.09	0.04	0
595	FBtr0345544	CaBP1	Q9V438	1.71	0	0	-0.09	0.04	0
596	FBtr0100323	fabp	Q8INK3	-1.6	0	0	-0.01	0.85	0
597	FBtr0100464	sea	Q7KSQ0	-1.6	0	0	-0.28	0	0
598	FBtr0074214	eas	P54352	-1.92	0	0	-0.38	0	0
599	FBtr0087149	Hmgs	Q7K4Q9	2.03	0	1	0	0.98	0
600	FBtr0340269	eIF3-S8	A0A0B4LFL2	1.48	3e-05	0	0.01	0.91	0
601	FBtr0074303	AnxB11	Q9VXG4	1.44	0	0	0.35	0.16	0
602	FBtr0071560	CG9993	Q9W2R1	-2.23	5e-05	-1	-0.64	0	0
603	FBtr0086836	eIF3-S8	A0A0B4LFL2	1.48	3e-05	0	0.01	0.91	0
604	FBtr0332334	CG13284	Q8IGQ3	-1.34	0	0	-0.63	0	0
605	FBtr0088900	Nop17l	Q0E9G3	1.57	0.00032	0	0.26	0	0
606	FBtr0302718	Cpr47Ef	A1Z8H7	-1.87	1e-05	0	-0.12	0.51	0
607	FBtr0302719	Cpr47Ef	A1Z8H7	-1.87	1e-05	0	-0.12	0.51	0
608	FBtr0088928	CG1942	Q7K1C2	2.54	1e-05	1	-1.71	0	-1
609	FBtr0080927	CG13284	Q8IGQ3	-1.33	0	0	-0.63	0	0
610	FBtr0075348	PGRP-SB1	Q70PY2	-3.16	0	-1	-0.54	0.24	0
611	FBtr0079464	santa-maria	Q9VM10	1.7	0	0	0.34	0.01	0
612	FBtr0346571	santa-maria	Q9VM10	1.7	0	0	0.34	0.01	0
613	FBtr0080086	CG5676	Q9VL16	1.52	0	0	0.41	0	0
614	FBtr0345027	CG1246	Q9VZZ0	-1.87	0	0	-0.76	0.01	0
615	FBtr0079230	Gal	Q9VMJ5	-2.43	0	-1	0.59	0	0
616	FBtr0083025	CG3984	Q9VFD0	-4.39	0	-1	-1.21	0.01	-1
617	FBtr0085786	CG1607	Q9V9Y0	1.43	0	0	0.06	0.32	0
618	FBtr0087310	CG8249	A1ZA52	-2.31	0	-1	0.07	0.55	0
619	FBtr0081997	Nmdmc	Q04448	4.74	0	1	0.59	0	0
620	FBtr0334570	nct	A0A0B4KHG2	1.46	0	0	0.37	0.45	0
621	FBtr0112648	CG34398	A8DYY0	-1.49	0	0	0.37	0.52	0
622	FBtr0300761	CG12560	Q9VLU3	-1.82	0	0	-0.66	0	0
623	FBtr0331289	CG5080	Q7K3E2	1.51	0	0	0.4	0	0
624	FBtr0302205	CG5065	E1JH83	-1.41	4e-05	0	-0.23	0	0
625	FBtr0303892	CG34398	A8DYY0	-1.49	0	0	0.37	0.52	0
626	FBtr0082331	Adk3	Q9VGU6	-1.34	0	0	-0.16	0.11	0
627	FBtr0339378	Adk3	Q9VGU6	-1.34	0	0	-0.16	0.11	0
628	FBtr0114541	St1	Q9W1L8	-2.44	3e-05	-1	-0.62	0	0
629	FBtr0346429	CG12576	Q9VR57	1.7	3e-05	0	0.15	0.21	0
630	FBtr0306249	CG5065	E1JH83	-1.33	3e-05	0	-0.23	0	0
631	FBtr0300017	kst	A8JNJ6	-1.23	3e-05	0	0.06	0.24	0
632	FBtr0333446	CG1246	Q9VZZ0	-1.86	0	0	-0.76	0.01	0
633	FBtr0072938	CG1246	Q9VZZ0	-1.86	0	0	-0.76	0.01	0
634	FBtr0303022	CG1246	Q9VZZ0	-1.86	0	0	-0.76	0.01	0
635	FBtr0087148	Hmgs	Q7K4Q9	1.95	0	0	0	0.98	0
636	FBtr0082347	RpL3	O16797	1.62	0	0	-0.21	0.01	0
637	FBtr0084101	CG3301	Q9VDC0	-1.65	1e-05	0	-0.3	0.01	0
638	FBtr0339253	CG13631	Q9VC43	1.44	6e-05	0	0.21	0.02	0
639	FBtr0084693	CG13631	Q9VC43	1.44	6e-05	0	0.21	0.02	0
640	FBtr0343291	CG5010	Q9VX77	1.23	0	0	0.09	0.69	0
641	FBtr0074387	CG5010	Q9VX77	1.23	0	0	0.09	0.69	0
642	FBtr0303383	Msp300	M9MRD4	-1.31	1e-05	0	-0.49	0	0
643	FBtr0070611	VhaAC39-1	Q9W4P5	-1.29	0	0	-0.12	0.14	0
644	FBtr0344023	CG31751	Q9VJ68	-1.37	1e-05	0	-0.13	0.02	0
645	FBtr0081092	CG31751	Q9VJ68	-1.37	1e-05	0	-0.13	0.02	0
646	FBtr0084304	Cyp6d4	Q9VCW1	2.02	0	1	0.01	0.88	0
647	FBtr0077982	CG5080	Q7K3E2	1.51	0	0	0.4	0	0
648	FBtr0081201	Lectin-galC1	Q9VIX1	3.26	2e-05	1	3.28	0	1
649	FBtr0112421	CG34228	Q6IGN6	1.59	0	0	0	1	0
650	FBtr0339497	CG1461	Q9VY42	1.82	0	0	0.42	0.01	0
651	FBtr0078631	CG10979	Q9VNI5	1.69	7e-05	0	0.25	0.26	0
652	FBtr0335518	CG10979	Q9VNI5	1.69	7e-05	0	0.25	0.26	0
653	FBtr0076974	CG18769	Q8IQ70	-1.44	0.00035	0	0.09	0.16	0
654	FBtr0332033	CG9259	Q9VIG3	-3.14	0	-1	-1.07	0	-1
655	FBtr0081464	CG9259	Q9VIG3	-3.14	0	-1	-1.07	0	-1
656	FBtr0334042	AnxB11	Q9VXG4	1.43	0	0	0.35	0.16	0
657	FBtr0073908	CG1461	Q9VY42	1.83	0	0	0.42	0.01	0
658	FBtr0075896	AdenoK	Q9VU38	-1.71	2e-05	0	-0.43	0	0
659	FBtr0302360	Lectin-galC1	Q9VIX1	3.34	2e-05	1	3.28	0	1
660	FBtr0334038	AnxB11	Q9VXG4	1.43	0	0	0.35	0.16	0
661	FBtr0306250	CG5065	E1JH83	-1.33	3e-05	0	-0.23	0	0
662	FBtr0306285	CG18304	M9NCS3	-1.52	0	0	0.19	0	0
663	FBtr0273231	CG10625	B7Z0B9	1.93	2e-05	0	0.33	0.08	0
664	FBtr0087108	CG5065	E1JH83	-1.32	3e-05	0	-0.23	0	0
665	FBtr0070186	CG3699	Q9U1L2	-1.88	4e-05	0	-0.24	0.01	0
666	FBtr0076359	CG14164	Q9VT67	1.54	0	0	0.13	0.33	0
667	FBtr0345610	CG16712	Q9VQT8	-1.88	1e-05	0	0.18	0.1	0
668	FBtr0077546	CG16712	Q9VQT8	-1.88	1e-05	0	0.18	0.1	0
669	FBtr0100481	CG9510	Q9VLG9	-1.65	0	0	-0.24	0.01	0
670	FBtr0340263	CG9510	Q9VLG9	-1.65	0	0	-0.24	0.01	0
671	FBtr0299780	CG9510	Q9VLG9	-1.65	0	0	-0.24	0.01	0
672	FBtr0074212	eas	P54352	-1.88	0	0	-0.38	0	0
673	FBtr0085785	CG1607	Q9V9Y0	1.43	0	0	0.06	0.32	0
674	FBtr0302206	CG5065	E1JH83	-1.33	3e-05	0	-0.23	0	0
675	FBtr0089430	Sam-S	P40320	1.36	0	0	-0.48	0	0
676	FBtr0336734	Asph	A0A0B4KFS5	-1.42	0	0	-0.05	0.53	0
677	FBtr0080699	yellow-c	Q9VJQ3	-1.5	0	0	-0.04	0.44	0
678	FBtr0345641	yellow-c	Q9VJQ3	-1.5	0	0	-0.04	0.44	0
679	FBtr0336848	CG17107	Q9VKS2	2.25	0	1	0.38	0.04	0
680	FBtr0336847	CG17107	Q9VKS2	2.25	0	1	0.38	0.04	0
681	FBtr0080107	CG17107	Q9VKS2	2.25	0	1	0.38	0.04	0
682	FBtr0071338	su(r)	Q9W374	-1.79	0	0	-0.3	0	0
683	FBtr0305603	rudhira	M9NED8	1.43	1e-05	0	-0.39	0	0
684	FBtr0343403	Herp	Q9VLW9	1.36	4e-05	0	0	1	0
685	FBtr0079493	Herp	Q9VLW9	1.36	4e-05	0	0	1	0
686	FBtr0075637	CG13458	Q9VUL2	-1.67	0.00022	0	-0.04	0.63	0
687	FBtr0082748	Dic1	Q9Y166	-1.29	0.00011	0	-0.42	0	0
688	FBtr0346113	Dic1	Q9Y166	-1.29	0.00011	0	-0.42	0	0
689	FBtr0300805	CG18284	Q9VKS9	-2.15	0	-1	-0.78	0	0
690	FBtr0339130	CG18284	Q9VKS9	-2.15	0	-1	-0.78	0	0
691	FBtr0345026	Uev1A	Q9VRL1	-1.39	0.00015	0	0.05	0.41	0
692	FBtr0334521	CG14298	Q9VE31	-1.73	0	0	0.63	0.14	0
693	FBtr0083695	CG14298	Q9VE31	-1.73	0	0	0.63	0.14	0
694	FBtr0330159	Ten-m	M9PGF7	1.25	0	0	0.32	0.01	0
695	FBtr0072771	Gk	Q9W095	-2.35	7e-05	-1	-0.36	0	0
696	FBtr0081093	CG31751	Q9VJ68	-1.38	0	0	-0.13	0.02	0
697	FBtr0086677	GstE9	Q7K8X7	2.02	0	1	-0.58	0	0
698	FBtr0080916	mdy	Q960U8	-1.92	3e-05	0	-0.24	0.01	0
699	FBtr0085405	Cisd2	Q9VAM6	-1.39	0.00041	0	0.18	0.02	0
700	FBtr0083059	Hsc70-4	P11147	1.26	6e-05	0	-0.19	0.01	0
701	FBtr0087146	Hmgs	Q7K4Q9	1.85	0	0	0	0.98	0
702	FBtr0087147	Hmgs	Q7K4Q9	1.85	0	0	0	0.98	0
703	FBtr0087819	CG17575	A1Z957	-1.44	0	0	-0.01	0.91	0
704	FBtr0081138	CG31793	Q8MT77	2.18	1e-05	1	0.39	0	0
705	FBtr0304022	CG42806	F3YD72	-1.64	0	0	-0.02	0.98	0
706	FBtr0073435	Hsp60	O02649	1.39	0	0	0.07	0.09	0
707	FBtr0290059	CG31678	Q9VIK7	1.46	0.0002	0	0.17	0.07	0
708	FBtr0334040	AnxB11	Q9VXG4	1.43	0	0	0.35	0.16	0
709	FBtr0077155	Uev1A	Q9VRL1	-1.38	0.00015	0	0.05	0.41	0
710	FBtr0071472	Gip	P36951	-2.08	0.00024	-1	-0.38	0	0
711	FBtr0307596	CG13827	A0A0B4K701	-1.76	0	0	-0.05	0.68	0
712	FBtr0073652	CG2556	Q9VYM2	-1.55	0	0	0.08	0.89	0
713	FBtr0334041	AnxB11	Q9VXG4	1.43	0	0	0.35	0.16	0
714	FBtr0089429	Sam-S	P40320	1.36	0	0	-0.48	0	0
715	FBtr0089437	Sam-S	P40320	1.36	0	0	-0.48	0	0
716	FBtr0073434	Hsp60	O02649	1.42	0	0	0.07	0.09	0
717	FBtr0301735	CG12868	Q4V4P1	2.17	0	1	1.24	0.02	0
718	FBtr0345532	Mp20	P14318	-1.21	0	0	-0.09	0.05	0
719	FBtr0309298	CG14830	Q9VS39	1.45	0	0	-0.05	0.8	0
720	FBtr0086123	CG3270	A1Z6N5	-2.03	1e-05	-1	-0.52	0	0
721	FBtr0070849	Rab18	Q9W4A0	1.51	0	0	-0.21	0.07	0
722	FBtr0334039	AnxB11	Q9VXG4	1.44	0	0	0.35	0.16	0
723	FBtr0087341	Vha14-1	Q24583	-1.39	0	0	-0.07	0.19	0
724	FBtr0072561	Reg-2	Q94915	-1.74	1e-05	0	-0.43	0	0
725	FBtr0073254	Cpr64Aa	Q9VZG2	-1.4	0	0	-0.5	0.01	0
726	FBtr0081410	dia	M9NCZ5	1.61	4e-05	0	0.06	0.47	0
727	FBtr0087450	Cyp6a22	A0A0B4LGH5	2.11	1e-05	1	-0.19	0	0
728	FBtr0345526	Cyp6a22	A0A0B4LGH5	2.11	1e-05	1	-0.19	0	0
729	FBtr0339983	Cyp6a22	A0A0B4LGH5	2.11	1e-05	1	-0.19	0	0
730	FBtr0073235	Hexo1	Q0E8H9	-1.83	1e-05	0	-0.01	0.91	0
731	FBtr0070423	CG18031	Q9W508	-2.09	7e-05	-1	-0.24	0.03	0
732	FBtr0305604	rudhira	Q9VYU0	1.42	1e-05	0	-0.12	0.12	0
733	FBtr0073044	CG17737	Q9VZS3	1.39	5e-05	0	-0.13	0.04	0
734	FBtr0305605	rudhira	M9NED8	1.43	1e-05	0	-0.39	0	0
735	FBtr0077672	CG17224	Q0E8U4	-1.83	6e-05	0	0	0.98	0
736	FBtr0071842	mRpS29	Q9W253	-1.54	0.00013	0	0.05	0.41	0
737	FBtr0083790	CG11407	Q9VDU1	-1.82	0	0	-0.09	0.3	0
738	FBtr0084171	mRpL35	Q8MS27	-1.34	0	0	0.32	0	0
739	FBtr0083330	CG17560	Q9VES6	-2.39	0	-1	-0.21	0.01	0
740	FBtr0080566	mRpS23	Q8IP62	-1.89	2e-05	0	0.1	0.04	0
741	FBtr0074559	Tsf1	Q9VWV6	-2.29	2e-05	-1	-0.14	0.47	0
742	FBtr0346625	Tsf1	Q9VWV6	-2.29	2e-05	-1	-0.14	0.47	0
743	FBtr0080868	CG31816	Q8IP17	-1.35	0	0	0.19	0.54	0
744	FBtr0072769	Gk	Q9W095	-2.16	0.00011	-1	-0.36	0	0
745	FBtr0112761	Pdxk	Q7KUC2	1.48	0	0	0	0.98	0
746	FBtr0078849	Ubc6	A0A0B4K5Z5	1.39	0	0	0.19	0.27	0
747	FBtr0329947	NLaz	M9PBN2	-1.84	0	0	0.16	0.16	0
748	FBtr0087585	Uba3	Q9V6U8	-1.55	4e-05	0	0.06	0.28	0
749	FBtr0074509	Dhc16F	Q9VWZ3	-1.61	0.00015	0	0.36	0.25	0
750	FBtr0331629	CG17224	Q0E8U4	-1.84	7e-05	0	0	0.98	0
751	FBtr0075845	flr	Q9VU68	-1.21	0	0	-0.13	0.03	0
752	FBtr0089435	Sam-S	P40320	1.34	0	0	-0.48	0	0
753	FBtr0331952	CG43340	A0A0B4KEE5	-1.28	0	0	0.22	0	0
754	FBtr0080915	mdy	Q960U8	-1.91	5e-05	0	-0.24	0.01	0
755	FBtr0113157	CG14164	Q9VT67	1.39	0	0	0.13	0.33	0
756	FBtr0300210	GstT3	E1JJS1	-2.08	0	-1	-0.28	0	0
757	FBtr0081374	La	P40796	1.8	5e-05	0	0.58	0	0
758	FBtr0299789	CG42327	Q0KI81	1.39	0	0	0	0.96	0
759	FBtr0080917	mdy	Q960U8	-1.9	5e-05	0	-0.24	0.01	0
760	FBtr0305961	dia	M9NCZ5	1.66	4e-05	0	0.06	0.47	0
761	FBtr0308351	scu	D5A7S2	-1.54	1e-05	0	-0.01	0.97	0
762	FBtr0073453	CG1737	Q9VZ00	1.39	0.0001	0	0.17	0.07	0
763	FBtr0071607	Acox57D-d	Q9W2G8	-2.06	0	-1	0.08	0.53	0
764	FBtr0075338	Rh4	P08255	1.6	0	0	0.56	0	0
765	FBtr0076888	CG14830	Q9VS39	1.45	0	0	-0.05	0.8	0
766	FBtr0309299	CG14830	Q9VS39	1.45	0	0	-0.05	0.8	0
767	FBtr0083057	Hsc70-4	P11147	1.21	0.00012	0	-0.19	0.01	0
768	FBtr0079603	CG14275	Q9VLP1	1.57	0	0	0.3	0.02	0
769	FBtr0080253	CG4983	Q9VKF8	1.38	0	0	-0.67	0.01	0
770	FBtr0340565	CG4983	Q9VKF8	1.38	0	0	-0.67	0.01	0
771	FBtr0100230	CG18003	A1Z8D3	-2.08	0	-1	-0.39	0	0
772	FBtr0086676	GstE8	A1ZB73	2.7	0.00048	1	1.06	0	1
773	FBtr0345798	GstE8	A1ZB73	2.7	0.00048	1	1.06	0	1
774	FBtr0086300	CG11200	Q7K0F7	-1.67	0	0	-0.68	0.01	0
775	FBtr0305092	Asph	A0A0B4K7C1	-1.39	0	0	0.5	0	0
776	FBtr0072768	Gk	Q9W095	-2.14	0.00012	-1	-0.36	0	0
777	FBtr0072767	Gk	Q9W095	-2.14	0.00012	-1	-0.36	0	0
778	FBtr0345817	Gk	Q9W095	-2.14	0.00012	-1	-0.36	0	0
779	FBtr0083060	Hsc70-4	P11147	1.25	0.00011	0	-0.19	0.01	0
780	FBtr0077910	Rim2	Q9VQ37	1.47	0	0	0.16	0.02	0
781	FBtr0086639	CG15093	A0A0B4JCU8	-1.77	4e-05	0	-0.6	0	0
782	FBtr0303846	CG15093	A0A0B4JCU8	-1.77	4e-05	0	-0.6	0	0
783	FBtr0086640	CG15093	A0A0B4JCU8	-1.76	4e-05	0	-0.6	0	0
784	FBtr0078823	CG12163	Q9VN93	1.5	0	0	-0.23	0.01	0
785	FBtr0087219	Asph	A0A0B4KFS5	-1.4	0	0	-0.05	0.53	0
786	FBtr0086299	CG11200	Q7K0F7	-1.66	0	0	-0.68	0.01	0
787	FBtr0334869	Orct2	A0A0B4KHD4	2.1	1e-05	1	0.17	0.03	0
788	FBtr0084598	Orct2	A0A0B4KHD4	2.1	1e-05	1	0.17	0.03	0
789	FBtr0340449	tn	Q7JUV6	1.33	0	0	0.16	0.25	0
790	FBtr0083056	Hsc70-4	P11147	1.25	0.00012	0	-0.19	0.01	0
791	FBtr0085241	ALiX	Q9VB05	1.6	4e-05	0	-0.04	0.51	0
792	FBtr0087643	CG6543	Q7JR58	-1.56	2e-05	0	-0.53	0	0
793	FBtr0073610	Hsc70-3	F3YDH0	1.53	0	0	-0.22	0	0
794	FBtr0087644	CG6543	Q7JR58	-1.56	2e-05	0	-0.53	0	0
795	FBtr0073609	Hsc70-3	F3YDH0	1.53	0	0	-0.22	0	0
796	FBtr0339189	faf	A0A0B4K6W2	1.26	0.00022	0	-0.01	0.91	0
797	FBtr0345166	Hsc70-3	F3YDH0	1.53	0	0	-0.22	0	0
798	FBtr0083055	Hsc70-4	P11147	1.25	0.00013	0	-0.19	0.01	0
799	FBtr0083058	Hsc70-4	P11147	1.25	0.00013	0	-0.19	0.01	0
800	FBtr0339195	CG3301	Q9VDC0	-1.66	4e-05	0	-0.3	0.01	0
801	FBtr0073611	Hsc70-3	F3YDH0	1.53	0	0	-0.22	0	0
802	FBtr0100289	ref(2)P	P14199	1.49	1e-05	0	0.04	0.31	0
803	FBtr0081253	ref(2)P	P14199	1.49	1e-05	0	0.04	0.31	0
804	FBtr0074511	scu	O18404	-1.53	1e-05	0	-0.16	0.01	0
805	FBtr0075519	mRpS31	Q9VUX1	1.75	1e-05	0	0.3	0	0
806	FBtr0337053	Hsc70-4	P11147	1.25	0.00014	0	-0.19	0.01	0
807	FBtr0078822	CG12163	Q9VN93	1.53	0	0	-0.23	0.01	0
808	FBtr0088642	Sec31	A1Z7J7	1.45	0	0	0.09	0.16	0
809	FBtr0078484	CG7130	Q9VNW0	2.07	8e-05	1	0.49	0	0
810	FBtr0073608	Hsc70-3	F3YDH0	1.56	0	0	-0.22	0	0
811	FBtr0339924	CG40002	Q7PL91	2.33	2e-05	1	0.11	0.02	0
812	FBtr0306106	Ubc6	A0A0B4K5Z5	1.38	1e-05	0	0.19	0.27	0
813	FBtr0308817	CG8249	A1ZA52	-2.07	0	-1	0.07	0.55	0
814	FBtr0089560	Sardh	A1ZAZ2	-3.69	1e-05	-1	-0.66	0	0
815	FBtr0087145	Hmgs	Q7K4Q9	1.64	1e-05	0	0	0.98	0
816	FBtr0113188	CG11241	A8E6R2	-1.97	0	0	-0.32	0.02	0
817	FBtr0085966	CG7882	Q0IGX4	-2.14	2e-05	-1	-0.62	0	0
818	FBtr0335266	CG7882	Q0IGX4	-2.14	2e-05	-1	-0.62	0	0
819	FBtr0332452	CLIP-190	M9PDB4	-1.31	0	0	-0.51	0.02	0
820	FBtr0086573	tn	Q7JUV6	1.32	0	0	0.16	0.25	0
821	FBtr0340448	tn	A0A0B4LFP7	1.32	0	0	-0.62	0	0
822	FBtr0073172	CG12766	Q9VZK8	3.05	4e-05	1	-0.17	0.07	0
823	FBtr0331574	simj	M9PF79	1.2	0.00012	0	0.18	0.42	0
824	FBtr0332668	CG12025	Q9W073	1.25	0	0	-0.02	0.89	0
825	FBtr0345381	CG12025	Q9W073	1.25	0	0	-0.02	0.89	0
826	FBtr0082484	GC1	Q9VGF7	-1.26	0	0	0.03	0.76	0
827	FBtr0334153	GC1	Q9VGF7	-1.26	0	0	0.03	0.76	0
828	FBtr0089498	Gdh	P54385	-1.37	0	0	0.05	0.4	0
829	FBtr0079135	CG11030	Q9VMM7	1.45	0	0	0.09	0.54	0
830	FBtr0084760	CG11790	Q8SWX6	1.47	0	0	-0.04	0.72	0
831	FBtr0100088	CG34033	Q6IGS3	-1.65	1e-05	0	-0.76	0	0
832	FBtr0340049	CG1737	Q9VZ00	1.4	0.00012	0	0.17	0.07	0
833	FBtr0344185	CG11200	Q7K0F7	-1.66	0	0	-0.68	0.01	0
834	FBtr0079857	Mtpalpha	Q8IPE8	-1.65	8e-05	0	-0.13	0.06	0
835	FBtr0075025	CG6812	Q9VVW3	-1.44	0	0	-0.24	0	0
836	FBtr0330117	Atox1	M9PD88	-1.4	6e-05	0	-0.17	0.02	0
837	FBtr0079858	Mtpalpha	Q8IPE8	-1.66	7e-05	0	-0.13	0.06	0
838	FBtr0308198	Aldh-III	A0A0C4DHC8	-1.43	0	0	-0.42	0	0
839	FBtr0084352	CG6733	Q9VCQ9	-1.95	0	0	-0.33	0	0
840	FBtr0083278	CG6126	Q961R9	-1.82	0	0	0.11	0.06	0
841	FBtr0088349	Ndg	A1Z877	1.65	1e-05	0	0.28	0.02	0
842	FBtr0339459	Ndg	A1Z877	1.65	1e-05	0	0.28	0.02	0
843	FBtr0086134	CG9436	Q7JVH6	-2.39	1e-05	-1	-0.39	0	0
844	FBtr0334305	cic	A0A0B4KGD7	1.27	0.00032	0	0.47	0.31	0
845	FBtr0337049	CG43143	A0A0B4KGR1	1.24	0	0	1.01	0	1
846	FBtr0087514	Cpr51A	Q7JZW0	-2.01	0	-1	-0.19	0	0
847	FBtr0079189	CG9147	Q9VMI0	-1.47	4e-05	0	-0.51	0	0
848	FBtr0343123	CG9147	Q9VMI0	-1.47	4e-05	0	-0.51	0	0
849	FBtr0080719	vig	Q9V426	-1.35	0.00011	0	0.06	0.35	0
850	FBtr0305090	Asph	A0A0B4K7C1	-1.4	0	0	0.5	0	0
851	FBtr0071107	Gclc	A4V448	1.61	0.00031	0	-0.16	0.01	0
852	FBtr0340138	Gclc	A4V448	1.61	0.00031	0	-0.16	0.01	0
853	FBtr0336872	Tsp42Ei	Q7JZW3	-1.53	3e-05	0	0.06	0.58	0
854	FBtr0086859	CG10934	Q7K1B3	1.37	0	0	0.08	0.42	0
855	FBtr0089028	Tsp42Ei	Q7JZW3	-1.53	3e-05	0	0.06	0.58	0
856	FBtr0083741	CG5217	Q9VDY4	-1.5	5e-05	0	0.17	0.05	0
857	FBtr0079190	CG9147	Q9VMI0	-1.41	0.00015	0	-0.51	0	0
858	FBtr0075875	CG11267	Q9VU35	1.45	0	0	0.04	0.5	0
859	FBtr0080247	CG6509	Q9VKG8	1.4	0	0	0.01	0.92	0
860	FBtr0343124	CG9147	Q9VMI0	-1.47	4e-05	0	-0.51	0	0
861	FBtr0077671	CG17224	Q0E8U4	-1.81	0.00012	0	0	0.98	0
862	FBtr0290031	Vha44	B7YZI0	-1.24	0	0	-0.08	0.11	0
863	FBtr0084824	CG31300	Q8IMT6	-2.05	0	-1	-0.58	0	0
864	FBtr0300815	CG17224	Q0E8U4	-1.82	0.00012	0	0	0.98	0
865	FBtr0339954	CG16935	Q9V6U9	-1.72	0.00048	0	-0.25	0	0
866	FBtr0347182	mdy	Q960U8	-1.85	0.00017	0	-0.24	0.01	0
867	FBtr0078136	CG3625	Q9VPN0	-1.51	6e-05	0	-0.38	0.08	0
868	FBtr0070175	CG14630	Q9W5B5	-1.8	0	0	-0.69	0	0
869	FBtr0290032	Vha44	B7YZI0	-1.24	0	0	-0.08	0.11	0
870	FBtr0078098	CG11911	Q9VPN8	6.96	2e-05	1	3.22	0	1
871	FBtr0307548	faf	A0A0B4K6W2	1.26	0.00041	0	-0.01	0.91	0
872	FBtr0086987	CG11395	Q7K533	-1.35	0	0	0.27	0.03	0
873	FBtr0300730	Npl4	Q9VBP9	1.35	0	0	0.12	0.04	0
874	FBtr0084892	Npl4	Q9VBP9	1.35	0	0	0.12	0.04	0
875	FBtr0345519	CG11395	Q7K533	-1.35	0	0	0.27	0.03	0
876	FBtr0087622	CG16935	Q9V6U9	-1.71	0.0005	0	-0.25	0	0
877	FBtr0085536	CG7834	Q0KHZ6	-1.37	9e-05	0	-0.32	0	0
878	FBtr0085535	CG7834	Q0KHZ6	-1.36	0.0001	0	-0.32	0	0
879	FBtr0301857	Indy	Q9VVT2	-1.39	0	0	-0.17	0.14	0
880	FBtr0076003	Est-6	C9QP21	-2.33	0	-1	-1.09	0	-1
881	FBtr0333383	Est-6	C9QP21	-2.33	0	-1	-1.09	0	-1
882	FBtr0072307	CG11414	Q9W149	1.28	1e-05	0	-0.01	0.88	0
883	FBtr0077389	CG3008	Q9VR42	2.23	1e-05	1	0.58	0	0
884	FBtr0086572	tn	Q7JUV6	1.31	0	0	0.16	0.25	0
885	FBtr0332429	CG15515	A0A0B4KI23	-1.74	0	0	0.37	0	0
886	FBtr0340447	tn	A0A0B4LFP7	1.31	0	0	-0.62	0	0
887	FBtr0072364	slik	Q9W179	1.2	3e-05	0	-0.06	0.38	0
888	FBtr0080854	crp	Q9V406	1.34	0	0	0.19	0.04	0
889	FBtr0343814	crp	Q9V406	1.34	0	0	0.19	0.04	0
890	FBtr0076768	syd	Q9GQF1	-1.56	0	0	-0.04	0.48	0
891	FBtr0084106	e	Q9VDC6	-1.43	0	0	-0.01	0.89	0
892	FBtr0080849	cni	P49858	1.32	0.00043	0	-0.01	0.94	0
893	FBtr0084893	Npl4	Q9VBP9	1.35	0	0	0.12	0.04	0
894	FBtr0345005	CG13907	Q9W0L6	1.27	0	0	0.01	0.82	0
895	FBtr0084670	Syx18	Q9VC58	1.59	9e-05	0	-0.09	0.2	0
896	FBtr0335432	CG31522	A0A0B4KF65	-1.44	0	0	-0.45	0	0
897	FBtr0077212	Cyp6t1	Q9VRI9	-2.36	0.00018	-1	-0.74	0	0
898	FBtr0301101	CG42542	Q7KSI9	-1.37	1e-05	0	-0.02	0.89	0
899	FBtr0075083	Indy	Q9VVT2	-1.38	0	0	-0.17	0.14	0
900	FBtr0079507	CG13794	Q9VLY4	-1.4	0	0	-0.72	0.01	0
901	FBtr0075082	Indy	Q9VVT2	-1.38	0	0	-0.17	0.14	0
902	FBtr0082534	Lk6	Q9VGI4	1.37	0	0	-0.01	0.87	0
903	FBtr0078921	lost	Q9VN21	1.34	0.00041	0	0.09	0.16	0
904	FBtr0081284	CG10189	Q9VIV3	1.86	1e-05	0	0.33	0.08	0
905	FBtr0075081	Indy	Q9VVT2	-1.38	0	0	-0.17	0.14	0
906	FBtr0344324	out	Q9V3F9	1.54	0.0005	0	-0.47	0.19	0
907	FBtr0074682	out	Q9V3F9	1.54	0.0005	0	-0.47	0.19	0
908	FBtr0301102	CG42542	Q7KSI9	-1.37	1e-05	0	-0.02	0.89	0
909	FBtr0083947	EloB	O44226	-1.44	5e-05	0	0.09	0.13	0
910	FBtr0080430	CG12404	Q9VK46	1.38	0	0	-0.18	0.22	0
911	FBtr0089493	CG4452	Q9VSW7	1.48	0	0	-0.4	0.05	0
912	FBtr0306023	Best1	A0A0B4K651	-1.32	0.00079	0	-0.31	0	0
913	FBtr0331327	CG10189	Q9VIV3	1.84	1e-05	0	0.33	0.08	0
914	FBtr0072209	CG13565	Q9W1F8	1.47	0	0	-0.08	0.36	0
915	FBtr0074337	CG4829	Q9VXA5	-1.26	0	0	-0.31	0	0
916	FBtr0331174	TMS1	M9PFR2	1.37	9e-05	0	0.1	0.67	0
917	FBtr0087157	CG4398	A1ZAG1	1.4	2e-05	0	0.86	0	0
918	FBtr0078412	ppl	Q9U616	-1.35	5e-05	0	-0.21	0	0
919	FBtr0072255	Dat	Q94521	-1.66	0	0	-0.25	0.05	0
920	FBtr0085755	CG1544	Q9VA02	-1.83	0	0	-0.22	0.01	0
921	FBtr0074338	CG4829	Q9VXA5	-1.25	0	0	-0.31	0	0
922	FBtr0074979	CG9451	Q9VW00	3.94	0	1	-0.11	0.44	0
923	FBtr0333845	CG9451	Q9VW00	3.94	0	1	-0.11	0.44	0
924	FBtr0071108	Gclc	A4V448	1.65	0.00102	0	-0.16	0.01	0
925	FBtr0340139	Gclc	A4V448	1.65	0.00102	0	-0.16	0.01	0
926	FBtr0339539	babos	Q9W258	1.75	0	0	0.28	0	0
927	FBtr0071845	babos	Q9W258	1.75	0	0	0.28	0	0
928	FBtr0308618	eas	P54352	-1.81	0	0	-0.38	0	0
929	FBtr0332030	Porin2	Q9VKP2	1.33	0	0	-0.11	0.05	0
930	FBtr0089497	Gdh	P54385	-1.36	0	0	0.05	0.4	0
931	FBtr0089497	Gdh	A0A0C4DHE7	-1.36	0	0	-0.24	0.01	0
932	FBtr0082052	FER	P18106	1.42	0	0	0.24	0.01	0
933	FBtr0086536	betaTub56D	Q24560	-1.48	0	0	-0.04	0.52	0
934	FBtr0330060	CG8549	Q9VRY5	1.45	0.00031	0	0.13	0.03	0
935	FBtr0078135	CG3625	Q9VPN1	-1.51	0.00012	0	0.01	0.98	0
936	FBtr0332646	CG10660	Q9VTY0	-1.29	0.00039	0	0.36	0.63	0
937	FBtr0300775	CG1319	Q8SZA8	1.65	0.00015	0	-0.46	0	0
938	FBtr0072593	CG13907	Q9W0L6	1.26	0	0	0.01	0.82	0
939	FBtr0302663	rdgA	M9MSN3	1.19	0	0	0	0.94	0
940	FBtr0084492	CG31142	Q8SYR5	1.78	1e-05	0	0.05	0.84	0
941	FBtr0334173	Nhe2	M9PGE2	-1.33	1e-05	0	-0.37	0	0
942	FBtr0076943	CG8549	Q9VRY5	1.42	0.00034	0	0.13	0.03	0
943	FBtr0345816	Spn77Ba	Q0E8C8	-1.27	2e-05	0	0.87	0	0
944	FBtr0074841	Spn77Ba	Q0E8C8	-1.27	2e-05	0	0.87	0	0
945	FBtr0308596	bbg	Q9VUE8	-1.46	0.00026	0	0.25	0.17	0
946	FBtr0273422	bbg	Q9VUE8	-1.46	0.00026	0	0.25	0.17	0
947	FBtr0071367	Aats-lys	Q9W327	1.49	0	0	-0.1	0.12	0
948	FBtr0303560	Aats-lys	Q9W327	1.49	0	0	-0.1	0.12	0
949	FBtr0088579	GstE13	Q7JVI6	-1.61	0	0	-0.09	0.34	0
950	FBtr0300296	Sfp24Ba	B9EQU3	-2.25	1e-05	-1	-0.9	0	0
951	FBtr0089836	CG33170	Q86BG3	-1.43	0	0	-0.12	0.1	0
952	FBtr0332360	CG8086	M9PB71	-1.35	0	0	0.24	0.01	0
953	FBtr0082565	CG17738	Q9VGB1	-2.25	0	-1	-0.68	0	0
954	FBtr0072366	slik	Q9W179	1.22	0.00012	0	-0.06	0.38	0
955	FBtr0086975	fat-spondin	Q7KN04	-1.32	0	0	0.33	0.02	0
956	FBtr0082832	Dip-B	Q9VFQ9	-1.38	3e-05	0	0.19	0.11	0
957	FBtr0082831	Dip-B	Q9VFQ9	-1.38	3e-05	0	0.19	0.11	0
958	FBtr0075976	CG10660	Q9VTY0	-1.29	0.00044	0	0.36	0.63	0
959	FBtr0079894	CG5853	Q9VL61	-1.67	0	0	-0.08	0.32	0
960	FBtr0345615	CG5853	Q9VL61	-1.67	0	0	-0.08	0.32	0
961	FBtr0088946	CG17985	Q7K4J7	1.32	1e-05	0	-0.27	0.19	0
962	FBtr0073613	CG9360	Q9VYU9	-1.29	0	0	-0.37	0	0
963	FBtr0080127	CG17108	Q9VKR8	-2.07	0.00064	-1	-0.67	0.01	0
964	FBtr0345813	Mipp1	Q9VV72	-1.38	0	0	-0.16	0.03	0
965	FBtr0075399	Mipp1	Q9VV72	-1.38	0	0	-0.16	0.03	0
966	FBtr0074336	CG4829	Q9VXA5	-1.24	0	0	-0.31	0	0
967	FBtr0100360	CG7255	Q2PDY3	-1.56	0	0	0.46	0.01	0
968	FBtr0074631	CG6891	Q9VWQ7	-1.38	7e-05	0	0.03	0.74	0
969	FBtr0332708	l(3)01239	Q9VTE5	1.38	0	0	0.1	0.04	0
970	FBtr0076238	l(3)01239	Q9VTE5	1.38	0	0	0.1	0.04	0
971	FBtr0088272	Galphao	P16378	-1.39	8e-05	0	0.22	0	0
972	FBtr0088266	Galphao	P16378	-1.39	8e-05	0	0.22	0	0
973	FBtr0088494	CG1648	A1Z7Z4	2.25	0	1	-0.07	0.44	0
974	FBtr0302453	CG8331	A1Z9M2	1.56	5e-05	0	-0.26	0	0
975	FBtr0082715	CG7966	Q9VFZ4	-1.64	0.00013	0	-0.3	0	0
976	FBtr0087525	CG8331	A1Z9M2	1.56	5e-05	0	-0.26	0	0
977	FBtr0342882	Rgk3	A0A076NAB7	1.39	0	0	0.56	0	0
978	FBtr0087420	Obp51a	Q7KE33	-1.75	0	0	-1.13	0	-1
979	FBtr0331635	CG5853	Q9VL61	-1.65	0	0	-0.08	0.32	0
980	FBtr0310268	mod	A0A0B4K7G4	1.32	1e-05	0	0.15	0.02	0
981	FBtr0086629	CG15098	Q4QQB9	1.42	0.00026	0	0.22	0.04	0
982	FBtr0087621	shot	A1Z9J3	-1.3	6e-05	0	-0.01	0.83	0
983	FBtr0083119	CG6218	Q9VF86	-1.33	0	0	0.12	0.03	0
984	FBtr0080718	vig	Q9V426	-1.26	0.00034	0	0.06	0.35	0
985	FBtr0085874	mod	A0A0B4K7G4	1.32	1e-05	0	0.15	0.02	0
986	FBtr0333009	CG9338	Q9VIH9	-1.48	3e-05	0	-0.05	0.65	0
987	FBtr0081428	CG9338	Q9VIH9	-1.48	3e-05	0	-0.05	0.65	0
988	FBtr0082113	CG9393	Q9VHB6	1.35	0.00027	0	-0.03	0.54	0
989	FBtr0309791	CG11594	Q9VZJ8	-1.8	0.00027	0	-0.57	0	0
990	FBtr0304833	nrm	M9NE05	-1.39	0.00036	0	0.1	0.15	0
991	FBtr0070776	CG16756	Q9W4C2	-2.49	0	-1	-0.33	0	0
992	FBtr0100254	elav	P16914	1.26	0.0001	0	0.23	0	0
993	FBtr0342837	FKBP59	X2J5E8	-1.48	0	0	-0.09	0.07	0
994	FBtr0079872	FKBP59	X2J5E8	-1.48	0	0	-0.09	0.07	0
995	FBtr0080977	CLIP-190	Q9VJE5	-1.27	0	0	0.06	0.19	0
996	FBtr0344746	tau	Q9VB15	-1.2	0.00011	0	0.07	0.3	0
997	FBtr0302495	GstE13	Q7JVI6	-1.57	0	0	-0.09	0.34	0
998	FBtr0083817	Arc42	Q9VDT1	-1.55	0.00122	0	-0.11	0.08	0
999	FBtr0074941	Taf6	P49847	1.39	0.0006	0	0.16	0.22	0
1000	FBtr0299990	CG42379	B7YZN6	-1.2	0	0	0.13	0.06	0
1001	FBtr0299989	CG42381	B7YZN8	-1.2	0	0	-0.05	0.47	0
1002	FBtr0075846	flr	Q9VU68	-1.19	0	0	-0.13	0.03	0
1003	FBtr0080720	vig	Q9V426	-1.33	0.0003	0	0.06	0.35	0
1004	FBtr0299991	CG42379	B7YZN6	-1.19	0	0	0.13	0.06	0
1005	FBtr0083992	CG17272	Q9VDI3	-1.44	0.0011	0	0.32	0.54	0
1006	FBtr0305606	rudhira	Q9VYU0	1.39	0.00047	0	-0.12	0.12	0
1007	FBtr0077010	Best2	Q9VRW4	-1.34	1e-05	0	-0.23	0.22	0
1008	FBtr0086555	CG9416	Q8MT48	-1.52	0.00019	0	0.03	0.67	0
1009	FBtr0302452	CG8331	A0A0B4JD51	1.57	3e-05	0	-0.03	0.84	0
1010	FBtr0082833	Dip-B	Q9VFQ9	-1.37	4e-05	0	0.19	0.11	0
1011	FBtr0080031	LM408	Q8IPB7	-1.32	0	0	-0.03	0.64	0
1012	FBtr0333416	Acer	Q9VLJ6	-1.51	0	0	0.11	0.07	0
1013	FBtr0088679	Pgi	P52029	1.19	0.0001	0	-0.2	0	0
1014	FBtr0082651	Gnmt	Q9VG42	-2.37	3e-05	-1	-0.75	0.04	0
1015	FBtr0070088	arg	O76895	-1.91	0	0	-0.12	0.04	0
1016	FBtr0347061	CG11241	A8E6R2	-1.73	0	0	-0.32	0.02	0
1017	FBtr0075398	Mipp1	Q9VV72	-1.37	0	0	-0.16	0.03	0
1018	FBtr0113019	CG12795	Q9VQQ7	1.4	1e-05	0	-0.41	0.01	0
1019	FBtr0302324	CG42542	Q7KSI9	-1.35	1e-05	0	-0.02	0.89	0
1020	FBtr0345229	Dip-B	Q9VFQ9	-1.37	4e-05	0	0.19	0.11	0
1021	FBtr0079685	Acer	Q9VLJ6	-1.51	0	0	0.11	0.07	0
1022	FBtr0110881	CG7255	Q2PDY3	-1.58	0	0	0.46	0.01	0
1023	FBtr0074842	Spn77Ba	Q0E8C8	-1.29	4e-05	0	0.87	0	0
1024	FBtr0086140	CG3409	Q8T043	1.26	0	0	0.18	0.26	0
1025	FBtr0088063	S2P	Q7JZ56	1.41	0	0	0.17	0.42	0
1026	FBtr0070042	CkIIalpha	P08181	-1.28	0.0001	0	0.07	0.25	0
1027	FBtr0070043	CkIIalpha	P08181	-1.28	0.0001	0	0.07	0.25	0
1028	FBtr0075965	CG4069	Q9VTZ7	1.6	0.00043	0	0.16	0.04	0
1029	FBtr0334008	CG9416	Q8MT48	-1.52	0.0002	0	0.03	0.67	0
1030	FBtr0344974	CkIIalpha	P08181	-1.28	0.0001	0	0.07	0.25	0
1031	FBtr0111141	CkIIalpha	P08181	-1.28	0.0001	0	0.07	0.25	0
1032	FBtr0345138	CkIIalpha	P08181	-1.28	0.0001	0	0.07	0.25	0
1033	FBtr0335462	CG9886	M9PB12	-1.61	7e-05	0	-0.48	0	0
1034	FBtr0087206	Rrp42	Q29QQ9	1.66	6e-05	0	0.33	0	0
1035	FBtr0076558	pix	Q9VSS1	1.21	0	0	-0.11	0.07	0
1036	FBtr0088681	Pgi	P52029	1.19	0.00011	0	-0.2	0	0
1037	FBtr0330304	spg	Q9VAS8	1.46	1e-05	0	0.53	0	0
1038	FBtr0343401	CG7164	Q9VLX3	-1.52	1e-05	0	0.2	0.31	0
1039	FBtr0079487	CG7164	Q9VLX3	-1.52	1e-05	0	0.2	0.31	0
1040	FBtr0072929	CG16985	Q9VZZ6	-2.3	2e-05	-1	-0.26	0	0
1041	FBtr0085545	CG7896	Q9VAD1	1.47	0	0	0.18	0.34	0
1042	FBtr0074657	bnb	P29746	-1.32	5e-05	0	0.26	0	0
1043	FBtr0071539	Treh	Q9W2M2	-1.28	0.00128	0	-0.07	0.32	0
1044	FBtr0080721	vig	Q9V426	-1.25	0.00044	0	0.06	0.35	0
1045	FBtr0075282	rogdi	Q9VVE2	-1.34	0.00022	0	-0.25	0.03	0
1046	FBtr0072060	CG30185	Q8MKK1	1.33	0	0	0.03	0.73	0
1047	FBtr0079491	LanB1	P11046	-1.73	0	0	0.22	0.18	0
1048	FBtr0347257	CG5791	Q9VD48	2.56	0.00036	1	1.97	0	1
1049	FBtr0084180	CG5791	Q9VD48	2.56	0.00036	1	1.97	0	1
1050	FBtr0075777	Pex1	Q9VUC7	-1.43	1e-05	0	-0.2	0.14	0
1051	FBtr0079486	Uro	P16163	3.73	0	1	0.84	0	0
1052	FBtr0335196	CG5791	Q9VD48	2.53	0.00036	1	1.97	0	1
1053	FBtr0077770	CG9886	M9PB12	-1.71	7e-05	0	-0.48	0	0
1054	FBtr0089428	Sam-S	P40320	1.32	0	0	-0.48	0	0
1055	FBtr0074656	bnb	P29746	-1.32	5e-05	0	0.26	0	0
1056	FBtr0074278	rngo	Q9VXF9	1.34	0.00061	0	0.04	0.51	0
1057	FBtr0084431	CG4408	Q9VCM8	-2.27	0	-1	0.09	0.23	0
1058	FBtr0305182	tyf	Q9W4M7	1.23	0.00013	0	0.09	0.13	0
1059	FBtr0073284	CG11594	Q9VZJ8	-1.71	0.00042	0	-0.57	0	0
1060	FBtr0343158	Ent2	Q9VMB6	-1.53	0.00186	0	0.26	0.02	0
1061	FBtr0079290	Ent2	Q9VMB6	-1.53	0.00186	0	0.26	0.02	0
1062	FBtr0343349	rngo	Q9VXF9	1.34	0.00062	0	0.04	0.51	0
1063	FBtr0300662	CG42518	E1JGK8	1.51	0	0	-0.05	0.66	0
1064	FBtr0082323	CG6465	Q9I7K3	-2.13	5e-05	-1	-0.09	0.18	0
1065	FBtr0332493	CG3603	Q9W4U2	-1.69	0	0	-0.4	0	0
1066	FBtr0075283	rogdi	Q9VVE2	-1.34	0.00023	0	-0.25	0.03	0
1067	FBtr0088680	Pgi	P52029	1.19	0.00014	0	-0.2	0	0
1068	FBtr0100462	sea	Q7KSQ0	-1.41	0	0	-0.28	0	0
1069	FBtr0075943	CG10960	Q8IQH6	-2.04	0.00015	-1	-0.58	0	0
1070	FBtr0086669	GstE1	Q7KK90	2.17	4e-05	1	0.52	0	0
1071	FBtr0081223	fon	Q9VIX7	-1.38	6e-05	0	0.37	0.03	0
1072	FBtr0301204	CG8547	Q0E980	1.24	1e-05	0	-0.05	0.54	0
1073	FBtr0076557	pix	Q9VSS1	1.21	0	0	-0.11	0.07	0
1074	FBtr0077264	CG1518	Q9VRE0	1.37	2e-05	0	0.18	0.02	0
1075	FBtr0345923	CG1518	Q9VRE0	1.37	2e-05	0	0.18	0.02	0
1076	FBtr0084879	CG5107	Q9VBQ4	-1.27	0	0	-0.74	0	0
1077	FBtr0083106	CG6125	Q9VF65	-2.17	1e-05	-1	0.41	0	0
1078	FBtr0071653	Egfr	Q8MLW0	-1.5	0	0	0	0.96	0
1079	FBtr0076945	Prat2	Q967S0	2.09	0	1	0.05	0.41	0
1080	FBtr0075208	Edc3	Q9VVI2	1.37	0	0	0.25	0.03	0
1081	FBtr0072193	CG30172	Q8MLP9	-1.38	0	0	0.07	0.62	0
1082	FBtr0343122	CG13994	Q9VMI2	1.38	8e-05	0	-0.13	0.58	0
1083	FBtr0083188	Hmt-1	Q9VF20	1.39	0.00053	0	0.06	0.27	0
1084	FBtr0339575	CG16704	Q9VQT5	-2.46	0	-1	0.13	0.26	0
1085	FBtr0077550	CG16704	Q9VQT5	-2.46	0	-1	0.13	0.26	0
1086	FBtr0079188	CG13994	Q9VMI2	1.38	9e-05	0	-0.13	0.58	0
1087	FBtr0082025	CG18473	Q9VHF2	-1.85	0.00055	0	-0.01	0.9	0
1088	FBtr0083370	CG3534	Q9VEQ0	-1.71	0.00016	0	-0.67	0	0
1089	FBtr0086625	Jheh1	Q7JRC3	-1.37	0	0	-0.37	0	0
1090	FBtr0075941	CG10960	Q8IQH6	-2.04	0.00015	-1	-0.58	0	0
1091	FBtr0345934	CG30172	Q8MLP9	-1.38	0	0	0.07	0.62	0
1092	FBtr0086246	Fem-1	A1ZBY1	1.56	0	0	0.85	0.1	0
1093	FBtr0300173	CNT1	A1Z7N3	-1.52	0.00017	0	-0.17	0.16	0
1094	FBtr0302646	axo	M9NFN0	-1.29	0.00016	0	0.96	0.02	0
1095	FBtr0089329	Inos	O97477	1.58	0.0006	0	-0.12	0.06	0
1096	FBtr0343287	Unc-89	A8DYP0	-1.28	0	0	0.06	0.37	0
1097	FBtr0080888	Cyt-c-d	P04657	1.21	5e-05	0	0.12	0.12	0
1098	FBtr0081550	alpha-Est7	Q9VIB5	-1.62	0.00011	0	-0.69	0	0
1099	FBtr0302364	CG32573	Q9VXD7	-1.42	0.00035	0	-0.02	0.93	0
1100	FBtr0085458	Pcd	O76454	-1.39	1e-05	0	-0.24	0	0
1101	FBtr0344554	vib	Q9VDY8	-1.23	6e-05	0	0.05	0.25	0
1102	FBtr0073283	CG11594	Q9VZJ8	-1.78	0.00036	0	-0.57	0	0
1103	FBtr0330280	cpo	A0A0B4KHP4	-1.17	0	0	-0.22	0.02	0
1104	FBtr0089734	r	P05990	1.42	0.00442	0	0.09	0.06	0
1105	FBtr0086245	Fem-1	A1ZBY1	1.59	0	0	0.85	0.1	0
1106	FBtr0080976	CLIP-190	Q9VJE5	-1.26	0	0	0.06	0.19	0
1107	FBtr0340156	r	P05990	1.43	0.00448	0	0.09	0.06	0
1108	FBtr0071535	Treh	Q9W2M2	-1.28	0.0006	0	-0.07	0.32	0
1109	FBtr0337082	cni	P49858	1.33	0.00146	0	-0.01	0.94	0
1110	FBtr0080848	cni	P49858	1.33	0.00146	0	-0.01	0.94	0
1111	FBtr0340162	p115	Q9W3N6	1.61	0	0	0.04	0.33	0
1112	FBtr0071089	p115	Q9W3N6	1.61	0	0	0.04	0.33	0
1113	FBtr0344994	CG9231	Q9VW12	-1.38	5e-05	0	-0.2	0.01	0
1114	FBtr0074972	CG9231	Q9VW12	-1.38	5e-05	0	-0.2	0.01	0
1115	FBtr0089395	pr	P48611	-1.36	0	0	0.03	0.65	0
1116	FBtr0082883	Nsf2	A0A0B4LH53	1.63	0	0	0.04	0.46	0
1117	FBtr0344767	Nsf2	A0A0B4LH53	1.63	0	0	0.04	0.46	0
1118	FBtr0344766	Nsf2	A0A0B4LH53	1.63	0	0	0.04	0.46	0
1119	FBtr0336707	Gel	A0A0C4DHG6	-1.17	0	0	0.05	0.8	0
1120	FBtr0080975	CLIP-190	Q9VJE5	-1.26	0	0	0.06	0.19	0
1121	FBtr0342615	CG9029	X2JDB2	-1.51	0	0	-0.83	0	0
1122	FBtr0310046	CG11594	Q9VZJ8	-1.76	0.0004	0	-0.57	0	0
1123	FBtr0074209	Mfe2	Q9VXJ0	-1.52	9e-05	0	-0.19	0	0
1124	FBtr0333800	CG4020	Q9W459	-2.22	0.00064	-1	-0.48	0	0
1125	FBtr0070824	CG4020	Q9W459	-2.22	0.00064	-1	-0.48	0	0
1126	FBtr0305181	tyf	Q9W4M7	1.23	0.0002	0	0.09	0.13	0
1127	FBtr0079637	SLC5A11	Q9VLR8	-1.38	0	0	-0.15	0.02	0
1128	FBtr0081205	CG9987	Q9VIW7	1.73	0.0012	0	0.15	0.02	0
1129	FBtr0337050	CG43143	A0A0B4KFP5	1.25	0	0	-0.04	0.89	0
1130	FBtr0345214	blp	A0A0B4LH72	-1.33	0.00085	0	0.06	0.32	0
1131	FBtr0083203	blp	A0A0B4LH72	-1.33	0.00084	0	0.06	0.32	0
1132	FBtr0083971	TotA	Q8IN44	-5.37	0	-1	-0.41	0.08	0
1133	FBtr0075161	CG5567	Q9VVL5	1.54	0.00112	0	-0.12	0.17	0
1134	FBtr0071540	Treh	Q9W2M2	-1.27	0.00203	0	-0.07	0.32	0
1135	FBtr0084201	CG7084	Q9VD40	1.61	0.00017	0	0.08	0.45	0
1136	FBtr0086146	Dpit47	A1Z6M6	1.88	0.00121	0	0.22	0.02	0
1137	FBtr0078969	Gel	A0A0C4DHG6	-1.17	0	0	0.05	0.8	0
1138	FBtr0301126	Clc	Q9VWA1	-1.25	0.00302	0	0.01	0.9	0
1139	FBtr0071547	CG3295	Q9W2N5	1.29	0.00019	0	0.11	0.18	0
1140	FBtr0343284	Unc-89	A8DYP0	-1.28	0	0	0.06	0.37	0
1141	FBtr0343283	Unc-89	A8DYP0	-1.28	0	0	0.06	0.37	0
1142	FBtr0071536	Treh	Q9W2M2	-1.26	0.00125	0	-0.07	0.32	0
1143	FBtr0332423	Treh	Q9W2M2	-1.26	0.00126	0	-0.07	0.32	0
1144	FBtr0074830	Clc	Q9VWA1	-1.25	0.00311	0	0.01	0.9	0
1145	FBtr0335276	Src42A	A1Z6I9	1.23	0	0	-0.07	0.31	0
1146	FBtr0085015	CG5455	Q9VBE6	1.24	1e-05	0	0.18	0.04	0
1147	FBtr0072012	yellow-d2	Q9W1R0	1.3	1e-05	0	0.74	0	0
1148	FBtr0345251	Obp83a	A0A0B4LGP6	-2.43	0.00014	-1	0	0.98	0
1149	FBtr0071537	Treh	Q9W2M2	-1.26	0.00127	0	-0.07	0.32	0
1150	FBtr0113464	Unc-89	A8DYP0	-1.28	0	0	0.06	0.37	0
1151	FBtr0085645	CDase	A4V3N7	-1.88	0.00155	0	-0.1	0.13	0
1152	FBtr0334920	CG6000	Q9VCD9	-1.37	1e-05	0	-0.32	0.01	0
1153	FBtr0343101	CG6000	Q9VCD9	-1.37	1e-05	0	-0.32	0.01	0
1154	FBtr0331357	CDase	A4V3N7	-1.9	0.00156	0	-0.1	0.13	0
1155	FBtr0089431	Sam-S	P40320	1.32	0	0	-0.48	0	0
1156	FBtr0309861	nsl1	E2QD16	1.26	0.00094	0	0.29	0.02	0
1157	FBtr0302446	CG13492	Q8MLU9	-1.6	0.00041	0	-0.34	0	0
1158	FBtr0340155	r	P05990	1.43	0.00535	0	0.09	0.06	0
1159	FBtr0085447	CG1907	Q9VAJ9	-1.38	1e-05	0	-0.19	0.02	0
1160	FBtr0079895	Apf	Q4V6M1	-1.5	0.00013	0	-0.11	0.07	0
1161	FBtr0336664	Dpit47	A1Z6M6	1.89	0.00124	0	0.22	0.02	0
1162	FBtr0082290	Fdh	P46415	-1.61	0.0005	0	-0.28	0.01	0
1163	FBtr0083277	mtSSB	P54622	1.64	1e-05	0	0.27	0.04	0
1164	FBtr0340442	Mfe2	Q9VXJ0	-1.51	8e-05	0	-0.19	0	0
1165	FBtr0331432	PpV	Q27884	1.19	0.0001	0	0.1	0.29	0
1166	FBtr0331431	PpV	Q27884	1.19	0.0001	0	0.1	0.29	0
1167	FBtr0331430	PpV	Q27884	1.19	0.0001	0	0.1	0.29	0
1168	FBtr0304713	CG5793	Q9VDE2	-1.48	0	0	-0.18	0.21	0
1169	FBtr0333929	CG5793	Q9VDE2	-1.48	0	0	-0.18	0.21	0
1170	FBtr0076271	CG6404	Q9Y171	-1.36	0.00023	0	0.04	0.44	0
1171	FBtr0339105	CG44250	C6SV36	-2.03	7e-05	-1	-0.44	0	0
1172	FBtr0085016	CG5455	Q9VBE6	1.24	1e-05	0	0.18	0.04	0
1173	FBtr0074908	CG7433	Q9VW68	-1.4	0.00431	0	-0.33	0	0
1174	FBtr0344085	CG7433	Q9VW68	-1.4	0.00431	0	-0.33	0	0
1175	FBtr0073016	CG9977	Q9VZX9	1.36	0.00076	0	-0.05	0.25	0
1176	FBtr0076427	path	Q9VT04	1.22	5e-05	0	0.04	0.63	0
1177	FBtr0333864	path	Q9VT04	1.22	5e-05	0	0.04	0.63	0
1178	FBtr0071014	CG4607	Q9W3S8	-1.52	0	0	-0.87	0	0
1179	FBtr0070921	PpV	Q27884	1.19	0.0001	0	0.1	0.29	0
1180	FBtr0070836	CG3097	Q9W478	-1.44	0	0	-0.18	0.72	0
1181	FBtr0302049	CG7433	Q9VW68	-1.4	0.00432	0	-0.33	0	0
1182	FBtr0074909	CG7433	Q9VW68	-1.4	0.00432	0	-0.33	0	0
1183	FBtr0309113	hts	A8DYJ2	-1.27	5e-05	0	-0.06	0.57	0
1184	FBtr0071538	Treh	Q9W2M2	-1.27	0.00201	0	-0.07	0.32	0
1185	FBtr0085646	CDase	A4V3N7	-1.87	0.00167	0	-0.1	0.13	0
1186	FBtr0113405	CG31414	Q8IMY3	-1.65	1e-05	0	-0.41	0.01	0
1187	FBtr0334767	CG31414	Q8IMY3	-1.65	1e-05	0	-0.41	0.01	0
1188	FBtr0076259	CG14153	Q9VTA8	-1.59	0	0	0.02	0.96	0
1189	FBtr0079883	CG4619	Q7KTG0	-1.57	0	0	0.11	0.09	0
1190	FBtr0300663	CG42518	E1JGK8	1.49	0	0	-0.05	0.66	0
1191	FBtr0072963	CG16758	Q7KV94	1.61	1e-05	0	-0.22	0.01	0
1192	FBtr0304118	SmB	Q05856	1.57	0.00147	0	0.08	0.47	0
1193	FBtr0303294	pdgy	Q9VXZ8	-1.31	0	0	-0.07	0.18	0
1194	FBtr0089287	Pxd	Q01603	-1.55	0	0	0.15	0.14	0
1195	FBtr0301190	CG7084	Q9VD40	1.6	0.00021	0	0.08	0.45	0
1196	FBtr0073015	CG12093	Q9VZX8	-1.68	0	0	0.2	0.2	0
1197	FBtr0076272	CG6404	Q9Y171	-1.35	0.00026	0	0.04	0.44	0
1198	FBtr0074368	2004-09-01	Q0KHR7	1.35	0.00019	0	0	1	0
1199	FBtr0074369	2004-09-01	Q0KHR7	1.35	0.00019	0	0	1	0
1200	FBtr0074370	2004-09-01	Q0KHR7	1.35	0.00019	0	0	1	0
1201	FBtr0308838	pdgy	Q9VXZ8	-1.31	0	0	-0.07	0.18	0
1202	FBtr0337048	CG3999	Q9VH09	2.02	0	1	-0.15	0.02	0
1203	FBtr0082225	CG3999	Q9VH09	2.02	0	1	-0.15	0.02	0
1204	FBtr0336462	Karybeta3	Q9VN44	1.23	0	0	-0.06	0.18	0
1205	FBtr0088170	Fpps	Q7KN61	-1.27	2e-05	0	-0.07	0.2	0
1206	FBtr0113336	CG16824	Q6IHK7	-1.34	8e-05	0	-0.13	0.51	0
1207	FBtr0113086	loopin-1	Q7K2S9	1.3	3e-05	0	0.01	0.93	0
1208	FBtr0081553	alpha-Est8	Q9VIB3	-1.39	0	0	-0.13	0.47	0
1209	FBtr0080831	Syx5	A4V0S1	1.41	2e-05	0	-0.13	0.28	0
1210	FBtr0074974	l(3)76BDr	Q9VW09	1.31	1e-05	0	0.31	0	0
1211	FBtr0344755	Yeti	Q8SXI2	-1.36	0.00035	0	-0.13	0.5	0
1212	FBtr0079446	CG5973	Q9VM11	-1.41	1e-05	0	-0.53	0	0
1213	FBtr0080470	CG9302	Q9VJZ1	1.51	0	0	-0.06	0.27	0
1214	FBtr0080832	Syx5	A4V0S1	1.41	1e-05	0	-0.13	0.28	0
1215	FBtr0078860	Karybeta3	Q9VN44	1.23	0	0	-0.06	0.18	0
1216	FBtr0335205	Gdh	A0A0C4DHE7	-1.36	1e-05	0	-0.24	0.01	0
1217	FBtr0084601	CG6356	Q9VCA0	-1.41	0.00036	0	0.11	0.13	0
1218	FBtr0303433	aPKC	A1Z9X0	-1.19	0	0	0.09	0.16	0
1219	FBtr0084628	CG18528	Q9VC87	1.31	0	0	0.02	0.81	0
1220	FBtr0083745	vib	Q9VDY8	-1.25	0.00026	0	0.05	0.25	0
1221	FBtr0301526	Pxd	Q01603	-1.54	0	0	0.15	0.14	0
1222	FBtr0344400	CG45057	M9NFZ9	-1.36	0.00014	0	-0.21	0.01	0
1223	FBtr0290310	Yeti	Q8SXI2	-1.36	0.00036	0	-0.13	0.5	0
1224	FBtr0070479	eIF2B-beta	O76863	1.56	0	0	-0.48	0	0
1225	FBtr0085649	CDase	A4V3N7	-1.84	0.00215	0	-0.1	0.13	0
1226	FBtr0344398	CG45057	M9NFZ9	-1.36	0.00014	0	-0.21	0.01	0
1227	FBtr0074366	2004-09-01	Q0KHR7	1.35	0.00022	0	0	1	0
1228	FBtr0085647	CDase	A4V3N7	-1.85	0.00217	0	-0.1	0.13	0
1229	FBtr0085648	CDase	A4V3N7	-1.85	0.00217	0	-0.1	0.13	0
1230	FBtr0300284	CG7497	Q9VVJ1	-1.34	0	0	-0.13	0.46	0
1231	FBtr0345385	CG7497	Q9VVJ1	-1.34	0	0	-0.13	0.46	0
1232	FBtr0082374	Ugt35a	Q9VGS9	-1.42	0	0	-0.28	0.02	0
1233	FBtr0302166	CG3409	Q8T043	1.26	1e-05	0	0.18	0.26	0
1234	FBtr0332393	CG8028	A8JUR0	-1.61	0	0	-0.12	0.42	0
1235	FBtr0089593	spin	Q9GQQ0	-1.4	0.0004	0	0.19	0.12	0
1236	FBtr0078221	ZnT77C	Q9VPE3	-1.83	0.00051	0	-0.42	0	0
1237	FBtr0070558	CG3603	Q9W4U2	-1.63	0	0	-0.4	0	0
1238	FBtr0343352	CG9940	Q9VYA0	-1.41	0.00379	0	-0.08	0.35	0
1239	FBtr0073844	CG9940	Q9VYA0	-1.41	0.00379	0	-0.08	0.35	0
1240	FBtr0081930	CG9836	Q9VHK6	1.34	0	0	0.03	0.69	0
1241	FBtr0331187	CG31635	M9PCB8	1.22	0.00023	0	-0.08	0.45	0
1242	FBtr0075190	Adgf-A	Q9VVK5	-1.72	9e-05	0	0.01	0.89	0
1243	FBtr0075191	Adgf-A	Q9VVK5	-1.72	9e-05	0	0.01	0.89	0
1244	FBtr0332813	P5CDh1	Q9VNX4	-1.2	4e-05	0	0.19	0	0
1245	FBtr0333930	CG5793	Q9VDE2	-1.42	0	0	-0.18	0.21	0
1246	FBtr0306686	tmod	A0A0B4K6N4	1.2	3e-05	0	0.22	0.76	0
1247	FBtr0308073	CG17734	A0A0B4K6E6	-1.24	0.00405	0	0.19	0.21	0
1248	FBtr0344996	Mlp60A	A0A0B4LGF8	-1.41	0	0	0.18	0.04	0
1249	FBtr0299696	Mlp60A	A0A0B4LGF8	-1.41	0	0	0.18	0.04	0
1250	FBtr0300301	CG42465	E1JHS5	-1.74	0	0	-0.65	0	0
1251	FBtr0072145	CG2970	Q9W1F7	1.4	6e-05	0	0.08	0.16	0
1252	FBtr0089590	spin	Q9GQQ0	-1.39	0.00044	0	0.19	0.12	0
1253	FBtr0080367	CG6388	Q9VK89	-1.49	2e-05	0	0.23	0.01	0
1254	FBtr0332771	Clc	Q9VWA1	-1.26	0.00551	0	0.01	0.9	0
1255	FBtr0340073	Ehbp1	B7YZI1	1.27	0	0	0.04	0.39	0
1256	FBtr0308338	Etf-QO	Q7JWF1	-1.42	1e-05	0	-0.12	0.04	0
1257	FBtr0300813	Clc	Q9VWA1	-1.26	0.00553	0	0.01	0.9	0
1258	FBtr0078446	P5CDh1	Q9VNX4	-1.19	3e-05	0	0.19	0	0
1259	FBtr0089052	nec	Q7JWX3	-1.28	0	0	0.01	0.98	0
1260	FBtr0088384	Etf-QO	Q7JWF1	-1.42	1e-05	0	-0.12	0.04	0
1261	FBtr0080222	CG6287	Q9VKI8	-1.48	3e-05	0	-0.56	0	0
1262	FBtr0343356	Crag	Q9W3D3	1.24	0.0001	0	0	0.97	0
1263	FBtr0071219	Crag	Q9W3D3	1.24	0.0001	0	0	0.97	0
1264	FBtr0336659	CG3409	Q8T043	1.25	1e-05	0	0.18	0.26	0
1265	FBtr0299853	CG42336	A1Z8I6	-1.49	0	0	0.05	0.71	0
1266	FBtr0113000	Hayan	A8JUP7	1.47	5e-05	0	0.62	0.11	0
1267	FBtr0343048	Hayan	A8JUP7	1.47	5e-05	0	0.62	0.11	0
1268	FBtr0343380	CG9509	Q9VY04	-2.15	0.00073	-1	-0.29	0	0
1269	FBtr0073978	CG9509	Q9VY04	-2.15	0.00073	-1	-0.29	0	0
1270	FBtr0087092	loopin-1	Q7K2S9	1.29	3e-05	0	0.01	0.93	0
1271	FBtr0078445	P5CDh1	Q9VNX4	-1.19	3e-05	0	0.19	0	0
1272	FBtr0078447	P5CDh1	Q9VNX4	-1.19	3e-05	0	0.19	0	0
1273	FBtr0303031	P5CDh1	Q9VNX4	-1.19	3e-05	0	0.19	0	0
1274	FBtr0074286	Rok	Q9VXE3	1.28	7e-05	0	0.12	0.01	0
1275	FBtr0086973	CG9642	A1ZAP0	-1.3	0.00142	0	0.04	0.53	0
1276	FBtr0078220	ZnT77C	Q9VPE3	-1.87	0.00046	0	-0.42	0	0
1277	FBtr0346646	eIF3-S10	Q9VN25	1.26	0.00235	0	-0.09	0.1	0
1278	FBtr0078944	eIF3-S10	Q9VN25	1.26	0.00235	0	-0.09	0.1	0
1279	FBtr0343535	CG6903	Q9W4F7	1.22	0.00019	0	0.14	0.33	0
1280	FBtr0310669	Rcd1	A0A0B4KF25	1.28	4e-05	0	0.09	0.62	0
1281	FBtr0081222	fon	Q9VIX7	-1.37	0.00014	0	0.37	0.03	0
1282	FBtr0089550	CG5033	Q7K0Y1	1.48	0.00032	0	0.38	0	0
1283	FBtr0078164	Cda5	Q9VPI3	1.41	0	0	0.31	0.02	0
1284	FBtr0343521	pdgy	Q9VXZ8	-1.31	0	0	-0.07	0.18	0
1285	FBtr0343286	Unc-89	A8DYP0	-1.27	0	0	0.06	0.37	0
1286	FBtr0331376	CG9265	Q9VIG6	-1.45	4e-05	0	-0.4	0.03	0
1287	FBtr0074658	bnb	P29746	-1.31	0.00013	0	0.26	0	0
1288	FBtr0074659	bnb	P29746	-1.31	0.00013	0	0.26	0	0
1289	FBtr0073972	pdgy	Q9VXZ8	-1.37	0	0	-0.07	0.18	0
1290	FBtr0072029	CG3530	Q8MLR7	-1.4	0	0	-0.86	0	0
1291	FBtr0074367	2004-09-01	Q0KHR7	1.34	0.00029	0	0	1	0
1292	FBtr0074365	2004-09-01	Q0KHR7	1.34	0.00028	0	0	1	0
1293	FBtr0330271	cpo	A0A0B4KHP4	-1.17	0	0	-0.22	0.02	0
1294	FBtr0088981	CG12736	Q7K3V6	1.36	8e-05	0	-0.07	0.18	0
1295	FBtr0308575	CG17323	Q9VJ46	-1.35	0	0	0.23	0.28	0
1296	FBtr0304692	Nup358	A0A0B4K7J2	1.27	0.00263	0	0.12	0.03	0
1297	FBtr0081104	CG17323	Q9VJ46	-1.35	0	0	0.23	0.28	0
1298	FBtr0308574	CG17323	Q9VJ46	-1.35	0	0	0.23	0.28	0
1299	FBtr0343833	CG17323	Q9VJ46	-1.35	0	0	0.23	0.28	0
1300	FBtr0075942	CG10960	Q9VU17	-1.88	0.00025	0	0.31	0	0
1301	FBtr0075942	CG10960	Q8IQH6	-1.88	0.00025	0	-0.58	0	0
1302	FBtr0087956	CG13155	A1Z8Y4	-2.98	1e-05	-1	-0.66	0	0
1303	FBtr0082901	CG31326	Q8ING0	-1.53	0	0	0.22	0.17	0
1304	FBtr0331980	CG2970	Q9W1F7	1.39	5e-05	0	0.08	0.16	0
1305	FBtr0344399	CG45057	M9NFZ9	-1.36	0.00023	0	-0.21	0.01	0
1306	FBtr0334790	CG3702	Q9VQX6	1.24	0.00023	0	0.14	0.01	0
1307	FBtr0332706	CG6272	Q9VTE8	1.51	3e-05	0	0.43	0.02	0
1308	FBtr0070723	CG6903	Q9W4F7	1.21	0.00019	0	0.14	0.33	0
1309	FBtr0343596	CG5321	Q9VY24	-1.64	1e-05	0	-0.14	0.13	0
1310	FBtr0080729	CG15263	Q9V3T7	-6.6	0	-1	-0.64	0.03	0
1311	FBtr0340633	CG8188	Q9VX25	1.17	0.0002	0	-0.13	0.49	0
1312	FBtr0346186	CG8188	Q9VX25	1.17	0.0002	0	-0.13	0.49	0
1313	FBtr0074476	CG8188	Q9VX25	1.17	0.0002	0	-0.13	0.49	0
1314	FBtr0087452	Cyp6a23	Q9V771	2.37	0	1	-0.61	0	0
1315	FBtr0074315	CG32573	Q9VXD7	-1.37	0.0013	0	-0.02	0.93	0
1316	FBtr0088226	RpS15Ab	Q7KR04	-1.49	0.00042	0	0.21	0.01	0
1317	FBtr0346670	CG30271	A8DYM8	-1.57	3e-05	0	-0.48	0	0
1318	FBtr0086280	CG8920	Q0E910	1.28	1e-05	0	0.07	0.79	0
1319	FBtr0089970	Jheh2	Q7KB18	-1.47	1e-05	0	-0.16	0.01	0
1320	FBtr0345981	Jheh2	Q7KB18	-1.47	1e-05	0	-0.16	0.01	0
1321	FBtr0078842	CG12007	Q9VN77	1.32	0.00108	0	-0.14	0.53	0
1322	FBtr0086322	CG11208	Q7K3B7	-1.37	2e-05	0	-0.18	0	0
1323	FBtr0346668	CG30271	A8DYM8	-1.57	3e-05	0	-0.48	0	0
1324	FBtr0343285	Unc-89	A8DYP0	-1.27	0	0	0.06	0.37	0
1325	FBtr0076915	Dbi	P42281	-1.47	2e-05	0	-0.5	0	0
1326	FBtr0080108	CG6415	Q9VKR4	-1.45	0	0	-0.17	0.01	0
1327	FBtr0076916	Dbi	P42281	-1.47	2e-05	0	-0.5	0	0
1328	FBtr0077134	Sucb	Q9V470	-1.5	0.00094	0	-0.05	0.3	0
1329	FBtr0344756	Sucb	Q9V470	-1.5	0.00094	0	-0.05	0.3	0
1330	FBtr0332107	Tudor-SN	Q9W0S7	-1.5	0.0007	0	-0.24	0	0
1331	FBtr0308819	CG4729	D5AEK7	-1.27	0	0	-0.24	0	0
1332	FBtr0081734	CG1041	Q9VI16	-1.72	4e-05	0	-0.19	0.01	0
1333	FBtr0082026	CG8129	Q9VHF0	-1.7	0	0	-0.1	0.24	0
1334	FBtr0301201	CG7720	Q7K3Q2	2.16	5e-05	1	0.25	0.27	0
1335	FBtr0290021	CG5321	Q9VY24	-1.58	1e-05	0	-0.14	0.13	0
1336	FBtr0344401	CG45057	M9NFZ9	-1.35	0.00039	0	-0.21	0.01	0
1337	FBtr0089591	spin	Q9GQQ0	-1.39	0.00048	0	0.19	0.12	0
1338	FBtr0344293	CG1041	Q9VI16	-1.73	4e-05	0	-0.19	0.01	0
1339	FBtr0077676	CG9641	Q9VQJ6	1.29	0	0	0.22	0.01	0
1340	FBtr0087916	Cpr49Ac	Q7JR69	-2.01	0	-1	0.41	0.03	0
1341	FBtr0084213	PyK	O62619	1.19	9e-05	0	-0.12	0.05	0
1342	FBtr0077477	CG3702	Q9VQX6	1.23	0.00025	0	0.14	0.01	0
1343	FBtr0344015	Plap	Q9VPY2	-1.31	0.00208	0	0.05	0.39	0
1344	FBtr0078289	siz	Q9VP80	1.26	9e-05	0	0.18	0.24	0
1345	FBtr0074880	CG15881	Q9VW41	-1.33	0.0005	0	0.47	0.03	0
1346	FBtr0070446	CG8636	Q9W4X7	1.32	0	0	-0.23	0	0
1347	FBtr0071183	sni	Q9W3H4	1.4	9e-05	0	0.06	0.21	0
1348	FBtr0078686	Itp-r83A	A0A0B4LGN1	-1.21	0.00089	0	-0.12	0.09	0
1349	FBtr0344265	Itp-r83A	A0A0B4LGN1	-1.21	0.00089	0	-0.12	0.09	0
1350	FBtr0077980	Plap	Q9VPY2	-1.31	0.00208	0	0.05	0.39	0
1351	FBtr0084735	CG31357	Q8MSB1	1.35	0	0	0.16	0.02	0
1352	FBtr0082074	P58IPK	Q9VHA8	1.78	0	0	-0.14	0.02	0
1353	FBtr0074258	Nipsnap	Q9VXK0	-1.29	3e-05	0	-0.47	0.01	0
1354	FBtr0074259	Nipsnap	Q9VXK0	-1.29	3e-05	0	-0.47	0.01	0
1355	FBtr0080365	Pkd2	Q9VK95	1.35	0	0	-0.02	0.95	0
1356	FBtr0089592	spin	Q9GQQ0	-1.38	0.00053	0	0.19	0.12	0
1357	FBtr0339743	CG15772	Q9W483	-1.58	0	0	0.06	0.77	0
1358	FBtr0070808	CG15772	Q9W483	-1.58	0	0	0.06	0.77	0
1359	FBtr0072969	Non2	Q9VZY0	-1.33	0.00035	0	0.06	0.66	0
1360	FBtr0074257	Nipsnap	Q9VXK0	-1.29	3e-05	0	-0.47	0.01	0
1361	FBtr0071167	Trxr-1	P91938	1.31	3e-05	0	-0.45	0	0
1362	FBtr0343595	Nipsnap	Q9VXK0	-1.29	3e-05	0	-0.47	0.01	0
1363	FBtr0306923	CG43319	A0A0B4K6K5	3.12	0	1	-1.13	0	-1
1364	FBtr0078214	CG4825	Q9VPD3	-1.56	0.0102	0	-0.06	0.39	0
1365	FBtr0084952	Nf1	Q9VBJ2	1.17	0	0	0.06	0.56	0
1366	FBtr0089032	Tsp42El	Q7K527	1.59	0.00153	0	0.27	0	0
1367	FBtr0301200	CG7720	Q7K3Q2	2.24	3e-05	1	0.25	0.27	0
1368	FBtr0073723	CG15717	Q9VYG8	-1.39	0	0	-0.73	0	0
1369	FBtr0076583	dally	Q53XG2	-1.19	8e-05	0	0.06	0.39	0
1370	FBtr0085349	CG14523	Q9VAS1	-1.41	0.00123	0	0.26	0	0
1371	FBtr0086635	l(2)08717	Q8MRP7	-1.61	1e-05	0	0.09	0.46	0
1372	FBtr0345426	l(2)08717	Q8MRP7	-1.61	1e-05	0	0.09	0.46	0
1373	FBtr0074945	CG9372	Q9VW19	-1.39	0	0	-0.07	0.33	0
1374	FBtr0088450	CG1513	A1Z814	1.17	2e-05	0	0.08	0.11	0
1375	FBtr0086292	Obp57c	Q9V931	-1.78	0	0	-0.67	0	0
1376	FBtr0087700	bbc	A1Z9D9	1.21	2e-05	0	-0.33	0.01	0
1377	FBtr0086634	l(2)08717	Q8MRP7	-1.6	1e-05	0	0.09	0.46	0
1378	FBtr0072834	CG12025	Q9W073	1.2	0	0	-0.02	0.89	0
1379	FBtr0306169	Gdi	Q9VLB7	-1.19	0.00634	0	-0.09	0.09	0
1380	FBtr0345433	Gdi	Q9VLB7	-1.19	0.00634	0	-0.09	0.09	0
1381	FBtr0113321	Ugt86Dd	Q9VGT8	3.48	0.00136	1	1.74	0	1
1382	FBtr0078210	CG4858	Q9VPD2	1.34	6e-05	0	-0.32	0	0
1383	FBtr0081439	Mtp	Q9VIH3	-1.8	0.00824	0	-0.33	0	0
1384	FBtr0087234	Aats-cys	Q7KN90	1.45	0.00037	0	-0.04	0.47	0
1385	FBtr0301199	CG7720	Q7K3Q2	2.24	3e-05	1	0.25	0.27	0
1386	FBtr0083678	CG7720	Q7K3Q2	2.24	3e-05	1	0.25	0.27	0
1387	FBtr0077605	CG9664	Q0E8U2	-1.59	9e-05	0	-0.25	0.01	0
1388	FBtr0310438	spri	Q8MQW8	1.41	2e-05	0	0.02	0.98	0
1389	FBtr0336904	spri	Q8MQW8	1.41	2e-05	0	0.02	0.98	0
1390	FBtr0304710	Plap	Q9VPY2	-1.31	0.00235	0	0.05	0.39	0
1391	FBtr0112756	CG34450	Q8MRK8	-1.35	0.0021	0	-0.17	0.22	0
1392	FBtr0310292	spri	Q8MQW8	1.41	2e-05	0	0.02	0.98	0
1393	FBtr0332947	Ef1beta	O96827	1.26	7e-05	0	-0.08	0.29	0
1394	FBtr0345627	Ef1beta	O96827	1.26	7e-05	0	-0.08	0.29	0
1395	FBtr0112672	Not1	A8DY81	1.29	4e-05	0	0.04	0.35	0
1396	FBtr0304998	Ect4	M9NE45	1.16	1e-05	0	0.16	0.03	0
1397	FBtr0077544	CG10031	Q9VQU0	-1.83	0.00011	0	-0.06	0.7	0
1398	FBtr0076234	CG6272	Q9VTE8	1.49	7e-05	0	0.43	0.02	0
1399	FBtr0080065	nmd	Q9VL02	1.25	0.00159	0	-0.01	0.83	0
1400	FBtr0343612	nmd	Q9VL02	1.25	0.00159	0	-0.01	0.83	0
1401	FBtr0079448	CG5973	Q9VM11	-1.4	3e-05	0	-0.53	0	0
1402	FBtr0076392	CG16717	Q9VT29	1.25	0	0	0.35	0.01	0
1403	FBtr0305901	dally	Q53XG2	-1.18	9e-05	0	0.06	0.39	0
1404	FBtr0332531	CG5973	Q9VM11	-1.4	3e-05	0	-0.53	0	0
1405	FBtr0079447	CG5973	Q9VM11	-1.4	3e-05	0	-0.53	0	0
1406	FBtr0344858	CG5973	Q9VM11	-1.4	3e-05	0	-0.53	0	0
1407	FBtr0113144	CG10625	B7Z0B9	1.54	0.00034	0	0.33	0.08	0
1408	FBtr0343172	CG5116	Q9VBQ7	-1.31	8e-05	0	0.35	0.14	0
1409	FBtr0076270	CG7949	Q9VTC4	-1.52	4e-05	0	-0.07	0.32	0
1410	FBtr0308577	MAPk-Ak2	A4V402	1.17	0	0	-0.48	0	0
1411	FBtr0070839	MAPk-Ak2	A4V402	1.17	0	0	-0.48	0	0
1412	FBtr0070837	MAPk-Ak2	A4V402	1.17	0	0	-0.48	0	0
1413	FBtr0082760	GILT1	Q95RA9	-1.34	2e-05	0	0.12	0.39	0
1414	FBtr0072519	Tudor-SN	Q9W0S7	-1.49	0.00111	0	-0.24	0	0
1415	FBtr0302940	MAPk-Ak2	A4V402	1.17	0	0	-0.48	0	0
1416	FBtr0084186	CG6028	Q95SI7	-1.52	0.00611	0	-0.71	0	0
1417	FBtr0077823	Su(dx)	B7YZY9	-1.24	0.00311	0	0.13	0.25	0
1418	FBtr0073979	CG9512	Q9VY05	-1.34	0	0	-0.61	0	0
1419	FBtr0343381	CG9512	Q9VY05	-1.34	0	0	-0.61	0	0
1420	FBtr0081544	alpha-Est1	Q9VIC3	-1.56	0.00023	0	-0.42	0	0
1421	FBtr0071757	Synj	Q5U0V7	-1.3	0.00029	0	-0.08	0.24	0
1422	FBtr0344608	CG15717	Q9VYG8	-1.4	0	0	-0.73	0	0
1423	FBtr0335186	CG8475	M9PCI5	1.21	9e-05	0	-0.02	0.74	0
1424	FBtr0082764	mRpS21	Q8I0J3	-1.34	0.00096	0	0.14	0.29	0
1425	FBtr0077822	Su(dx)	B7YZY9	-1.24	0.00312	0	0.13	0.25	0
1426	FBtr0310439	spri	Q8MQW8	1.29	1e-05	0	0.02	0.98	0
1427	FBtr0339345	CG8586	A1Z7H7	-1.5	3e-05	0	0.28	0	0
1428	FBtr0088725	CG8586	A1Z7H7	-1.5	3e-05	0	0.28	0	0
1429	FBtr0084550	CG6178	Q9VCC6	-1.42	1e-05	0	-0.27	0	0
1430	FBtr0082719	CG8031	Q9VG04	-1.3	1e-05	0	0	0.96	0
1431	FBtr0083866	CG5023	Q9I7J0	-1.26	0.00171	0	0.03	0.48	0
1432	FBtr0085293	CG12413	Q9VAV2	-1.44	0.00838	0	0.13	0.01	0
1433	FBtr0088942	mRpL52	Q7JWG9	-1.44	0.00052	0	0.09	0.29	0
1434	FBtr0080937	CG17996	Q9VJJ1	-1.67	0.00029	0	-0.05	0.56	0
1435	FBtr0084320	rumi	Q8T045	-1.1	1e-05	0	-0.13	0.4	0
1436	FBtr0082051	FER	P18106	1.37	0	0	0.24	0.01	0
1437	FBtr0083379	Ahcy89E	Q7KSG0	-1.44	0.0012	0	-0.05	0.58	0
1438	FBtr0079282	CG9498	Q9VMF0	-2.43	0.00112	-1	-0.69	0	0
1439	FBtr0073215	CG1299	Q9VZH5	-1.4	0	0	-0.12	0.26	0
1440	FBtr0089332	Mob2	Q8IQG1	1.2	6e-05	0	0.17	0.03	0
1441	FBtr0100007	CG33966	Q2MGL8	-1.82	2e-05	0	-0.62	0	0
1442	FBtr0339344	CG8586	A1Z7H7	-1.51	3e-05	0	0.28	0	0
1443	FBtr0081867	RpA-70	Q24492	1.5	0.0107	0	0.17	0.04	0
1444	FBtr0083147	CG5205	Q9VF56	1.57	3e-05	0	0.19	0.04	0
1445	FBtr0070044	CkIIalpha	P08181	-1.28	0.00015	0	0.07	0.25	0
1446	FBtr0079889	Dref	Q94883	1.27	5e-05	0	0.15	0.03	0
1447	FBtr0089906	CG5789	Q9VC63	1.56	1e-05	0	-0.36	0	0
1448	FBtr0333124	CycT	O96433	1.12	0	0	-0.52	0.2	0
1449	FBtr0075205	CycT	O96433	1.12	0	0	-0.52	0.2	0
1450	FBtr0333125	CycT	O96433	1.12	0	0	-0.52	0.2	0
1451	FBtr0077867	Got2	Q9VQ61	-1.28	0	0	-0.33	0	0
1452	FBtr0305591	CG3775	Q9VYJ1	-1.78	7e-05	0	0.21	0.4	0
1453	FBtr0310483	Dref	Q94883	1.28	5e-05	0	0.15	0.03	0
1454	FBtr0346647	Mal-A6	A1Z7F1	-1.48	0	0	0.28	0	0
1455	FBtr0273322	Mal-A6	A1Z7F1	-1.48	0	0	0.28	0	0
1456	FBtr0345139	CkIIalpha	P08181	-1.28	0.00015	0	0.07	0.25	0
1457	FBtr0086196	Spn42Da	Q7K8Y5	-1.42	0.00026	0	-0.19	0.06	0
1458	FBtr0076510	GNBP3	Q9NHA8	-1.74	7e-05	0	-0.21	0.39	0
1459	FBtr0337095	140up	P81928	-1.33	6e-05	0	0.17	0.02	0
1460	FBtr0071178	CG15343	Q9W3G8	-1.3	0	0	0.08	0.13	0
1461	FBtr0310296	spri	Q8MQW8	1.34	5e-05	0	0.02	0.98	0
1462	FBtr0071666	NC2alpha	Q9W2E3	1.48	0.00074	0	0.11	0.49	0
1463	FBtr0110781	CG11598	Q0KI77	1.85	0	0	0.2	0.09	0
1464	FBtr0075918	CG32109	Q9VU04	-1.24	0.00474	0	0.02	0.87	0
1465	FBtr0082909	140up	P81928	-1.33	7e-05	0	0.17	0.02	0
1466	FBtr0330644	CG31974	Q9VPK3	1.59	0.00046	0	-0.06	0.47	0
1467	FBtr0310293	spri	Q8MQW8	1.41	3e-05	0	0.02	0.98	0
1468	FBtr0301287	fon	Q9VIX7	-1.36	0.00026	0	0.37	0.03	0
1469	FBtr0336819	fon	M9PDP3	-1.36	0.00026	0	0.38	0.27	0
1470	FBtr0345713	tyf	Q9W4M7	1.23	0.0008	0	0.09	0.13	0
1471	FBtr0331377	CG9265	Q9VIG6	-1.47	7e-05	0	-0.4	0.03	0
1472	FBtr0070821	CG16721	Q9W461	1.36	0.00302	0	0.05	0.36	0
1473	FBtr0087796	CG13324	A1Z979	-1.42	0	0	0.06	0.88	0
1474	FBtr0071013	CG4607	Q9W3S8	-1.36	0	0	-0.87	0	0
1475	FBtr0075058	Cat	P17336	1.11	0.00858	0	-0.12	0.03	0
1476	FBtr0340325	Nak	Q9VJ30	1.39	8e-05	0	0.05	0.4	0
1477	FBtr0081187	Nak	Q9VJ30	1.39	8e-05	0	0.05	0.4	0
1478	FBtr0072417	pain	Q9W0Y6	1.34	2e-05	0	-0.05	0.46	0
1479	FBtr0308239	Synj	Q5U0V7	-1.32	0.00059	0	-0.08	0.24	0
1480	FBtr0079466	CG5958	Q9VM12	-1.96	0	0	-0.16	0.1	0
1481	FBtr0081438	RPA2	Q9VIH1	1.64	0.00168	0	0.12	0.07	0
1482	FBtr0333011	RPA2	Q9VIH1	1.64	0.00168	0	0.12	0.07	0
1483	FBtr0087494	CG30197	Q8MKJ5	-1.3	0	0	-0.38	0.01	0
1484	FBtr0070643	tyf	Q9W4M7	1.23	0.00088	0	0.09	0.13	0
1485	FBtr0304957	Not1	A8DY81	1.27	1e-05	0	0.04	0.35	0
1486	FBtr0083755	CG3734	Q8SXS7	-1.95	3e-05	0	-0.12	0.3	0
1487	FBtr0290140	CG42235	B7Z0Q4	1.41	0	0	0.02	0.77	0
1488	FBtr0077198	2001-09-01	P42207	1.16	3e-05	0	0.12	0.11	0
1489	FBtr0335459	mRpS21	Q8I0J3	-1.33	0.00114	0	0.14	0.29	0
1490	FBtr0339152	CG3734	Q8SXS7	-1.96	3e-05	0	-0.12	0.3	0
1491	FBtr0073690	CG3775	Q9VYJ1	-1.78	3e-05	0	0.21	0.4	0
1492	FBtr0089436	Sam-S	P40320	1.31	0	0	-0.48	0	0
1493	FBtr0081247	CG10132	Q9VIU8	-1.26	0.00126	0	-0.14	0.01	0
1494	FBtr0339167	CG7720	Q7K3Q2	2.29	3e-05	1	0.25	0.27	0
1495	FBtr0339085	CG44242	G2J5Z0	-1.29	0	0	0.1	0.08	0
1496	FBtr0075566	CG12304	Q8T060	1.58	0	0	0.16	0.04	0
1497	FBtr0330623	E(Pc)	A0A0B4KFP2	1.33	2e-05	0	0.46	0.01	0
1498	FBtr0081321	fbp	A0A0U1RVK6	-1.65	0.00377	0	-0.13	0.08	0
1499	FBtr0310295	spri	Q8MQW8	1.33	6e-05	0	0.02	0.98	0
1500	FBtr0078423	ORMDL	Q9VP04	-1.36	0.00033	0	-0.27	0.04	0
1501	FBtr0087934	CG8545	A1Z909	1.57	0.00799	0	0.25	0.01	0
1502	FBtr0083094	Ccm3	Q9VF70	-1.3	0.0001	0	0	0.99	0
1503	FBtr0076458	Shc	Q9V3C8	1.19	0.00013	0	-0.08	0.76	0
1504	FBtr0342891	Acox57D-p	Q9W2G9	-1.51	0.00814	0	-0.44	0	0
1505	FBtr0078971	Gel	A0A0C4DHG6	-1.26	0.00017	0	0.05	0.8	0
1506	FBtr0085912	EF2	P13060	1.21	0.00296	0	-0.23	0	0
1507	FBtr0308687	CG2765	Q9W0X5	1.23	5e-05	0	-0.14	0.09	0
1508	FBtr0332966	EF2	P13060	1.21	0.00296	0	-0.23	0	0
1509	FBtr0085911	EF2	P13060	1.21	0.00296	0	-0.23	0	0
1510	FBtr0342741	Muc11A	X2JBD0	-1.36	0	0	-0.06	0.91	0
1511	FBtr0321268	CG7084	Q9VD40	1.48	0.00047	0	0.08	0.45	0
1512	FBtr0344797	CG7084	Q9VD40	1.48	0.00047	0	0.08	0.45	0
1513	FBtr0087010	CG30460	A1ZAP8	1.18	0.00024	0	0.17	0.44	0
1514	FBtr0073651	Lsp1alpha	P11995	-2.22	0	-1	0.01	0.96	0
1515	FBtr0339948	CG16721	Q9W461	1.36	0.00362	0	0.05	0.36	0
1516	FBtr0345313	CG16721	Q9W461	1.36	0.00362	0	0.05	0.36	0
1517	FBtr0083151	AOX3	Q9VF51	-1.35	1e-05	0	0.16	0.01	0
1518	FBtr0071168	Trxr-1	P91938	1.27	2e-05	0	-0.45	0	0
1519	FBtr0306025	CG5789	Q9VC63	1.57	1e-05	0	-0.36	0	0
1520	FBtr0078964	CG12582	Q9VMY5	-1.28	9e-05	0	-0.03	0.72	0
1521	FBtr0074734	CG14207	Q8IQW5	-1.32	0	0	0.06	0.44	0
1522	FBtr0345918	CG14207	Q9VWG1	-1.32	0	0	0.3	0	0
1523	FBtr0074733	CG14207	Q9VWG1	-1.32	0	0	0.3	0	0
1524	FBtr0089589	spin	Q9GQQ0	-1.37	0.00116	0	0.19	0.12	0
1525	FBtr0071606	Acox57D-p	Q9W2G9	-1.51	0.00827	0	-0.44	0	0
1526	FBtr0088690	Cyp6a13	Q9V4U9	1.28	0	0	0.24	0.03	0
1527	FBtr0342954	CG15674	Q9W2F1	-1.25	1e-05	0	-0.49	0.1	0
1528	FBtr0079862	Gdi	Q9VLB7	-1.21	0.00584	0	-0.09	0.09	0
1529	FBtr0345318	CG32795	A4V3W8	-1.26	0.00012	0	-0.3	0	0
1530	FBtr0343771	CG10132	Q9VIU8	-1.25	0.00139	0	-0.14	0.01	0
1531	FBtr0335386	v(2)k05816	M9PB21	1.23	0.00075	0	-0.18	0.01	0
1532	FBtr0306926	CG43322	Q9VM54	-1.47	5e-05	0	-0.21	0.13	0
1533	FBtr0070991	CG3198	Q9W3X8	1.19	0	0	0.23	0.52	0
1534	FBtr0083964	RpS20	P55828	1.24	1e-05	0	0.08	0.23	0
1535	FBtr0072325	NDUFA8	Q9W125	-1.26	0	0	-0.14	0.08	0
1536	FBtr0072326	NDUFA8	Q9W125	-1.26	0	0	-0.14	0.08	0
1537	FBtr0072324	NDUFA8	Q9W125	-1.26	0	0	-0.14	0.08	0
1538	FBtr0301036	NDUFA8	Q9W125	-1.26	0	0	-0.14	0.08	0
1539	FBtr0331378	CG9265	Q9VIG6	-1.47	9e-05	0	-0.4	0.03	0
1540	FBtr0299856	CG42336	A1Z8I8	-1.75	0.00557	0	-0.1	0.13	0
1541	FBtr0070491	CG32795	A4V3W8	-1.25	0.00012	0	-0.3	0	0
1542	FBtr0070492	CG32795	A4V3W8	-1.25	0.00012	0	-0.3	0	0
1543	FBtr0070493	CG32795	A4V3W8	-1.25	0.00012	0	-0.3	0	0
1544	FBtr0113742	RpL15	A8Y560	1.17	2e-05	0	0.14	0.1	0
1545	FBtr0308334	RpL15	A8Y560	1.17	2e-05	0	0.14	0.1	0
1546	FBtr0083053	mRpS10	Q9VFB2	-1.27	1e-05	0	0.02	0.88	0
1547	FBtr0306022	CG12582	Q9VMY5	-1.28	0.0001	0	-0.03	0.72	0
1548	FBtr0082654	Past1	Q8T8W3	-1.19	0.00438	0	-0.07	0.15	0
1549	FBtr0083054	mRpS10	Q9VFB2	-1.27	1e-05	0	0.02	0.88	0
1550	FBtr0086329	CG8517	Q7K037	-1.33	0	0	-0.06	0.71	0
1551	FBtr0329884	NaPi-T	Q7JZR4	-1.74	3e-05	0	-0.45	0	0
1552	FBtr0302770	CG42678	A0A0B4JCU3	1.17	0	0	0.18	0.04	0
1553	FBtr0075142	CG7408	Q9VVM1	-1.45	1e-05	0	-0.32	0.05	0
1554	FBtr0079490	LanB1	P11046	-1.46	0	0	0.22	0.18	0
1555	FBtr0112688	spri	Q8MQW8	1.27	1e-05	0	0.02	0.98	0
1556	FBtr0081507	CG9265	Q9VIG6	-1.48	9e-05	0	-0.4	0.03	0
1557	FBtr0304924	CG3499	F3YDF1	1.14	0	0	0.13	0.02	0
1558	FBtr0079809	scat	Q9VLC0	1.2	0	0	0.29	0.29	0
1559	FBtr0300987	CG31974	Q9VPK3	1.54	0.00061	0	-0.06	0.47	0
1560	FBtr0306206	axo	M9PE65	-1.26	0.00023	0	0.19	0.03	0
1561	FBtr0333592	axo	M9PE65	-1.26	0.00023	0	0.19	0.03	0
1562	FBtr0305910	alpha-Est10	A0A0B4K6L1	-1.54	0	0	-0.28	0	0
1563	FBtr0087059	ste24a	Q7K172	-1.22	9e-05	0	-0.11	0.2	0
1564	FBtr0079741	CG9468	Q9VLH9	-2.35	0.00215	-1	-1.02	0	-1
1565	FBtr0087463	NaPi-T	Q7JZR4	-1.73	3e-05	0	-0.45	0	0
1566	FBtr0084292	CG5376	Q9VCZ7	-1.65	0	0	-0.06	0.47	0
1567	FBtr0332421	CG13220	Q6NP72	-1.32	0	0	0.15	0.01	0
1568	FBtr0078764	CG31547	Q9VNC7	-1.4	0	0	-0.01	0.95	0
1569	FBtr0307506	CG31075	A0A0B4K6I6	-1.56	8e-05	0	-0.28	0.08	0
1570	FBtr0301483	CG7046	E1JIT5	-1.69	5e-05	0	0.15	0.21	0
1571	FBtr0072151	Alas	O18680	1.29	2e-05	0	-0.34	0.01	0
1572	FBtr0077377	CG11929	Q9VR18	-1.35	0.00534	0	0.12	0.45	0
1573	FBtr0345517	CG11400	Q7JV39	-1.41	1e-05	0	-0.38	0	0
1574	FBtr0086985	CG11400	Q7JV39	-1.41	1e-05	0	-0.38	0	0
1575	FBtr0084210	Sar1	Q9VD29	1.13	0.00851	0	-0.73	0	0
1576	FBtr0087264	CG8386	Q7K1Z5	-1.25	0	0	-0.38	0.12	0
1577	FBtr0310658	Actn	M9PGA7	-1.14	0	0	0.27	0.03	0
1578	FBtr0333802	Actn	M9PGA7	-1.14	0	0	0.27	0.03	0
1579	FBtr0084206	Sar1	Q9VD29	1.13	0.00856	0	-0.73	0	0
1580	FBtr0346440	Aprt	P12426	-1.58	0.00481	0	-0.19	0.01	0
1581	FBtr0089420	Aprt	P12426	-1.58	0.00481	0	-0.19	0.01	0
1582	FBtr0346441	Aprt	P12426	-1.58	0.00481	0	-0.19	0.01	0
1583	FBtr0088422	Pfk	P52034	1.24	0.00016	0	-0.1	0.05	0
1584	FBtr0071758	CG6613	Q9W293	1.48	0.00064	0	-0.05	0.93	0
1585	FBtr0084208	Sar1	Q9VD29	1.13	0.00867	0	-0.73	0	0
1586	FBtr0088180	Fbl6	Q494G8	1.53	7e-05	0	0.29	0.03	0
1587	FBtr0088179	Fbl6	Q494G8	1.54	7e-05	0	0.29	0.03	0
1588	FBtr0081185	Swip-1	Q9VJ26	-1.27	0	0	0.14	0.04	0
1589	FBtr0340322	Swip-1	Q9VJ26	-1.27	0	0	0.14	0.04	0
1590	FBtr0079577	CG31606	Q8IPG8	-1.05	2e-05	0	0.33	0.31	0
1591	FBtr0082504	CG3397	Q9VGF1	-1.21	0.00422	0	-0.72	0	0
1592	FBtr0074916	Su(z)12	Q9NJG9	1.22	0	0	0.17	0.75	0
1593	FBtr0079496	CG7149	Q8T0S3	-1.44	0.00055	0	-0.21	0.03	0
1594	FBtr0073086	CG14968	Q9VZR5	-1.38	0.00814	0	-0.08	0.4	0
1595	FBtr0343406	CG7149	Q8T0S3	-1.44	0.00058	0	-0.21	0.03	0
1596	FBtr0303157	CG42336	A1Z8I8	-1.48	1e-05	0	-0.1	0.13	0
1597	FBtr0087675	Roe1	P48604	1.21	5e-05	0	-0.06	0.17	0
1598	FBtr0308333	RpL15	A8Y560	1.15	1e-05	0	0.14	0.1	0
1599	FBtr0073474	ssp7	Q8IR95	-1.88	9e-05	0	-0.62	0	0
1600	FBtr0084055	CG5919	Q9VDC2	1.12	0	0	0.11	0.42	0
1601	FBtr0310291	spri	Q8MQW8	1.36	2e-05	0	0.02	0.98	0
1602	FBtr0075157	CG5506	Q9VVM2	-2.32	0	-1	-0.36	0.02	0
1603	FBtr0345606	CG10576	Q9VRP2	1.3	8e-05	0	0.01	0.8	0
1604	FBtr0345901	CG10576	Q9VRP2	1.3	8e-05	0	0.01	0.8	0
1605	FBtr0077121	CG10576	Q9VRP2	1.3	8e-05	0	0.01	0.8	0
1606	FBtr0086986	Gbp	A1ZAQ9	-1.79	2e-05	0	0.16	0.33	0
1607	FBtr0084209	Sar1	Q9VD29	1.13	0.00889	0	-0.73	0	0
1608	FBtr0075521	CG5830	Q9VUX0	1.18	0	0	0.2	0.31	0
1609	FBtr0091446	CG33506	A1Z9W2	-1.37	0	0	0	0.96	0
1610	FBtr0082160	CG9471	Q9VH72	-1.27	2e-05	0	-0.09	0.05	0
1611	FBtr0071169	Trxr-1	P91938	1.27	3e-05	0	-0.45	0	0
1612	FBtr0079263	CG9547	Q9VMC6	-1.39	0	0	-0.56	0	0
1613	FBtr0330405	HDAC6	M9PJN5	-1.26	0.00048	0	-0.32	0	0
1614	FBtr0088178	Fbl6	Q494G8	1.59	6e-05	0	0.29	0.03	0
1615	FBtr0073088	CG14968	Q9VZR5	-1.37	0.0084	0	-0.08	0.4	0
1616	FBtr0073089	CG14968	Q9VZR5	-1.37	0.0084	0	-0.08	0.4	0
1617	FBtr0077024	Cpr65Av	Q8I0P8	-5.74	0.00017	-1	0.5	0.22	0
1618	FBtr0083999	Calx	Q9VDG5	-1.27	0.00712	0	0.17	0.03	0
1619	FBtr0332969	Cdc23	Q9I7L8	1.42	9e-05	0	-0.02	0.84	0
1620	FBtr0308335	RpL15	A8Y560	1.17	3e-05	0	0.14	0.1	0
1621	FBtr0301801	RpL15	A8Y560	1.17	3e-05	0	0.14	0.1	0
1622	FBtr0074178	Aats-arg	Q9VXN4	1.5	0	0	-0.15	0.03	0
1623	FBtr0071860	bonsai	Q8WTC1	-1.54	0	0	0.02	0.73	0
1624	FBtr0081362	Cdc23	Q9I7L8	1.41	9e-05	0	-0.02	0.84	0
1625	FBtr0081596	Gld	P18173	-1.58	0	0	-0.27	0	0
1626	FBtr0346544	CG6409	Q9VTC3	-1.22	3e-05	0	-0.32	0	0
1627	FBtr0076273	CG6409	Q9VTC3	-1.22	3e-05	0	-0.32	0	0
1628	FBtr0114598	CG8008	B7YZU3	-1.45	0	0	-0.36	0.33	0
1629	FBtr0079495	LKR	Q9VLX0	-2.14	0.00127	-1	-0.35	0	0
1630	FBtr0343404	LKR	Q9VLX0	-2.14	0.00127	-1	-0.35	0	0
1631	FBtr0299968	CG42369	Q9VME1	1.36	0	0	0.41	0	0
1632	FBtr0088247	CG12343	Q9V5Q4	1.33	0.00032	0	0.36	0	0
1633	FBtr0308336	RpL15	A8Y560	1.16	3e-05	0	0.14	0.1	0
1634	FBtr0334079	drpr	M9PGU6	1.29	4e-05	0	0.22	0.01	0
1635	FBtr0300728	Ssadh	Q9VBP6	-1.33	4e-05	0	-0.08	0.1	0
1636	FBtr0084891	Ssadh	Q9VBP6	-1.33	4e-05	0	-0.08	0.1	0
1637	FBtr0100571	Ssadh	Q9VBP6	-1.33	4e-05	0	-0.08	0.1	0
1638	FBtr0100570	Ssadh	Q9VBP6	-1.33	4e-05	0	-0.08	0.1	0
1639	FBtr0100569	Ssadh	Q9VBP6	-1.33	4e-05	0	-0.08	0.1	0
1640	FBtr0085182	CG13978	Q9VB32	1.22	0.00043	0	-0.01	0.95	0
1641	FBtr0083189	cv-d	Q9VF24	-1.27	1e-05	0	0.06	0.36	0
1642	FBtr0335008	CG4662	A0A0B4KHF1	-1.28	0.0109	0	-0.05	0.68	0
1643	FBtr0082053	FER	P18106	1.32	0	0	0.24	0.01	0
1644	FBtr0339529	Su(dx)	B7YZY9	-1.23	0.00424	0	0.13	0.25	0
1645	FBtr0339744	lin-52	Q9W482	-1.35	5e-05	0	0.16	0.58	0
1646	FBtr0330306	Inx3	Q9VAS7	-1.3	0	0	-0.13	0.03	0
1647	FBtr0080184	Porin2	Q9VKP2	1.3	0.00012	0	-0.11	0.05	0
1648	FBtr0071907	CG3501	Q9W1Y1	1.59	0.00062	0	-0.2	0.02	0
1649	FBtr0300131	CG11891	Q8T4C5	-1.49	0	0	-0.52	0	0
1650	FBtr0100614	CG11889	Q9VBU0	-1.49	0	0	-0.38	0	0
1651	FBtr0307072	uif	E1JHA6	1.46	0	0	0.3	0	0
1652	FBtr0088674	CG8230	Q7KNA0	1.15	0.0001	0	0.21	0.64	0
1653	FBtr0077835	mio	Q9VQ89	1.37	0	0	0.28	0.26	0
1654	FBtr0072064	Pi3K59F	Q9W1M7	1.48	0.00143	0	0.04	0.75	0
1655	FBtr0070816	Prosbeta2R1	Q9W470	-1.36	0.00024	0	0.12	0.54	0
1656	FBtr0332530	CG5973	Q9VM11	-1.34	3e-05	0	-0.53	0	0
1657	FBtr0071756	Synj	Q5U0V7	-1.33	0.00138	0	-0.08	0.24	0
1658	FBtr0082324	Sodh-2	O96299	-1.47	0	0	-0.4	0	0
1659	FBtr0300931	tyf	Q9W4M7	1.22	0.00115	0	0.09	0.13	0
1660	FBtr0112689	spri	Q8MQW8	1.4	0.0001	0	0.02	0.98	0
1661	FBtr0333822	yata	Q9VAH7	1.27	2e-05	0	0.07	0.27	0
1662	FBtr0073428	CG2076	Q9VZ34	1.35	0	0	0	1	0
1663	FBtr0346280	CG2076	Q9VZ34	1.35	0	0	0	1	0
1664	FBtr0074917	Su(z)12	Q9NJG9	1.22	0	0	0.17	0.75	0
1665	FBtr0071561	CG17999	Q9W2R2	-1.5	6e-05	0	-0.35	0.41	0
1666	FBtr0337004	CG6094	Q9VKU3	-1.46	0.00019	0	0.27	0	0
1667	FBtr0085685	PH4alphaNE2	Q9VA61	-1.33	0	0	-0.54	0.01	0
1668	FBtr0303486	CG42788	Q9VFD3	-1.47	1e-05	0	-0.05	0.68	0
1669	FBtr0332170	Fer1HCH	A0A0B4KI27	1.3	0.00893	0	0.1	0.14	0
1670	FBtr0310326	sqa	A1Z7Y7	1.22	0	0	0.15	0.02	0
1671	FBtr0299930	sqa	A1Z7Y7	1.22	0	0	0.15	0.02	0
1672	FBtr0302162	uif	E1JHA6	1.42	0	0	0.3	0	0
1673	FBtr0307073	uif	E1JHA6	1.42	0	0	0.3	0	0
1674	FBtr0332155	Gbs-76A	M9PCY7	1.27	0.00151	0	-0.52	0	0
1675	FBtr0345390	Gbs-76A	M9PCY7	1.27	0.00151	0	-0.52	0	0
1676	FBtr0080091	CG6094	Q9VKU3	-1.47	0.00019	0	0.27	0	0
1677	FBtr0079438	gudu	Q9VM21	-1.91	1e-05	0	-0.39	0.43	0
1678	FBtr0303387	Msp300	M9MRJ4	-1.18	0	0	-0.11	0.02	0
1679	FBtr0336902	spri	Q8MQW8	1.56	3e-05	0	0.02	0.98	0
1680	FBtr0345753	Sec61alpha	Q8STG9	-1.26	3e-05	0	-0.05	0.39	0
1681	FBtr0079266	Sec61alpha	Q8STG9	-1.26	3e-05	0	-0.05	0.39	0
1682	FBtr0113744	RpL15	A8Y560	1.14	1e-05	0	0.14	0.1	0
1683	FBtr0335379	CG5001	Q9VPY9	-1.26	0	0	-0.09	0.23	0
1684	FBtr0307056	CG5001	Q9VPY9	-1.26	0	0	-0.09	0.23	0
1685	FBtr0082030	CG8135	Q8MRQ4	-1.15	0.00027	0	0.15	0.19	0
1686	FBtr0332824	CG43897	M9PF57	1.17	0.0116	0	0.5	0	0
1687	FBtr0077443	CG17840	Q9VR06	1.31	0.00044	0	0.07	0.73	0
1688	FBtr0077448	ine	E1JHT2	-1.32	0.00017	0	-0.3	0.21	0
1689	FBtr0075034	CG11577	Q9VVW7	1.42	0.00131	0	-0.04	0.63	0
1690	FBtr0085679	CG9717	Q9I7H4	-1.4	0	0	-0.11	0.48	0
1691	FBtr0113743	RpL15	A8Y560	1.14	1e-05	0	0.14	0.1	0
1692	FBtr0330205	CG3638	A0A0S0X7W8	-1.24	0	0	0	1	0
1693	FBtr0347011	CG3638	A0A0S0X7W8	-1.24	0	0	0	1	0
1694	FBtr0334894	Nup98-96	Q9VCH5	1.2	0	0	0.14	0.07	0
1695	FBtr0072660	CG9134	Q9W0I2	-1.59	0	0	-0.16	0.04	0
1696	FBtr0072188	tsr	P45594	-1.33	0.0008	0	0.02	0.8	0
1697	FBtr0082623	CG4860	Q9VGC2	1.44	4e-05	0	-0.04	0.39	0
1698	FBtr0088550	ced-6	E2QC90	1.35	0.0048	0	0.02	0.88	0
1699	FBtr0087521	CG8323	Q7JZE8	1.49	0	0	0.07	0.17	0
1700	FBtr0330128	scny	Q9VRP5	-1.23	0.00948	0	0.27	0.21	0
1701	FBtr0082950	trx	P20659	1.26	0	0	0.07	0.79	0
1702	FBtr0080845	cact	Q03017	-1.24	0	0	0.15	0.03	0
1703	FBtr0082044	GstZ1	Q9VHD3	-1.56	0.00065	0	-0.04	0.68	0
1704	FBtr0301203	CG8547	Q0E980	1.21	0.00021	0	-0.05	0.54	0
1705	FBtr0339968	CG8547	Q0E980	1.21	0.00021	0	-0.05	0.54	0
1706	FBtr0082886	foxo	A0A0B4KGN1	-1.27	0	0	-0.12	0.14	0
1707	FBtr0303431	aPKC	A1Z9X0	-1.17	1e-05	0	0.09	0.16	0
1708	FBtr0082140	CG8507	Q9VH64	1.25	0	0	-0.29	0.01	0
1709	FBtr0332165	CG5555	A0A0B4KHR2	1.19	0.00021	0	0.04	0.87	0
1710	FBtr0075605	CG7857	Q9VUN9	1.33	0.0189	0	0.03	0.5	0
1711	FBtr0310659	Actn	M9PGA7	-1.13	0	0	0.27	0.03	0
1712	FBtr0079102	Oscillin	M9NE92	-1.48	0.00074	0	0.31	0	0
1713	FBtr0082006	CG11985	Q9VHI4	-1.44	0.00155	0	0.04	0.8	0
1714	FBtr0307060	Oscillin	M9NE92	-1.5	0.00073	0	0.31	0	0
1715	FBtr0079101	Oscillin	M9NE92	-1.5	0.00073	0	0.31	0	0
1716	FBtr0074107	Gbeta13F	P26308	1.12	0.00027	0	0	0.97	0
1717	FBtr0079332	CG9596	Q8MS69	1.42	0.0297	0	-0.08	0.5	0
1718	FBtr0343163	CG9596	Q8MS69	1.42	0.0297	0	-0.08	0.5	0
1719	FBtr0077824	Su(dx)	B7YZY9	-1.22	0.00721	0	0.13	0.25	0
1720	FBtr0302982	CG42709	Q9VU13	-1.36	0.00023	0	-0.07	0.37	0
1721	FBtr0333575	CG17029	Q9VUW2	-1.49	0.00037	0	-0.38	0	0
1722	FBtr0075514	CG17029	Q9VUW2	-1.49	0.00037	0	-0.38	0	0
1723	FBtr0076897	Surf1	Q9U4F3	-1.4	0	0	0.08	0.38	0
1724	FBtr0076251	Aps	Q7JVG2	-1.17	0.00223	0	0.02	0.76	0
1725	FBtr0086671	GstE3	A1ZB68	-1.53	0	0	0.08	0.36	0
1726	FBtr0071130	l(1)G0193	Q7KVT8	1.38	0.0108	0	0.47	0	0
1727	FBtr0070531	CG16782	Q9W4S4	-1.19	0	0	-0.52	0.01	0
1728	FBtr0113196	CG1208	Q8T0T6	-1.71	0	0	-0.94	0.01	0
1729	FBtr0337094	foxo	A0A0B4KGN1	-1.28	0	0	-0.12	0.14	0
1730	FBtr0332342	CG11835	Q9VPR2	-1.38	0	0	-0.31	0	0
1731	FBtr0073090	CG14968	Q9VZR5	-1.38	0.0107	0	-0.08	0.4	0
1732	FBtr0083729	CG6040	Q9VE02	1.43	0	0	0.28	0.21	0
1733	FBtr0083679	CG7720	Q7K3Q2	2.18	3e-05	1	0.25	0.27	0
1734	FBtr0082947	trx	P20659	1.25	0	0	0.07	0.79	0
1735	FBtr0082568	CG4115	Q9VGA3	-1.39	0	0	0.52	0	0
1736	FBtr0302981	CG42709	Q9VU13	-1.36	0.00023	0	-0.07	0.37	0
1737	FBtr0086143	Tdc1	A1Z6N2	-1.41	0	0	0.09	0.61	0
1738	FBtr0073108	CG14966	Q9VZT2	-1.25	0.0185	0	-0.11	0.31	0
1739	FBtr0076252	Aps	Q7JVG2	-1.17	0.00276	0	0.02	0.76	0
1740	FBtr0071141	CG18624	Q9W3N7	-1.23	0	0	-0.49	0.08	0
1741	FBtr0079992	CG5037	Q9VKZ1	-1.2	0	0	-0.21	0.71	0
1742	FBtr0087112	CG30463	Q8MRC9	-1.21	0.00112	0	-0.04	0.48	0
1743	FBtr0077972	CG5001	Q9VPY9	-1.24	0	0	-0.09	0.23	0
1744	FBtr0085809	CG11334	Q9V9X4	1.26	0	0	-0.2	0	0
1745	FBtr0073151	Scsalpha	Q94522	-1.12	0	0	-0.13	0.12	0
1746	FBtr0075527	l(3)72Ab	Q9VUV9	1.29	0.00138	0	0.18	0.01	0
1747	FBtr0083655	CG12333	Q9VE73	1.18	0	0	0.14	0.11	0
1748	FBtr0071140	CG18624	Q9W3N7	-1.23	0	0	-0.49	0.08	0
1749	FBtr0331675	Oscillin	M9NE92	-1.48	0.00074	0	0.31	0	0
1750	FBtr0307074	uif	E1JHA6	1.42	0	0	0.3	0	0
1751	FBtr0301785	Ucrh	A8Y535	-1.36	0	0	-0.1	0.23	0
1752	FBtr0113211	CG9471	Q9VH72	-1.27	5e-05	0	-0.09	0.05	0
1753	FBtr0331157	CG43759	M9PF59	1.24	0	0	-0.52	0.05	0
1754	FBtr0074106	Gbeta13F	P26308	1.12	3e-05	0	0	0.97	0
1755	FBtr0072812	alphaCOP	Q9W0B8	1.34	0	0	-0.15	0.02	0
1756	FBtr0071368	Lst8	Q9W328	1.34	0.0013	0	0.2	0.02	0
1757	FBtr0344472	CG8927	Q9VEY0	-1.44	0	0	0.01	0.9	0
1758	FBtr0340320	CG10650	Q9VJ22	-1.26	0	0	0.54	0	0
1759	FBtr0081183	CG10650	Q9VJ22	-1.26	0	0	0.54	0	0
1760	FBtr0332345	dp	M9PB30	1.19	0	0	0.41	0.03	0
1761	FBtr0303874	Apoltp	Q7KTG2	1.39	0	0	0.26	0	0
1762	FBtr0331425	Gbs-76A	M9PCY7	1.26	0.00248	0	-0.52	0	0
1763	FBtr0078722	Madm	A0A126GUQ5	-1.32	0.0019	0	0.15	0.03	0
1764	FBtr0084460	Nup98-96	Q9VCH5	1.19	0	0	0.14	0.07	0
1765	FBtr0273361	CG13658	Q9VBT3	1.18	0.00571	0	0.34	0.07	0
1766	FBtr0305666	Skeletor	Q9GPJ1	-1.27	0	0	0.48	0	0
1767	FBtr0305665	Skeletor	Q9GPJ1	-1.27	0	0	0.48	0	0
1768	FBtr0334556	CG11334	Q9V9X4	1.26	0	0	-0.2	0	0
1769	FBtr0080847	cact	Q03017	-1.24	0	0	0.15	0.03	0
1770	FBtr0070093	CG17896	Q7KW39	-1.32	0.0026	0	-0.34	0	0
1771	FBtr0331748	Sclp	H0RNK3	1.58	0	0	0.55	0	0
1772	FBtr0330127	scny	Q9VRP5	-1.24	0.0117	0	0.27	0.21	0
1773	FBtr0299562	Cpr62Bb	Q9W078	-1.53	0	0	-0.43	0.08	0
1774	FBtr0076363	iPLA2-VIA	Q7KUD4	1.33	0.00056	0	-0.08	0.18	0
1775	FBtr0337081	cact	Q03017	-1.24	0	0	0.15	0.03	0
1776	FBtr0080844	cact	Q03017	-1.24	0	0	0.15	0.03	0
1777	FBtr0301408	ine	E1JHT2	-1.31	0.00014	0	-0.3	0.21	0
1778	FBtr0301407	ine	E1JHT2	-1.31	0.00014	0	-0.3	0.21	0
1779	FBtr0080846	cact	Q03017	-1.23	0	0	0.15	0.03	0
1780	FBtr0079642	CG12375	Q9VLS9	-1.23	2e-05	0	-0.15	0.32	0
1781	FBtr0303432	aPKC	A1Z9X0	-1.17	1e-05	0	0.09	0.16	0
1782	FBtr0079950	CG4908	Q9VL22	-1.29	0.00226	0	0.03	0.74	0
1783	FBtr0100465	sea	Q7KSQ0	-1.33	0	0	-0.28	0	0
1784	FBtr0081098	CG10343	Q9VJ60	-1.33	8e-05	0	-0.06	0.16	0
1785	FBtr0100461	sea	Q7KSQ0	-1.33	0	0	-0.28	0	0
1786	FBtr0303242	CG18095	M9MSI4	-1.51	0	0	0.4	0.09	0
1787	FBtr0336903	spri	Q8MQW8	1.54	3e-05	0	0.02	0.98	0
1788	FBtr0073087	CG14968	Q9VZR5	-1.38	0.0121	0	-0.08	0.4	0
1789	FBtr0071296	AP-1gamma	Q7KVR8	1.17	9e-05	0	0.01	0.85	0
1790	FBtr0076364	iPLA2-VIA	Q7KUD4	1.33	0.00057	0	-0.08	0.18	0
1791	FBtr0072140	CG2812	Q9W1G4	1.36	0	0	0.26	0.05	0
1792	FBtr0076365	iPLA2-VIA	Q7KUD4	1.33	0.00057	0	-0.08	0.18	0
1793	FBtr0083577	Nup43	Q9VE85	1.4	0	0	0.14	0.07	0
1794	FBtr0085308	CG9990	Q9VAU1	-1.23	0	0	-0.33	0	0
1795	FBtr0085634	Fer1HCH	Q7KRU8	1.26	0.0154	0	0.32	0.02	0
1796	FBtr0085633	Fer1HCH	Q7KRU8	1.26	0.0154	0	0.32	0.02	0
1797	FBtr0085632	Fer1HCH	Q7KRU8	1.26	0.0154	0	0.32	0.02	0
1798	FBtr0083779	CG17752	Q9VDV7	1.8	0	0	0.79	0	0
1799	FBtr0070061	CG14476	Q7KMM4	1.18	0	0	-0.05	0.41	0
1800	FBtr0077446	ine	E1JHT2	-1.31	0.00013	0	-0.3	0.21	0
1801	FBtr0070060	CG14476	Q7KMM4	1.18	0	0	-0.05	0.41	0
1802	FBtr0089304	for	Q03043	1.25	0.0008	0	0.01	0.91	0
1803	FBtr0089312	for	Q03043	1.25	0.0008	0	0.01	0.91	0
1804	FBtr0332875	Cpr62Bb	Q9W078	-1.54	0	0	-0.43	0.08	0
1805	FBtr0072786	Cpr62Bb	Q9W078	-1.54	0	0	-0.43	0.08	0
1806	FBtr0307975	scny	Q9VRP5	-1.22	0.0146	0	0.27	0.21	0
1807	FBtr0074571	CG32549	Q9VWV4	1.29	0	0	-0.18	0.02	0
1808	FBtr0303434	aPKC	A1Z9X0	-1.17	2e-05	0	0.09	0.16	0
1809	FBtr0083764	Dys	Q9VDW6	-1.18	0.00073	0	0.02	0.68	0
1810	FBtr0085477	yata	Q9VAH7	1.26	3e-05	0	0.07	0.27	0
1811	FBtr0070345	Actn	M9PGA7	-1.14	0	0	0.27	0.03	0
1812	FBtr0300900	CG18624	Q9W3N7	-1.23	0	0	-0.49	0.08	0
1813	FBtr0085650	PH4alphaEFB	Q9VA69	1.36	0	0	0.26	0.16	0
1814	FBtr0073596	Upf1	X2JBC1	1.26	0.00287	0	-0.01	0.97	0
1815	FBtr0342744	Upf1	X2JBC1	1.27	0.00288	0	-0.01	0.97	0
1816	FBtr0085101	TwdlT	Q9VB86	-1.85	0.00172	0	-0.37	0.09	0
1817	FBtr0334938	uex	A0A0B7P9G0	-1.3	0.00019	0	0.14	0.08	0
1818	FBtr0302227	uex	A0A0B7P9G0	-1.3	0.00019	0	0.14	0.08	0
1819	FBtr0346683	uex	A0A0B7P9G0	-1.3	0.00019	0	0.14	0.08	0
1820	FBtr0070058	CG14476	Q7KMM4	1.18	0	0	-0.05	0.41	0
1821	FBtr0070059	CG14476	Q7KMM4	1.18	0	0	-0.05	0.41	0
1822	FBtr0077011	Mdr65	Q00748	-1.28	0.0001	0	0.03	0.66	0
1823	FBtr0112906	TER94	Q7KN62	1.12	2e-05	0	-0.41	0	0
1824	FBtr0331223	Cpr	Q27597	1.21	1e-05	0	-0.79	0	0
1825	FBtr0304645	CG43061	A0A0B4K6L9	-2.32	0	-1	-1.71	0	-1
1826	FBtr0345604	Ubc4	X2JAX3	1.14	0.00155	0	0.14	0.04	0
1827	FBtr0345603	Ubc4	X2JAX3	1.14	0.00155	0	0.14	0.04	0
1828	FBtr0076395	Ubc4	X2JAX3	1.14	0.00155	0	0.14	0.04	0
1829	FBtr0072141	Tal	Q9W1G0	-1.5	0.00027	0	-0.31	0.02	0
1830	FBtr0100870	mt:ND3	P18930	-1.6	0	0	0.09	0.37	0
1831	FBtr0333818	CG15817	Q8I077	-1.24	0.00036	0	-0.07	0.51	0
1832	FBtr0300832	CG15817	Q8I077	-1.24	0.00036	0	-0.07	0.51	0
1833	FBtr0070062	CG14476	Q7KMM4	1.18	0	0	-0.05	0.41	0
1834	FBtr0302226	uex	A0A0B7P9G0	-1.3	0.0002	0	0.14	0.08	0
1835	FBtr0075171	NUCB1	Q9VVK7	1.19	1e-05	0	-0.15	0.01	0
1836	FBtr0071659	CG15674	Q9W2F1	-1.27	3e-05	0	-0.49	0.1	0
1837	FBtr0070092	CG17896	Q7KW39	-1.33	0.00305	0	-0.34	0	0
1838	FBtr0078916	CG11739	Q9VN13	-1.24	1e-05	0	-0.13	0.06	0
1839	FBtr0332830	CG43897	M9PF57	1.16	0.0192	0	0.5	0	0
1840	FBtr0071241	Sptr	O76752	-1.42	0.00024	0	0.29	0.06	0
1841	FBtr0072587	CG13890	Q9W0M0	-1.32	0.00779	0	0.25	0.06	0
1842	FBtr0078076	CG11835	Q9VPR2	-1.37	0	0	-0.31	0	0
1843	FBtr0332341	CG11835	Q9VPR2	-1.37	0	0	-0.31	0	0
1844	FBtr0345577	CG11835	Q9VPR2	-1.37	0	0	-0.31	0	0
1845	FBtr0079201	CG9222	Q8T4D4	1.26	1e-05	0	0.21	0.1	0
1846	FBtr0308850	CG43427	Q0KIC3	1.3	5e-05	0	-0.03	0.64	0
1847	FBtr0082375	Ugt35b	Q9VGT0	-1.3	0	0	-0.45	0	0
1848	FBtr0071336	CG12119	Q9W373	-1.27	1e-05	0	-0.07	0.27	0
1849	FBtr0340494	CG12119	Q9W373	-1.27	1e-05	0	-0.07	0.27	0
1850	FBtr0290096	RhoGAP15B	Q9VX92	1.27	2e-05	0	0.27	0.03	0
1851	FBtr0077245	Cbs	Q9VRD9	1.29	0	0	-0.04	0.63	0
1852	FBtr0344845	CG10623	Q9VJ31	1.28	0.00014	0	0.2	0.04	0
1853	FBtr0081190	CG10623	Q9VJ31	1.28	0.00014	0	0.2	0.04	0
1854	FBtr0346275	CG2444	Q9VYV6	-1.75	0	0	0.34	0.1	0
1855	FBtr0073531	CG2444	Q9VYV6	-1.75	0	0	0.34	0.1	0
1856	FBtr0344844	CG10623	Q9VJ31	1.28	0.00014	0	0.2	0.04	0
1857	FBtr0301784	Ucrh	A8Y535	-1.36	0	0	-0.1	0.23	0
1858	FBtr0343768	yellow-b	Q9VJI5	-1.73	0	0	0.22	0.01	0
1859	FBtr0080894	yellow-b	Q9VJI5	-1.73	0	0	0.22	0.01	0
1860	FBtr0334337	CG13623	Q9VC65	1.34	0.00066	0	0.19	0.03	0
1861	FBtr0110919	Dys	Q9VDW6	-1.18	0.00088	0	0.02	0.68	0
1862	FBtr0078995	CG14043	Q9VMX1	1.24	5e-05	0	0.11	0.17	0
1863	FBtr0077415	Fnta	Q9VR31	1.28	0.00107	0	0.12	0.05	0
1864	FBtr0336961	Fnta	Q9VR31	1.28	0.00107	0	0.12	0.05	0
1865	FBtr0072246	CG13564	Q9W1B2	1.37	0	0	0.02	0.97	0
1866	FBtr0074270	CG4239	Q9VXG9	-1.12	0	0	0.11	0.06	0
1867	FBtr0300899	CG18624	Q9W3N7	-1.24	0	0	-0.49	0.08	0
1868	FBtr0085808	CG11334	Q9V9X4	1.26	0	0	-0.2	0	0
1869	FBtr0301783	Ucrh	A8Y535	-1.37	0	0	-0.1	0.23	0
1870	FBtr0089899	SC35	Q9V3T8	-1.32	0.00775	0	0.19	0.03	0
1871	FBtr0084679	CG13623	Q9VC65	1.3	0.00071	0	0.19	0.03	0
1872	FBtr0307063	Oscillin	M9NE92	-1.46	0.00053	0	0.31	0	0
1873	FBtr0074268	CG4239	Q9VXG9	-1.12	0	0	0.11	0.06	0
1874	FBtr0299515	lqfR	Q9VD13	-1.19	0.00094	0	-0.12	0.01	0
1875	FBtr0085631	Fer1HCH	Q7KRU8	1.26	0.0199	0	0.32	0.02	0
1876	FBtr0082747	Dic1	Q9Y166	-1.25	0.00738	0	-0.42	0	0
1877	FBtr0088899	CG1550	Q7JVG6	1.27	0	0	0.17	0.01	0
1878	FBtr0070316	Rbcn-3B	Q9W543	-1.22	0.00381	0	-0.07	0.18	0
1879	FBtr0344155	Rbcn-3B	Q9W543	-1.22	0.00381	0	-0.07	0.18	0
1880	FBtr0080255	Vha100-5	Q9VKF6	-1.77	0.00091	0	-0.32	0.06	0
1881	FBtr0335471	Vha100-5	Q9VKF6	-1.77	0.00091	0	-0.32	0.06	0
1882	FBtr0071687	clt	Q9W2F4	1.41	0.00026	0	0.06	0.45	0
1883	FBtr0083253	CG8925	Q9VEY1	-1.53	0.00613	0	-0.01	0.97	0
1884	FBtr0081834	eIF4AIII	Q9VHS8	-1.18	0.00248	0	0.1	0.04	0
1885	FBtr0310159	PI31	Q9V637	1.23	6e-05	0	0.12	0.08	0
1886	FBtr0088051	PI31	Q9V637	1.23	6e-05	0	0.12	0.08	0
1887	FBtr0306808	ced-6	E2QC90	1.34	0.00784	0	0.02	0.88	0
1888	FBtr0310157	PI31	Q9V637	1.23	6e-05	0	0.12	0.08	0
1889	FBtr0070366	Pgam5	O46084	1.78	0	0	0.09	0.45	0
1890	FBtr0339768	CG1582	Q9VZ55	1.22	0	0	0.16	0.04	0
1891	FBtr0076357	CG6707	Q9VT69	1.21	0.021	0	0.2	0.12	0
1892	FBtr0075229	CG33052	Q8IQQ4	1.31	0.00069	0	0.09	0.6	0
1893	FBtr0073403	CG1582	Q9VZ55	1.21	0	0	0.16	0.04	0
1894	FBtr0339703	Neto	G4LU05	1.31	0.00011	0	0.16	0.48	0
1895	FBtr0088053	PI31	Q9V637	1.23	6e-05	0	0.12	0.08	0
1896	FBtr0088052	PI31	Q9V637	1.23	6e-05	0	0.12	0.08	0
1897	FBtr0074150	eIF5	Q9VXK6	-1.16	4e-05	0	0.06	0.28	0
1898	FBtr0305052	foxo	A0A0B4KGN1	-1.27	0	0	-0.12	0.14	0
1899	FBtr0079216	CG9140	Q9VMI3	-1.2	2e-05	0	-0.01	0.87	0
1900	FBtr0083334	Fas1	Q8INA9	1.15	0.00072	0	0.42	0.01	0
1901	FBtr0076356	CG6707	Q9VT69	1.21	0.0213	0	0.2	0.12	0
1902	FBtr0343129	CG9140	Q9VMI3	-1.2	2e-05	0	-0.01	0.87	0
1903	FBtr0082949	trx	P20659	1.26	0	0	0.07	0.79	0
1904	FBtr0072320	CG3608	Q9W133	1.45	0	0	0.14	0.03	0
1905	FBtr0335215	CG31549	Q8SX57	1.34	0.00711	0	0.1	0.11	0
1906	FBtr0085307	CG9989	Q9VAU2	-1.76	0.00016	0	0.49	0	0
1907	FBtr0083894	CG4335	Q9VDM7	-1.59	0.00011	0	0.29	0.01	0
1908	FBtr0112725	CG34424	Q8MLS1	1.54	0	0	-0.37	0	0
1909	FBtr0075750	Fbp1	Q04691	-1.9	0	0	0.03	0.87	0
1910	FBtr0076276	CG6463	Q9VTB4	-1.28	0.00055	0	0	1	0
1911	FBtr0074820	Ssk	Q9VW87	-1.3	0.00063	0	0.08	0.56	0
1912	FBtr0302980	CG42709	Q9VU13	-1.34	0.00024	0	-0.07	0.37	0
1913	FBtr0113197	CG1208	A8JQU1	-1.63	0	0	-0.32	0.31	0
1914	FBtr0303430	aPKC	A1Z9X0	-1.17	2e-05	0	0.09	0.16	0
1915	FBtr0073171	CG10863	Q9Y112	-1.23	0.00238	0	-0.34	0	0
1916	FBtr0088549	ced-6	E2QC90	1.34	0.00823	0	0.02	0.88	0
1917	FBtr0308076	CG2698	A0A0B4K6B9	1.24	0.00261	0	0.11	0.28	0
1918	FBtr0304887	Cf2	P20385	-1.14	0	0	0.12	0.72	0
1919	FBtr0307092	CG7627	Q9VLN6	1.32	0	0	0.27	0	0
1920	FBtr0071843	qkr58E-1	Q9W255	-1.23	0	0	0.1	0.11	0
1921	FBtr0087738	CG4627	Q059A4	1.38	0	0	0.22	0.04	0
1922	FBtr0075749	Fbp1	Q04691	-1.9	0	0	0.03	0.87	0
1923	FBtr0346193	mRpS30	Q9VXP3	-1.27	0	0	0.02	0.63	0
1924	FBtr0074094	mRpS30	Q9VXP3	-1.27	0	0	0.02	0.63	0
1925	FBtr0089648	Cf2	P20385	-1.14	0	0	0.12	0.72	0
1926	FBtr0089647	Cf2	P20385	-1.14	0	0	0.12	0.72	0
1927	FBtr0078707	CG31549	Q8SX57	1.33	0.00748	0	0.1	0.11	0
1928	FBtr0088391	TER94	Q7KN62	1.11	2e-05	0	-0.41	0	0
1929	FBtr0343159	CG11319	X2J9P4	-1.24	6e-05	0	0.07	0.43	0
1930	FBtr0307976	scny	Q9VRP5	-1.22	0.0175	0	0.27	0.21	0
1931	FBtr0071263	CG10962	Q8IRN0	-1.44	3e-05	0	0.4	0.01	0
1932	FBtr0344985	sni	Q9W3H4	1.28	0	0	0.06	0.21	0
1933	FBtr0078841	CG1124	Q9VN73	-1.33	0.00037	0	0.06	0.42	0
1934	FBtr0078404	CG7324	Q9VP46	1.26	0.0008	0	0.09	0.2	0
1935	FBtr0074821	Ssk	Q9VW87	-1.29	0.00064	0	0.08	0.56	0
1936	FBtr0087460	Ciao1	Q7K1Y4	-1.33	0	0	-0.42	0	0
1937	FBtr0087538	CG8531	Q7K0W1	1.25	7e-05	0	0.06	0.3	0
1938	FBtr0082825	CG9312	Q9VFR4	1.38	0	0	0.01	0.87	0
1939	FBtr0301152	CG5973	Q9VM11	-1.32	8e-05	0	-0.53	0	0
1940	FBtr0079949	CG4908	Q9VL22	-1.35	0.003	0	0.03	0.74	0
1941	FBtr0343487	CG3608	Q9W133	1.49	0	0	0.14	0.03	0
1942	FBtr0300833	CG15817	Q8I077	-1.22	0.00095	0	-0.07	0.51	0
1943	FBtr0087097	Syn2	A1ZAH3	-1.23	0	0	0.22	0.18	0
1944	FBtr0082611	MBD-R2	Q9VGA4	1.27	0.00056	0	0.39	0	0
1945	FBtr0088257	Rab3	P25228	-1.14	0	0	0.14	0.07	0
1946	FBtr0088116	CG13220	Q6NP72	-1.33	0	0	0.15	0.01	0
1947	FBtr0344264	GstD10	Q9VGA1	-1.15	0	0	-0.25	0.31	0
1948	FBtr0082609	GstD10	Q9VGA1	-1.15	0	0	-0.25	0.31	0
1949	FBtr0089549	aft	Q9UAS6	1.38	0.0136	0	-0.38	0.04	0
1950	FBtr0088548	ced-6	E2QC90	1.34	0.00942	0	0.02	0.88	0
1951	FBtr0085603	CG7920	Q9VAC1	-1.16	0.00476	0	-0.38	0	0
1952	FBtr0303766	CG11474	Q9W299	-1.46	0.00036	0	-0.26	0	0
1953	FBtr0334706	CG7920	Q9VAC1	-1.16	0.00482	0	-0.38	0	0
1954	FBtr0308849	CG43427	Q0KIC3	1.29	3e-05	0	-0.03	0.64	0
1955	FBtr0074431	CG5613	Q9VX51	-1.21	0	0	0.03	0.81	0
1956	FBtr0083358	CG10340	Q9VES8	-1.2	0	0	0.23	0.01	0
1957	FBtr0082948	trx	P20659	1.25	0	0	0.07	0.79	0
1958	FBtr0083529	CG7379	Q9VEF5	1.21	0.00152	0	0.78	0.12	0
1959	FBtr0079608	CG7627	Q9VLN6	1.32	0	0	0.27	0	0
1960	FBtr0089223	PlexA	Q9V491	1.21	0.00287	0	0.16	0.01	0
1961	FBtr0302434	CG16986	Q9VZZ5	-1.35	0.00143	0	-0.26	0	0
1962	FBtr0110771	Spn75F	Q3HKQ3	-1.74	0	0	-0.99	0	0
1963	FBtr0072930	CG16986	Q9VZZ5	-1.34	0.00143	0	-0.26	0	0
1964	FBtr0112902	Pka-R2	P81900	-1.15	0.0299	0	0.05	0.22	0
1965	FBtr0078913	CG11739	Q9VN13	-1.23	1e-05	0	-0.13	0.06	0
1966	FBtr0340163	CG18624	Q9W3N7	-1.23	0	0	-0.49	0.08	0
1967	FBtr0081177	l(2)37Bb	Q9VJ10	-1.45	0.0054	0	0.22	0.01	0
1968	FBtr0087182	CG7755	A1ZAD2	-1.29	0.00199	0	0	0.97	0
1969	FBtr0071249	Hexo2	Q9W3C4	-1.47	1e-05	0	0.12	0.16	0
1970	FBtr0070087	svr	X2J9Z1	-1.21	1e-05	0	-0.05	0.47	0
1971	FBtr0082625	CG4830	Q9VGC5	-1.66	0	0	-0.79	0.01	0
1972	FBtr0071802	CG11474	Q9W299	-1.47	0.00038	0	-0.26	0	0
1973	FBtr0089310	for	Q03043	1.25	0.00238	0	0.01	0.91	0
1974	FBtr0080984	CG5131	Q9VJD0	-1.49	0.00073	0	0.11	0.03	0
1975	FBtr0082130	CG8412	Q9VH78	1.44	0.00989	0	0	0.98	0
1976	FBtr0112901	Pka-R2	P81900	-1.15	0.0309	0	0.05	0.22	0
1977	FBtr0074630	Hayan	A8JUP7	1.43	7e-05	0	0.62	0.11	0
1978	FBtr0079257	Fic	Q8SWV6	1.39	8e-05	0	-0.05	0.85	0
1979	FBtr0113379	CG30463	Q8MRC9	-1.18	0.00109	0	-0.04	0.48	0
1980	FBtr0333095	baf	M9PCH8	1.34	0.0167	0	0.8	0.04	0
1981	FBtr0079535	baf	M9PCH8	1.34	0.0167	0	0.8	0.04	0
1982	FBtr0078251	Pex14	Q9VPB8	-1.18	0	0	-0.21	0	0
1983	FBtr0100463	CG8188	Q9VX25	1.16	0.00185	0	-0.13	0.49	0
1984	FBtr0072661	CG9134	Q9W0I2	-1.58	0	0	-0.16	0.04	0
1985	FBtr0075054	MED11	Q9VVS4	-1.28	0.00027	0	0.21	0.17	0
1986	FBtr0072811	alphaCOP	Q9W0B8	1.32	0	0	-0.15	0.02	0
1987	FBtr0331225	CG9497	Q9VMF1	-1.43	0.00468	0	-0.44	0	0
1988	FBtr0089931	ltd	A1Z7S3	-1.44	0	0	0.1	0.02	0
1989	FBtr0302500	CG15347	F0JAP7	-1.38	2e-05	0	-0.3	0	0
1990	FBtr0344739	svr	X2J9Z1	-1.21	1e-05	0	-0.05	0.47	0
1991	FBtr0078131	Hop	Q9VPN5	-1.19	2e-05	0	0.04	0.34	0
1992	FBtr0331547	CG6084	M9PI17	-1.47	0.031	0	-0.12	0.25	0
1993	FBtr0306683	CG8757	Q9VU92	-1.36	0.00053	0	-0.04	0.89	0
1994	FBtr0085704	cindr	Q9VA36	1.23	3e-05	0	0.49	0.11	0
1995	FBtr0088421	Pfk	P52034	1.23	0.00037	0	-0.1	0.05	0
1996	FBtr0081639	alphaTub84B	P06603	-1.24	0.00112	0	-0.59	0	0
1997	FBtr0302706	CG42672	B7YZM3	-1.29	0.00282	0	-0.12	0.83	0
[truncated: 7,863 more rows]
