# Supplementary material for: Combined Transcriptomic and Proteomic Analysis of Perk Toxicity Pathways
Source: Int J Mol Sci. 2021 Apr 27;22(9):4598. doi: 10.3390/ijms22094598 (PMC8124185; doi:10.3390/ijms22094598)
Supplement: Supplementary file 1 [file ijms-22-04598-s001.zip › Table S13.xlsx]

## Sheet: Supplementary Table 13
Supplementary Table 13. Genes with upregulated transcripts and proteins in dPerk overexpressing flies (group 1). This table is related to Table 1.
Changes correspond to tubGal80; daGal4>UASdPerk vs tubGal80; daGal4>+, (a) Transcript Fold Change, (b) Transcript False Discovery Rate, (c) Protein Fold Change (log2 value), (d) Protein False Discovery Rate (e) Analysis threshold for transcripts, transcripts with transFDR≤0.05 and transFC≥1.6, were labelled as 1, transFC≤-1.6, were labelled as -1, (f) Analysis threshold for proteins, proteins wit…
Transcript ID	Gene name	Protein ID	transFC (a)	transFDR (b)	protFC(c)	protFDR (d)	transReg (e)	protReg (f)
FBtr0100558	Hsp22	P02515	29.2	0	4.82	0	1	1
FBtr0086774	Dgp-1	Q0E931	25.8	0	1.2	0	1	1
FBtr0086773	Dgp-1	Q0E931	21.2	0	1.2	0	1	1
FBtr0100559	Hsp22	P02515	74.6	0	4.82	0	1	1
FBtr0082569	GstD2	Q9VG98	7.49	0	1.88	0	1	1
FBtr0078770	PEK	Q9NIV1	16.6	0	2.32	0	1	1
FBtr0302379	CG5999	Q9VG29	69.4	0	3.73	0	1	1
FBtr0089055	Cyp9b2	Q9V4I1	6.96	0	1.19	0	1	1
FBtr0084870	CG10420	Q9VBV5	8.58	0	0.85	0	1	1
FBtr0343842	CG43402	C9QP70	6.77	0	1.14	0	1	1
FBtr0308745	CG43402	C9QP70	6.77	0	1.14	0	1	1
FBtr0078339	CG7632	Q9VP50	3.57	0	0.96	0	1	1
FBtr0078661	CG2017	Q960F7	2.6	0	0.76	0	1	1
FBtr0113248	Ire1	A8JR46	2.09	0	0.77	0	1	1
FBtr0089463	asparagine-synthetase	Q7KTW9	4.3	0	1.2	0	1	1
FBtr0087451	Cyp6a17	A0A0B4LF54	117	0	4.25	0	1	1
FBtr0345527	Cyp6a17	A0A0B4LF54	117	0	4.25	0	1	1
FBtr0301854	CG34423	E1JGT3	2.4	0	0.97	0	1	1
FBtr0086699	CG10924	Q7JXB5	2.63	0	0.72	0	1	1
FBtr0081692	Ccp84Ab	O97059	1.92	0	0.82	0.01	1	1
FBtr0081201	Lectin-galC1	Q9VIX1	3.26	2e-05	3.28	0	1	1
FBtr0302360	Lectin-galC1	Q9VIX1	3.34	2e-05	3.28	0	1	1
FBtr0301735	CG12868	Q4V4P1	2.17	0	1.24	0.02	1	1
FBtr0086676	GstE8	A1ZB73	2.7	0.00048	1.06	0	1	1
FBtr0345798	GstE8	A1ZB73	2.7	0.00048	1.06	0	1	1
FBtr0078098	CG11911	Q9VPN8	6.96	2e-05	3.22	0	1	1
FBtr0347257	CG5791	Q9VD48	2.56	0.00036	1.97	0	1	1
FBtr0084180	CG5791	Q9VD48	2.56	0.00036	1.97	0	1	1
FBtr0079486	Uro	P16163	3.73	0	0.84	0	1	1
FBtr0335196	CG5791	Q9VD48	2.53	0.00036	1.97	0	1	1
FBtr0113321	Ugt86Dd	Q9VGT8	3.48	0.00136	1.74	0	1	1
FBtr0083779	CG17752	Q9VDV7	1.8	0	0.79	0	1	1
FBtr0079925	Cyp4e3	Q9VL92	3.22	0.00014	1.57	0	1	1
FBtr0088760	Cyp4ad1	Q9V4T3	1.61	1e-05	0.78	0.02	1	1
FBtr0303445	CG31808	F9VMG5	1.84	0	1.39	0	1	1
