# Supplementary material for: Combined Transcriptomic and Proteomic Analysis of Perk Toxicity Pathways
Source: Int J Mol Sci. 2021 Apr 27;22(9):4598. doi: 10.3390/ijms22094598 (PMC8124185; doi:10.3390/ijms22094598)
Supplement: Supplementary file 1 [file ijms-22-04598-s001.zip › Table S14.xlsx]

## Sheet: Supplementary Table 14
Supplementary Table 14. dPerk-dependant targets differentially regulated by the transcriptome and proteome. Genes that are upregulated at the transcript but not at protein level were analysed (group 2).
Changes correspond to tubGal80; daGal4>UASdPerk vs tubGal80; daGal4>+, (a) Transcript Fold Change, (b) Transcript False Discovery Rate, (c) Protein Fold Change (log2 value), (d) Protein False Discovery Rate (e) Analysis threshold for transcripts, transcripts with transFDR≤0.05 and transFC≥1.6, were labelled as 1, transFC≤-1.6, were labelled as -1, (f) Analysis threshold for proteins, proteins wit…
Transcript ID	Gene name	Protein ID	transFC (a)	transFDR (b)	protFC(c)	protFDR (d)	transReg (e)	protReg (f)
FBtr0100655	Hsp67Bb	P22978	29.2	0	-0.42	0	1	0
FBtr0077008	ImpL3	Q95028	16.3	0	0.33	0	1	0
FBtr0332065	ImpL3	Q95028	16	0	0.33	0	1	0
FBtr0332066	ImpL3	Q95028	16.2	0	0.33	0	1	0
FBtr0332067	ImpL3	Q95028	16.1	0	0.33	0	1	0
FBtr0082333	Tpc1	Q7K0L7	5.3	0	0.21	0.04	1	0
FBtr0082334	Tpc1	Q7K0L7	5.36	0	0.21	0.04	1	0
FBtr0079299	Aatf	Q9VM95	5.73	0	0.29	0.05	1	0
FBtr0077165	CG4611	Q9VRJ7	2.84	0	0.3	0.02	1	0
FBtr0289990	CG30022	Q86PD3	7.58	0	-0.23	0	1	0
FBtr0084035	CG7044	Q9VDE8	4.65	0	0.51	0	1	0
FBtr0086913	l(2)k01209	Q8MQK4	3.39	0	0.29	0	1	0
FBtr0332460	NTPase	M9PBV2	2.27	0	0.17	0.03	1	0
FBtr0086915	l(2)k01209	Q8MQK4	3.36	0	0.29	0	1	0
FBtr0086914	l(2)k01209	Q8MQK4	3.39	0	0.29	0	1	0
FBtr0085850	FeCH	Q9V9S8	4.58	0	0.33	0	1	0
FBtr0085849	FeCH	Q9V9S8	4.6	0	0.33	0	1	0
FBtr0081165	l(2)37Cc	P24156	2.43	0	0.14	0.03	1	0
FBtr0299688	CG42306	B7YZK1	1.79	0	0.23	0.01	1	0
FBtr0086654	Gint3	Q7K0S5	1.79	0	0.21	0.02	1	0
FBtr0340393	CG42306	B7YZK1	1.8	0	0.23	0.01	1	0
FBtr0340392	Gint3	Q7K0S5	1.8	0	0.21	0.02	1	0
FBtr0299689	CG42306	B7YZK1	1.79	0	0.23	0.01	1	0
FBtr0086655	Gint3	Q7K0S5	1.79	0	0.21	0.02	1	0
FBtr0085851	FeCH	Q9V9S8	4.57	0	0.33	0	1	0
FBtr0070146	Rbf	Q24472	2.34	0	0.23	0.05	1	0
FBtr0346428	l(2)37Cc	P24156	2.46	0	0.14	0.03	1	0
FBtr0081164	l(2)37Cc	P24156	2.46	0	0.14	0.03	1	0
FBtr0086911	Prosalpha5	Q95083	2.75	0	-0.44	0	1	0
FBtr0073249	ImpL2	Q09024	3.07	0	0.16	0.03	1	0
FBtr0333569	ImpL2	Q09024	3.07	0	0.16	0.03	1	0
FBtr0075251	CG6512	Q8T4G5	1.99	0	0.16	0.01	1	0
FBtr0332853	CG10916	Q7K1R6	7.09	0	0.67	0	1	0
FBtr0086749	CG10916	Q7K1R6	7.12	0	0.67	0	1	0
FBtr0335448	Elp1	A0A0B4KFR6	3.01	0	0.14	0.04	1	0
FBtr0330137	mbf1	M9PFR6	1.77	0	0.16	0.01	1	0
FBtr0073248	ImpL2	Q09024	2.94	0	0.16	0.03	1	0
FBtr0073250	ImpL2	Q09024	2.95	0	0.16	0.03	1	0
FBtr0335460	CG9813	A0A0B4KFY8	1.7	0	0.2	0.01	1	0
FBtr0082438	CG6834	Q9VGJ7	3.21	0	0.16	0.01	1	0
FBtr0335480	CG17259	Q9VQL1	2.87	0	-0.37	0	1	0
FBtr0077667	CG17259	Q9VQL1	2.87	0	-0.37	0	1	0
FBtr0082570	GstD3	Q9VG97	2.86	0	0.3	0	1	0
FBtr0080587	Cyp28a5	Q9V419	2.65	0	-0.3	0	1	0
FBtr0346436	Aats-thr	Q9VKB0	2.41	0	0.16	0.01	1	0
FBtr0080332	Aats-thr	Q9VKB0	2.41	0	0.16	0.01	1	0
FBtr0080959	CG6115	Q9VJG4	1.77	0	0.41	0.03	1	0
FBtr0345447	CG6115	Q9VJG4	1.77	0	0.41	0.03	1	0
FBtr0079389	CG3476	Q9VM51	2.41	0	-0.3	0	1	0
FBtr0345630	oys	Q6NN55	1.68	0	0.32	0	1	0
FBtr0339416	oys	Q6NN55	1.68	0	0.32	0	1	0
FBtr0088434	oys	Q6NN55	1.68	0	0.32	0	1	0
FBtr0080912	Ugt36Bc	Q9VJH8	4.58	0	0.12	0.02	1	0
FBtr0080911	Ugt36Bc	Q9VJH8	4.58	0	0.12	0.02	1	0
FBtr0088834	CG1882	Q5U191	2.73	0	0.22	0.04	1	0
FBtr0345697	CG1882	Q5U191	2.73	0	0.22	0.04	1	0
FBtr0111118	Nipped-B	Q7PLI2	1.97	0	0.21	0.01	1	0
FBtr0111119	Nipped-B	Q7PLI2	1.97	0	0.21	0.01	1	0
FBtr0332144	ltl	Q9VS84	1.82	0	0.28	0.02	1	0
FBtr0332909	asrij	A0A0B4KF31	3.66	0	0.17	0.01	1	0
FBtr0339120	CG1882	Q5U191	2.73	0	0.22	0.04	1	0
FBtr0344263	GstD9	Q9VGA0	3.87	0	0.34	0	1	0
FBtr0082608	GstD9	Q9VGA0	3.87	0	0.34	0	1	0
FBtr0300127	Cyp6a20	Q9V773	2.74	0	0.11	0.03	1	0
FBtr0084828	CG13659	Q9VBS9	3.71	0	0.33	0	1	0
FBtr0310075	NimC1	M9PBB4	3.24	0	-0.36	0.04	1	0
FBtr0343644	NimC1	M9PBB4	3.24	0	-0.36	0.04	1	0
FBtr0070568	CG10802	Q9W4R9	2.96	0	0.15	0.01	1	0
FBtr0334792	CG3714	M9PEF6	1.62	0	0.37	0	1	0
FBtr0344850	Ugt36Bc	Q9VJH8	4.53	0	0.12	0.02	1	0
FBtr0345716	CG2658	Q9W4W8	2.07	0	0.14	0.01	1	0
FBtr0070502	CG2658	Q9W4W8	2.07	0	0.14	0.01	1	0
FBtr0076793	ltl	Q9VS84	1.79	0	0.28	0.02	1	0
FBtr0080290	CG12264	Q9VKD3	1.84	0	-0.35	0	1	0
FBtr0086675	GstE7	A1ZB72	3.19	0	0.22	0.02	1	0
FBtr0089056	Cyp9b1	Q9V4I0	4.19	0	0.25	0.02	1	0
FBtr0301252	CG42553	Q9W0M6	2.03	0	0.43	0	1	0
FBtr0070431	bcn92	O46098	1.77	0	0.28	0	1	0
FBtr0073763	Jafrac1	Q9V3P0	1.71	0	-0.33	0	1	0
FBtr0339700	Jafrac1	Q9V3P0	1.71	0	-0.33	0	1	0
FBtr0301935	Sfp26Ad	Q6IHT7	5.32	0	0.44	0	1	0
FBtr0333233	Sfp26Ad	Q6IHT7	5.32	0	0.44	0	1	0
FBtr0088463	GstT1	Q7K0B6	1.91	1e-05	0.16	0	1	0
FBtr0331763	Alr	C0PVB3	1.62	1e-05	0.42	0	1	0
FBtr0077586	CG3285	Q9VQP1	2.01	0	0.5	0	1	0
FBtr0339547	CG3285	Q9VQP1	2.01	0	0.5	0	1	0
FBtr0073764	Jafrac1	Q9V3P0	1.71	0	-0.33	0	1	0
FBtr0339699	Jafrac1	Q9V3P0	1.71	0	-0.33	0	1	0
FBtr0345161	Jafrac1	Q9V3P0	1.71	0	-0.33	0	1	0
FBtr0080358	CG6583	Q9VKA1	1.64	0	0.21	0.04	1	0
FBtr0301839	Ppn	Q868Z9	1.83	0	0.49	0	1	0
FBtr0300337	Ppn	Q868Z9	1.83	0	0.49	0	1	0
FBtr0076457	aay	Q9VSY6	3.06	0	0.67	0	1	0
FBtr0076894	CG14820	Q9VRZ3	3.02	0	0.48	0.01	1	0
FBtr0113773	CG40002	Q7PL91	1.79	0	0.11	0.02	1	0
FBtr0301837	Ppn	Q868Z9	1.83	0	0.49	0	1	0
FBtr0301838	Ppn	Q868Z9	1.82	0	0.49	0	1	0
FBtr0343672	CG33307	Q961T9	2.46	0	0.24	0.01	1	0
FBtr0080565	CG33307	Q961T9	2.46	0	0.24	0.01	1	0
FBtr0088901	Nop17l	Q0E9G3	1.67	7e-05	0.26	0	1	0
FBtr0088902	Nop17l	Q0E9G3	1.63	0.00012	0.26	0	1	0
FBtr0082105	bocksbeutel	Q709R6	2.11	0	0.2	0.05	1	0
FBtr0100653	Hsp67Bb	P22978	1.76	0	-0.42	0	1	0
FBtr0073777	CG1673	Q9VYD5	3.08	0	0.66	0	1	0
FBtr0100537	bocksbeutel	Q709R6	2.19	0	0.2	0.05	1	0
FBtr0081996	Nmdmc	Q04448	5.33	0	0.59	0	1	0
FBtr0336761	Nmdmc	Q04448	5.34	0	0.59	0	1	0
FBtr0087560	Arc1	Q7K1U0	1.84	0	0.63	0	1	0
FBtr0303474	Hsp67Bb	P22978	1.71	0	-0.42	0	1	0
FBtr0303473	Hsp67Bb	P22978	1.72	0	-0.42	0	1	0
FBtr0078225	CG11796	Q9VPF3	2.81	0	0.64	0	1	0
FBtr0079602	CG14275	Q9VLP1	1.67	0	0.3	0.02	1	0
FBtr0087336	eIF2B-gamma	A1ZA22	2.06	0	-0.31	0	1	0
FBtr0078216	CG5059	Q9VPD6	2.17	8e-05	0.53	0	1	0
FBtr0335167	Cyp309a1	Q9VQD2	2.66	0	-0.46	0	1	0
FBtr0335166	Cyp309a1	Q9VQD2	2.66	0	-0.46	0	1	0
FBtr0080837	CaBP1	Q9V438	1.71	0	-0.09	0.04	1	0
FBtr0345544	CaBP1	Q9V438	1.71	0	-0.09	0.04	1	0
FBtr0079464	santa-maria	Q9VM10	1.7	0	0.34	0.01	1	0
FBtr0346571	santa-maria	Q9VM10	1.7	0	0.34	0.01	1	0
FBtr0081997	Nmdmc	Q04448	4.74	0	0.59	0	1	0
FBtr0082347	RpL3	O16797	1.62	0	-0.21	0.01	1	0
FBtr0339497	CG1461	Q9VY42	1.82	0	0.42	0.01	1	0
FBtr0073908	CG1461	Q9VY42	1.83	0	0.42	0.01	1	0
FBtr0336848	CG17107	Q9VKS2	2.25	0	0.38	0.04	1	0
FBtr0336847	CG17107	Q9VKS2	2.25	0	0.38	0.04	1	0
FBtr0080107	CG17107	Q9VKS2	2.25	0	0.38	0.04	1	0
FBtr0086677	GstE9	Q7K8X7	2.02	0	-0.58	0	1	0
FBtr0081138	CG31793	Q8MT77	2.18	1e-05	0.39	0	1	0
FBtr0087450	Cyp6a22	A0A0B4LGH5	2.11	1e-05	-0.19	0	1	0
FBtr0345526	Cyp6a22	A0A0B4LGH5	2.11	1e-05	-0.19	0	1	0
FBtr0339983	Cyp6a22	A0A0B4LGH5	2.11	1e-05	-0.19	0	1	0
FBtr0081374	La	P40796	1.8	5e-05	0.58	0	1	0
FBtr0075338	Rh4	P08255	1.6	0	0.56	0	1	0
FBtr0334869	Orct2	A0A0B4KHD4	2.1	1e-05	0.17	0.03	1	0
FBtr0084598	Orct2	A0A0B4KHD4	2.1	1e-05	0.17	0.03	1	0
FBtr0075519	mRpS31	Q9VUX1	1.75	1e-05	0.3	0	1	0
FBtr0078484	CG7130	Q9VNW0	2.07	8e-05	0.49	0	1	0
FBtr0339924	CG40002	Q7PL91	2.33	2e-05	0.11	0.02	1	0
FBtr0088349	Ndg	A1Z877	1.65	1e-05	0.28	0.02	1	0
FBtr0339459	Ndg	A1Z877	1.65	1e-05	0.28	0.02	1	0
FBtr0071107	Gclc	A4V448	1.61	0.00031	-0.16	0.01	1	0
FBtr0340138	Gclc	A4V448	1.61	0.00031	-0.16	0.01	1	0
FBtr0077389	CG3008	Q9VR42	2.23	1e-05	0.58	0	1	0
FBtr0071108	Gclc	A4V448	1.65	0.00102	-0.16	0.01	1	0
FBtr0340139	Gclc	A4V448	1.65	0.00102	-0.16	0.01	1	0
FBtr0339539	babos	Q9W258	1.75	0	0.28	0	1	0
FBtr0071845	babos	Q9W258	1.75	0	0.28	0	1	0
FBtr0300775	CG1319	Q8SZA8	1.65	0.00015	-0.46	0	1	0
FBtr0075965	CG4069	Q9VTZ7	1.6	0.00043	0.16	0.04	1	0
FBtr0087206	Rrp42	Q29QQ9	1.66	6e-05	0.33	0	1	0
FBtr0086669	GstE1	Q7KK90	2.17	4e-05	0.52	0	1	0
FBtr0081205	CG9987	Q9VIW7	1.73	0.0012	0.15	0.02	1	0
FBtr0086146	Dpit47	A1Z6M6	1.88	0.00121	0.22	0.02	1	0
FBtr0336664	Dpit47	A1Z6M6	1.89	0.00124	0.22	0.02	1	0
FBtr0083277	mtSSB	P54622	1.64	1e-05	0.27	0.04	1	0
FBtr0072963	CG16758	Q7KV94	1.61	1e-05	-0.22	0.01	1	0
FBtr0337048	CG3999	Q9VH09	2.02	0	-0.15	0.02	1	0
FBtr0082225	CG3999	Q9VH09	2.02	0	-0.15	0.02	1	0
FBtr0087452	Cyp6a23	Q9V771	2.37	0	-0.61	0	1	0
FBtr0082074	P58IPK	Q9VHA8	1.78	0	-0.14	0.02	1	0
FBtr0088957	Drat	Q961L4	1.85	2e-05	0.14	0.03	1	0
FBtr0088958	Drat	Q961L4	1.8	2e-05	0.14	0.03	1	0
FBtr0083711	CG14285	Q9VE10	1.64	0.00196	0.52	0.01	1	0
FBtr0088923	CG2064	A1Z729	1.79	0.00064	0.33	0	1	0
FBtr0076347	Dronc	Q9XYF4	1.64	0.00025	0.5	0	1	0
FBtr0073061	Drsl4	Q8IRD6	3.87	0	-0.61	0.01	1	0
FBtr0074798	Nup205	Q8IQV9	1.61	0.00013	0.16	0.03	1	0
FBtr0079868	CG17633	Q9VL86	1.72	0.00012	0.19	0.02	1	0
