# Supplementary material for: Combined Transcriptomic and Proteomic Analysis of Perk Toxicity Pathways
Source: Int J Mol Sci. 2021 Apr 27;22(9):4598. doi: 10.3390/ijms22094598 (PMC8124185; doi:10.3390/ijms22094598)
Supplement: Supplementary file 1 [file ijms-22-04598-s001.zip › Table S15.xlsx]

## Sheet: Supplementary Table 15
Supplementary Table 15. Genes with downregulated transcripts and proteins in dPerk overexpressing flies (group 3).
Changes correspond to tubGal80; daGal4>UASdPerk vs tubGal80; daGal4>+, (a) Transcript Fold Change, (b) Transcript False Discovery Rate, (c) Protein Fold Change (log2 value), (d) Protein False Discovery Rate (e) Analysis threshold for transcripts, transcripts with transFDR≤0.05 and transFC≥1.6, were labelled as 1, transFC≤-1.6, were labelled as -1, (f) Analysis threshold for proteins, proteins wit…
Transcript ID	Gene name	Protein ID	transFC (a)	transFDR (b)	protFC(c)	protFDR (d)	transReg (e)	protReg (f)
FBtr0345611	CG16826	Q9VK00	-20.9	0	-5.02	0	-1	-1
FBtr0080464	CG16826	Q9VK00	-20.9	0	-5.02	0	-1	-1
FBtr0070006	CG9572	Q9W5X1	-6.56	0	-0.81	0	-1	-1
FBtr0076810	CG7409	Q9VSA9	-14.1	0	-0.94	0	-1	-1
FBtr0339932	Sodh-1	O97479	-6.88	0	-1.19	0	-1	-1
FBtr0081627	Sodh-1	O97479	-6.88	0	-1.19	0	-1	-1
FBtr0336877	smp-30	H8F4T3	-4.61	0	-0.92	0	-1	-1
FBtr0071739	CG4377	Q9W2C4	-5.76	0	-0.77	0	-1	-1
FBtr0084847	tobi	Q9VBR6	-4.2	0	-0.86	0	-1	-1
FBtr0082900	CG33109	Q9VFL9	-77.5	0	-3.52	0	-1	-1
FBtr0332755	Cpr76Bd	M9PFX4	-5.55	0	-0.77	0	-1	-1
FBtr0073937	Ag5r	Q9VY18	-4.64	0	-3.12	0	-1	-1
FBtr0305582	Ag5r	Q9VY18	-4.33	0	-3.12	0	-1	-1
FBtr0333658	Ag5r	Q9VY18	-4.33	0	-3.12	0	-1	-1
FBtr0088748	Mal-A4	A1Z7E8	-8.65	0	-1.06	0	-1	-1
FBtr0100081	CG34026	Q2PE22	-2.75	0	-0.72	0	-1	-1
FBtr0343410	CG34026	Q2PE22	-2.75	0	-0.72	0	-1	-1
FBtr0086903	CG6484	Q7K3P6	-4.57	0	-0.74	0	-1	-1
FBtr0336680	St3	A0A0B4KF40	-1.95	0	-1.16	0	-1	-1
FBtr0082727	CG7381	Q9VG15	-3.07	0	-1.05	0	-1	-1
FBtr0304879	CG43093	A0A0B4K6X5	-3.91	0	-0.97	0	-1	-1
FBtr0078207	CG17637	Q9VPD9	-2.95	0	-1.35	0	-1	-1
FBtr0078848	CG14661	Q9VN71	-2.29	0	-0.95	0	-1	-1
FBtr0305965	CG14661	Q9VN71	-2.29	0	-0.95	0	-1	-1
FBtr0081107	CG17322	Q9VJ45	-2.56	0	-0.92	0	-1	-1
FBtr0081108	CG17322	Q9VJ45	-2.56	0	-0.92	0	-1	-1
FBtr0081106	CG17322	Q9VJ45	-2.56	0	-0.92	0	-1	-1
FBtr0303828	CG42821	Q2PDQ6	-4.82	0	-1.74	0	-1	-1
FBtr0081105	CG17322	Q9VJ45	-2.67	0	-0.92	0	-1	-1
FBtr0340616	CG5162	Q9VX69	-2.36	0	-1.23	0	-1	-1
FBtr0074393	CG5162	Q9VX69	-2.36	0	-1.23	0	-1	-1
FBtr0340230	CG9463	Q9VLI2	-12.2	1e-05	-2.11	0	-1	-1
FBtr0079744	CG9463	Q9VLI2	-12.5	1e-05	-2.11	0	-1	-1
FBtr0074392	CG18258	Q9VX70	-4.95	0	-1.55	0	-1	-1
FBtr0078297	CG10512	Q9VP68	-1.87	4e-05	-0.81	0	-1	-1
FBtr0305959	CG17374	Q7PLB8	-2.17	1e-05	-1.14	0	-1	-1
FBtr0077803	CG17242	Q9VQA3	-3.41	0	-1.8	0	-1	-1
FBtr0335162	CG17242	Q9VQA3	-3.41	0	-1.8	0	-1	-1
FBtr0082179	CG3940	Q9VH26	-2.14	1e-05	-0.76	0	-1	-1
FBtr0344391	CG3940	Q9VH26	-2.14	1e-05	-0.76	0	-1	-1
FBtr0344392	CG3940	Q9VH26	-2.14	1e-05	-0.76	0	-1	-1
FBtr0303818	CG42808	Q8IH23	-1.79	0	-1.15	0	-1	-1
FBtr0345752	CG9466	Q9VLI0	-5.84	9e-05	-1.35	0	-1	-1
FBtr0079742	CG9466	Q9VLI0	-5.84	9e-05	-1.35	0	-1	-1
FBtr0080275	Mal-B1	Q9VKE6	-6.98	4e-05	-2.66	0	-1	-1
FBtr0332034	CG9259	Q9VIG3	-3.11	0	-1.07	0	-1	-1
FBtr0345027	CG1246	Q9VZZ0	-1.87	0	-0.76	0.01	-1	-1
FBtr0083025	CG3984	Q9VFD0	-4.39	0	-1.21	0.01	-1	-1
FBtr0333446	CG1246	Q9VZZ0	-1.86	0	-0.76	0.01	-1	-1
FBtr0072938	CG1246	Q9VZZ0	-1.86	0	-0.76	0.01	-1	-1
FBtr0303022	CG1246	Q9VZZ0	-1.86	0	-0.76	0.01	-1	-1
FBtr0332033	CG9259	Q9VIG3	-3.14	0	-1.07	0	-1	-1
FBtr0081464	CG9259	Q9VIG3	-3.14	0	-1.07	0	-1	-1
FBtr0300805	CG18284	Q9VKS9	-2.15	0	-0.78	0	-1	-1
FBtr0339130	CG18284	Q9VKS9	-2.15	0	-0.78	0	-1	-1
FBtr0100088	CG34033	Q6IGS3	-1.65	1e-05	-0.76	0	-1	-1
FBtr0076003	Est-6	C9QP21	-2.33	0	-1.09	0	-1	-1
FBtr0333383	Est-6	C9QP21	-2.33	0	-1.09	0	-1	-1
FBtr0077212	Cyp6t1	Q9VRI9	-2.36	0.00018	-0.74	0	-1	-1
FBtr0300296	Sfp24Ba	B9EQU3	-2.25	1e-05	-0.9	0	-1	-1
FBtr0087420	Obp51a	Q7KE33	-1.75	0	-1.13	0	-1	-1
FBtr0082651	Gnmt	Q9VG42	-2.37	3e-05	-0.75	0.04	-1	-1
FBtr0079741	CG9468	Q9VLH9	-2.35	0.00215	-1.02	0	-1	-1
FBtr0113196	CG1208	Q8T0T6	-1.71	0	-0.94	0.01	-1	-1
FBtr0304645	CG43061	A0A0B4K6L9	-2.32	0	-1.71	0	-1	-1
FBtr0110771	Spn75F	Q3HKQ3	-1.74	0	-0.99	0	-1	-1
FBtr0082625	CG4830	Q9VGC5	-1.66	0	-0.79	0.01	-1	-1
FBtr0086935	CG4847	A1ZAU4	-1.8	0	-0.74	0	-1	-1
FBtr0346624	bgm	B5RIV0	-1.7	0.00135	-0.7	0	-1	-1
FBtr0080590	bgm	B5RIV0	-1.7	0.00272	-0.7	0	-1	-1
FBtr0074843	Spn77Bb	Q9VWB4	-2.04	0	-0.9	0	-1	-1
FBtr0331816	Spn77Bc	Q9VPH9	-1.85	0	-0.97	0	-1	-1
FBtr0078172	Spn77Bc	Q9VPH9	-1.85	0	-0.97	0	-1	-1
FBtr0089608	Dup99B	P81160	-1.63	1e-05	-0.75	0	-1	-1
FBtr0084255	Pebp1	Q9VD01	-2.11	5e-05	-0.78	0	-1	-1
