# Supplementary material for: Combined Transcriptomic and Proteomic Analysis of Perk Toxicity Pathways
Source: Int J Mol Sci. 2021 Apr 27;22(9):4598. doi: 10.3390/ijms22094598 (PMC8124185; doi:10.3390/ijms22094598)
Supplement: Supplementary file 1 [file ijms-22-04598-s001.zip › Table S16.xlsx]

## Sheet: Supplementary Table 16
Supplementary Table 16. uORF analysis of all matched transcripts and proteins in dPerk overexpressing flies. This table is related to Figure 5.
Presence of uORFs, reported by Zhang et al., 2018 (DOI: 10.1371/journal.pbio.2003903), was assessed in the list of matched transcripts and proteins in dPerk overexpressing flies (Supplementary Table 12). These results represent the genes within the list which contain a uORF and their respective uORFs sequences (Chromosome, strand and uORF start and end sites). (a) Transcript Fold Change, (b) Tran…
Chromosome	Start	End	Strand	Gene ID	Isoform (Transcript ID)	Gene symbol	Protein ID	transFC (a)	transFDR (b)	protFC(c)	protFDR (d)	transReg (e)	protReg (f)
2L	15653	15668	-	FBgn0002121	FBtr0078169	l(2)gl	P08111	-1.02	0.0499	-0.1	0.07	0	0
2L	15653	15701	-	FBgn0002121	FBtr0078169	l(2)gl	P08111	-1.02	0.0499	-0.1	0.07	0	0
2L	17202	19944	-	FBgn0002121	FBtr0306591	l(2)gl	P08111	-1.02	0.0594	-0.1	0.07	0	0
2L	17207	18059	-	FBgn0002121	FBtr0078171	l(2)gl	P08111	1	0.0587	-0.1	0.07	0	0
2L	17207	21145	-	FBgn0002121	FBtr0306590	l(2)gl	P08111	-1.03	0.0823	-0.1	0.07	0	0
2L	18075	18081	-	FBgn0002121	FBtr0078171	l(2)gl	P08111	1	0.0587	-0.1	0.07	0	0
2L	18313	18340	-	FBgn0002121	FBtr0078170	l(2)gl	P08111	1	0.0587	-0.1	0.07	0	0
2L	18384	18390	-	FBgn0002121	FBtr0078170	l(2)gl	P08111	1	0.0587	-0.1	0.07	0	0
2L	20010	20864	-	FBgn0002121	FBtr0306592	l(2)gl	P08111	-1.02	0.0594	-0.1	0.07	0	0
2L	20880	20886	-	FBgn0002121	FBtr0306592	l(2)gl	P08111	-1.02	0.0594	-0.1	0.07	0	0
2L	21123	21138	-	FBgn0002121	FBtr0306591	l(2)gl	P08111	-1.02	0.0594	-0.1	0.07	0	0
2L	21189	21195	-	FBgn0002121	FBtr0306591	l(2)gl	P08111	-1.02	0.0594	-0.1	0.07	0	0
2L	21288	21336	-	FBgn0002121	FBtr0306591	l(2)gl	P08111	-1.02	0.0594	-0.1	0.07	0	0
2L	71794	71957	+	FBgn0031213	FBtr0306540	galectin	M9NCX9	2.09	0	0.06	0.2	1	0
2L	71956	72012	+	FBgn0031213	FBtr0306540	galectin	M9NCX9	2.09	0	0.06	0.2	1	0
2L	108114	108159	+	FBgn0005278	FBtr0089433	Sam-S	P40320	1.38	0	-0.48	0	0	0
2L	109691	109750	+	FBgn0005278	FBtr0089436	Sam-S	P40320	1.31	0	-0.48	0	0	0
2L	132352	132370	+	FBgn0001142	FBtr0078115	Gs1	P20477	1.16	2e-05	-0.1	0.13	0	0
2L	132376	132433	+	FBgn0001142	FBtr0078115	Gs1	P20477	1.16	2e-05	-0.1	0.13	0	0
2L	155146	155182	+	FBgn0031228	FBtr0330641	CG11455	Q7K1C0	-1.07	0.00931	0.07	0.79	0	0
2L	155357	155387	+	FBgn0031228	FBtr0078118	CG11455	Q7K1C0	-1.07	0.00777	0.07	0.79	0	0
2L	207183	207210	+	FBgn0031233	FBtr0332338	Tbc1d15-17	Q9VPL5	-1.25	1e-05	0.19	0.64	0	0
2L	207250	207295	+	FBgn0031233	FBtr0332338	Tbc1d15-17	Q9VPL5	-1.25	1e-05	0.19	0.64	0	0
2L	207340	207382	+	FBgn0031233	FBtr0332338	Tbc1d15-17	Q9VPL5	-1.25	1e-05	0.19	0.64	0	0
2L	207348	207408	+	FBgn0031233	FBtr0332338	Tbc1d15-17	Q9VPL5	-1.25	1e-05	0.19	0.64	0	0
2L	207358	207382	+	FBgn0031233	FBtr0332338	Tbc1d15-17	Q9VPL5	-1.25	1e-05	0.19	0.64	0	0
2L	207409	207415	+	FBgn0031233	FBtr0332338	Tbc1d15-17	Q9VPL5	-1.25	1e-05	0.19	0.64	0	0
2L	221708	221723	-	FBgn0266557	FBtr0078145	kis	B7Z002	1.02	0.0194	0.11	0.09	0	0
2L	221738	221756	-	FBgn0266557	FBtr0078145	kis	B7Z002	1.02	0.0194	0.11	0.09	0	0
2L	221745	221760	-	FBgn0266557	FBtr0078145	kis	B7Z002	1.02	0.0194	0.11	0.09	0	0
2L	221756	221786	-	FBgn0266557	FBtr0078145	kis	B7Z002	1.02	0.0194	0.11	0.09	0	0
2L	221776	221812	-	FBgn0266557	FBtr0078145	kis	B7Z002	1.02	0.0194	0.11	0.09	0	0
2L	221811	221820	-	FBgn0266557	FBtr0078145	kis	B7Z002	1.02	0.0194	0.11	0.09	0	0
2L	221871	221901	-	FBgn0266557	FBtr0078145	kis	B7Z002	1.02	0.0194	0.11	0.09	0	0
2L	242635	242716	-	FBgn0266557	FBtr0299837	kis	B7Z002	1.02	0.0019	0.11	0.09	0	0
2L	242635	242734	-	FBgn0266557	FBtr0299837	kis	B7Z002	1.02	0.0019	0.11	0.09	0	0
2L	242655	242673	-	FBgn0266557	FBtr0299837	kis	B7Z002	1.02	0.0019	0.11	0.09	0	0
2L	242655	242700	-	FBgn0266557	FBtr0299837	kis	B7Z002	1.02	0.0019	0.11	0.09	0	0
2L	250772	250808	-	FBgn0266557	FBtr0299837	kis	B7Z002	1.02	0.0019	0.11	0.09	0	0
2L	269144	269191	+	FBgn0031240	FBtr0078127	CG3345	Q9VPM3	-1.14	0.00067	0.39	0.31	0	0
2L	277238	277244	-	FBgn0086855	FBtr0330650	CG17078	Q9VPM7	1.04	0.726	0.25	0.04	0	0
2L	277238	277316	-	FBgn0086855	FBtr0330650	CG17078	Q9VPM7	1.04	0.726	0.25	0.04	0	0
2L	277238	277409	-	FBgn0086855	FBtr0330650	CG17078	Q9VPM7	1.04	0.726	0.25	0.04	0	0
2L	277272	277311	-	FBgn0086855	FBtr0330650	CG17078	Q9VPM7	1.04	0.726	0.25	0.04	0	0
2L	277272	277341	-	FBgn0086855	FBtr0330650	CG17078	Q9VPM7	1.04	0.726	0.25	0.04	0	0
2L	277272	277347	-	FBgn0086855	FBtr0330650	CG17078	Q9VPM7	1.04	0.726	0.25	0.04	0	0
2L	277351	277393	-	FBgn0086855	FBtr0330650	CG17078	Q9VPM7	1.04	0.726	0.25	0.04	0	0
2L	277395	277401	-	FBgn0086855	FBtr0330650	CG17078	Q9VPM7	1.04	0.726	0.25	0.04	0	0
2L	277430	277481	-	FBgn0086855	FBtr0330650	CG17078	Q9VPM7	1.04	0.726	0.25	0.04	0	0
2L	277440	277476	-	FBgn0086855	FBtr0330650	CG17078	Q9VPM7	1.04	0.726	0.25	0.04	0	0
2L	277495	277531	-	FBgn0086855	FBtr0330650	CG17078	Q9VPM7	1.04	0.726	0.25	0.04	0	0
2L	277495	277555	-	FBgn0086855	FBtr0330650	CG17078	Q9VPM7	1.04	0.726	0.25	0.04	0	0
2L	277563	277590	-	FBgn0086855	FBtr0330650	CG17078	Q9VPM7	1.04	0.726	0.25	0.04	0	0
2L	277665	277773	-	FBgn0086855	FBtr0330650	CG17078	Q9VPM7	1.04	0.726	0.25	0.04	0	0
2L	277773	277782	-	FBgn0086855	FBtr0330650	CG17078	Q9VPM7	1.04	0.726	0.25	0.04	0	0
2L	277815	277851	-	FBgn0086855	FBtr0330650	CG17078	Q9VPM7	1.04	0.726	0.25	0.04	0	0
2L	277815	277860	-	FBgn0086855	FBtr0330650	CG17078	Q9VPM7	1.04	0.726	0.25	0.04	0	0
2L	277815	278052	-	FBgn0086855	FBtr0330650	CG17078	Q9VPM7	1.04	0.726	0.25	0.04	0	0
2L	277916	277979	-	FBgn0086855	FBtr0330650	CG17078	Q9VPM7	1.04	0.726	0.25	0.04	0	0
2L	278067	278136	-	FBgn0086855	FBtr0330650	CG17078	Q9VPM7	1.04	0.726	0.25	0.04	0	0
2L	297951	297963	+	FBgn0020622	FBtr0331208	Pi3K21B	Q7KTZ2	-1.19	0.0031	-0.03	0.96	0	0
2L	298013	298022	+	FBgn0020622	FBtr0331208	Pi3K21B	Q7KTZ2	-1.19	0.0031	-0.03	0.96	0	0
2L	298065	298077	+	FBgn0020622	FBtr0331208	Pi3K21B	Q7KTZ2	-1.19	0.0031	-0.03	0.96	0	0
2L	298143	298182	+	FBgn0020622	FBtr0331208	Pi3K21B	Q7KTZ2	-1.19	0.0031	-0.03	0.96	0	0
2L	298224	298248	+	FBgn0020622	FBtr0331208	Pi3K21B	Q7KTZ2	-1.19	0.0031	-0.03	0.96	0	0
2L	298402	299061	+	FBgn0020622	FBtr0331208	Pi3K21B	Q7KTZ2	-1.19	0.0031	-0.03	0.96	0	0
2L	306109	306190	+	FBgn0004611	FBtr0078047	Plc21C	P25455	-1.05	0.0218	0.16	0.01	0	0
2L	306189	306207	+	FBgn0004611	FBtr0078047	Plc21C	P25455	-1.05	0.0218	0.16	0.01	0	0
2L	317773	317821	+	FBgn0004611	FBtr0078047	Plc21C	P25455	-1.05	0.0218	0.16	0.01	0	0
2L	317793	317844	+	FBgn0004611	FBtr0078047	Plc21C	P25455	-1.05	0.0218	0.16	0.01	0	0
2L	317834	317921	+	FBgn0004611	FBtr0078047	Plc21C	P25455	-1.05	0.0218	0.16	0.01	0	0
2L	317840	317921	+	FBgn0004611	FBtr0078047	Plc21C	P25455	-1.05	0.0218	0.16	0.01	0	0
2L	317864	317921	+	FBgn0004611	FBtr0078047	Plc21C	P25455	-1.05	0.0218	0.16	0.01	0	0
2L	317878	317935	+	FBgn0004611	FBtr0078047	Plc21C	P25455	-1.05	0.0218	0.16	0.01	0	0
2L	317917	317935	+	FBgn0004611	FBtr0078047	Plc21C	P25455	-1.05	0.0218	0.16	0.01	0	0
2L	412843	412849	-	FBgn0264855	FBtr0089489	AP-2alpha	P91926	-1.05	0.0005	0.03	0.67	0	0
2L	414659	414746	-	FBgn0264855	FBtr0089488	AP-2alpha	P91926	-1.04	0.00082	0.03	0.67	0	0
2L	415136	415142	+	FBgn0263933	FBtr0078055	ebi	Q95RJ9	1.03	0.138	0.19	0.03	0	0
2L	415262	415310	+	FBgn0263933	FBtr0078055	ebi	Q95RJ9	1.03	0.138	0.19	0.03	0	0
2L	415272	415388	+	FBgn0263933	FBtr0078055	ebi	Q95RJ9	1.03	0.138	0.19	0.03	0	0
2L	421389	421425	-	FBgn0031253	FBtr0078089	CG11885	Q9VPP7	-1.06	0.125	-0.82	0	0	-1
2L	421408	421447	-	FBgn0031253	FBtr0078089	CG11885	Q9VPP7	-1.06	0.125	-0.82	0	0	-1
2L	450819	452610	-	FBgn0015924	FBtr0078087	crq	Q27367	1.13	4e-05	-0.23	0.02	0	0
2L	450860	450878	-	FBgn0015924	FBtr0078087	crq	Q27367	1.13	4e-05	-0.23	0.02	0	0
2L	452609	452654	-	FBgn0015924	FBtr0078087	crq	Q27367	1.13	4e-05	-0.23	0.02	0	0
2L	452657	452666	-	FBgn0015924	FBtr0078087	crq	Q27367	1.13	4e-05	-0.23	0.02	0	0
2L	453227	453239	+	FBgn0031256	FBtr0078060	CG4164	Q9VPQ2	1.36	0	-0.15	0.01	0	0
2L	563181	563366	-	FBgn0031264	FBtr0345577	CG11835	Q9VPR2	-1.37	0	-0.31	0	0	0
2L	563214	563223	-	FBgn0031264	FBtr0332342	CG11835	Q9VPR2	-1.38	0	-0.31	0	0	0
2L	563228	563234	-	FBgn0031264	FBtr0332342	CG11835	Q9VPR2	-1.38	0	-0.31	0	0	0
2L	563481	563499	-	FBgn0031264	FBtr0345577	CG11835	Q9VPR2	-1.37	0	-0.31	0	0	0
2L	563502	563769	-	FBgn0031264	FBtr0345577	CG11835	Q9VPR2	-1.37	0	-0.31	0	0	0
2L	563542	563566	-	FBgn0031264	FBtr0345577	CG11835	Q9VPR2	-1.37	0	-0.31	0	0	0
2L	568370	568403	+	FBgn0031266	FBtr0078068	CG2807	Q9VPR5	1.12	0.534	-0.24	0	0	0
2L	574306	574351	+	FBgn0031268	FBtr0310022	cold	Q9VPR7	-1.08	0.00454	0.17	0.04	0	0
2L	574317	574640	+	FBgn0031268	FBtr0310022	cold	Q9VPR7	-1.08	0.00454	0.17	0.04	0	0
2L	574339	574351	+	FBgn0031268	FBtr0310022	cold	Q9VPR7	-1.08	0.00454	0.17	0.04	0	0
2L	574546	574582	+	FBgn0031268	FBtr0078069	cold	Q9VPR7	-1.08	0.00435	0.17	0.04	0	0
2L	790720	790729	-	FBgn0000442	FBtr0078042	Pkg21D	Q03042	-1.02	0.0098	-0.03	0.69	0	0
2L	825797	825821	-	FBgn0031286	FBtr0078038	CG3862	Q9VPU0	-1.12	0.232	-0.46	0.36	0	0
2L	825797	825836	-	FBgn0031286	FBtr0078038	CG3862	Q9VPU0	-1.12	0.232	-0.46	0.36	0	0
2L	825995	826046	+	FBgn0010583	FBtr0078015	dock	Q9VPU1	-1.03	0.00572	0.21	0.01	0	0
2L	826180	826237	+	FBgn0010583	FBtr0078015	dock	Q9VPU1	-1.03	0.00572	0.21	0.01	0	0
2L	826349	826373	+	FBgn0010583	FBtr0078015	dock	Q9VPU1	-1.03	0.00572	0.21	0.01	0	0
2L	829309	829372	+	FBgn0010583	FBtr0332973	dock	Q9VPU1	-1.05	0.00068	0.21	0.01	0	0
2L	864927	864975	-	FBgn0029095	FBtr0078033	aru	Q8IPW1	1.2	0.00868	0.31	0	0	0
2L	864994	865021	-	FBgn0029095	FBtr0078033	aru	Q8IPW1	1.2	0.00868	0.31	0	0	0
2L	865041	865050	-	FBgn0029095	FBtr0078033	aru	Q8IPW1	1.2	0.00868	0.31	0	0	0
2L	870642	870669	+	FBgn0053526	FBtr0091489	PNUTS	Q7KU01	-1.01	0	0.12	0.24	0	0
2L	870814	870862	+	FBgn0053526	FBtr0091489	PNUTS	Q7KU01	-1.01	0	0.12	0.24	0	0
2L	870971	871070	+	FBgn0053526	FBtr0091489	PNUTS	Q7KU01	-1.01	0	0.12	0.24	0	0
2L	898503	898539	+	FBgn0002563	FBtr0345738	Lsp1beta	X2J8F5	-1.62	0	0.2	0.27	-1	0
2L	1042988	1043004	-	FBgn0031294	FBtr0301416	IA-2	Q9VPV8	1.05	0	0.13	0.04	0	0
2L	1043021	1043033	-	FBgn0031294	FBtr0301416	IA-2	Q9VPV8	1.05	0	0.13	0.04	0	0
2L	1081009	1081027	+	FBgn0031298	FBtr0077953	Atg4a	Q9VPW2	1.22	0	0.09	0.18	0	0
2L	1081060	1081075	+	FBgn0031298	FBtr0077953	Atg4a	Q9VPW2	1.22	0	0.09	0.18	0	0
2L	1129399	1129441	+	FBgn0031304	FBtr0077956	CG4552	Q9VPW9	1.42	2e-05	-0.02	0.74	0	0
2L	1156008	1156029	-	FBgn0261458	FBtr0100023	capt	Q9VPX6	-1.08	0.116	0.06	0.3	0	0
2L	1156080	1156143	-	FBgn0261458	FBtr0100023	capt	Q9VPX6	-1.08	0.116	0.06	0.3	0	0
2L	1156152	1156200	-	FBgn0261458	FBtr0100023	capt	Q9VPX6	-1.08	0.116	0.06	0.3	0	0
2L	1156222	1156234	-	FBgn0261458	FBtr0100023	capt	Q9VPX6	-1.08	0.116	0.06	0.3	0	0
2L	1163358	1163418	-	FBgn0031313	FBtr0077982	CG5080	Q7K3E2	1.51	0	0.4	0	0	0
2L	1163358	1163484	-	FBgn0031313	FBtr0077982	CG5080	Q7K3E2	1.51	0	0.4	0	0	0
2L	1163402	1163414	-	FBgn0031313	FBtr0077982	CG5080	Q7K3E2	1.51	0	0.4	0	0	0
2L	1163464	1163497	-	FBgn0031313	FBtr0077982	CG5080	Q7K3E2	1.51	0	0.4	0	0	0
2L	1163464	1163533	-	FBgn0031313	FBtr0077982	CG5080	Q7K3E2	1.51	0	0.4	0	0	0
2L	1163464	1163608	-	FBgn0031313	FBtr0077982	CG5080	Q7K3E2	1.51	0	0.4	0	0	0
2L	1163586	1163646	-	FBgn0031313	FBtr0077982	CG5080	Q7K3E2	1.51	0	0.4	0	0	0
2L	1163719	1163731	-	FBgn0031313	FBtr0077982	CG5080	Q7K3E2	1.51	0	0.4	0	0	0
2L	1169830	1169875	-	FBgn0024314	FBtr0344015	Plap	Q9VPY2	-1.31	0.00208	0.05	0.39	0	0
2L	1185899	1191427	+	FBgn0031322	FBtr0307056	CG5001	Q9VPY9	-1.26	0	-0.09	0.23	0	0
2L	1191449	1191467	+	FBgn0031322	FBtr0077972	CG5001	Q9VPY9	-1.24	0	-0.09	0.23	0	0
2L	1191453	1191492	+	FBgn0031322	FBtr0077972	CG5001	Q9VPY9	-1.24	0	-0.09	0.23	0	0
2L	1191509	1191527	+	FBgn0031322	FBtr0077972	CG5001	Q9VPY9	-1.24	0	-0.09	0.23	0	0
2L	1442663	1442678	+	FBgn0263321	FBtr0343842	CG43402	C9QP70	6.77	0	1.14	0	1	1
2L	1705267	1705277	+	FBgn0011570	FBtr0331630	cpb	P48603	-1.18	0.222	0.08	0.57	0	0
2L	1726642	1726817	-	FBgn0000579	FBtr0302115	Eno	P15007	1.08	0.0166	0.03	0.61	0	0
2L	1726652	1726767	-	FBgn0000579	FBtr0302115	Eno	P15007	1.08	0.0166	0.03	0.61	0	0
2L	1726929	1726962	-	FBgn0000579	FBtr0302115	Eno	P15007	1.08	0.0166	0.03	0.61	0	0
2L	1726997	1727090	-	FBgn0000579	FBtr0302115	Eno	P15007	1.08	0.0166	0.03	0.61	0	0
2L	1727008	1727044	-	FBgn0000579	FBtr0302115	Eno	P15007	1.08	0.0166	0.03	0.61	0	0
2L	1727082	1727100	-	FBgn0000579	FBtr0302115	Eno	P15007	1.08	0.0166	0.03	0.61	0	0
2L	1727180	1727225	-	FBgn0000579	FBtr0302115	Eno	P15007	1.08	0.0166	0.03	0.61	0	0
2L	1727311	1727488	-	FBgn0000579	FBtr0302115	Eno	P15007	1.08	0.0166	0.03	0.61	0	0
2L	1727418	1727643	-	FBgn0000579	FBtr0302115	Eno	P15007	1.08	0.0166	0.03	0.61	0	0
2L	1727833	1729416	-	FBgn0000579	FBtr0077906	Eno	P15007	1.06	0.0223	0.03	0.61	0	0
2L	1728187	1728226	-	FBgn0000579	FBtr0077907	Eno	P15007	1.06	0.0225	0.03	0.61	0	0
2L	1728187	1728347	-	FBgn0000579	FBtr0077907	Eno	P15007	1.06	0.0225	0.03	0.61	0	0
2L	1728353	1728359	-	FBgn0000579	FBtr0077907	Eno	P15007	1.06	0.0225	0.03	0.61	0	0
2L	1728367	1728391	-	FBgn0000579	FBtr0077907	Eno	P15007	1.06	0.0225	0.03	0.61	0	0
2L	1728731	1728773	+	FBgn0260648	FBtr0345430	Rrp40	Q8IPX7	1.62	0.0675	0.11	0.08	0	0
2L	1729367	1729451	-	FBgn0000579	FBtr0077906	Eno	P15007	1.06	0.0223	0.03	0.61	0	0
2L	1732616	1741672	+	FBgn0264494	FBtr0077885	CG17646	Q8T9E6	-1.1	0	-0.18	0.04	0	0
2L	1737580	1737601	+	FBgn0264494	FBtr0077886	CG17646	Q8T9E6	-1.1	0	-0.18	0.04	0	0
2L	1737639	1737663	+	FBgn0264494	FBtr0077886	CG17646	Q8T9E6	-1.1	0	-0.18	0.04	0	0
2L	1737703	1737709	+	FBgn0264494	FBtr0077886	CG17646	Q8T9E6	-1.1	0	-0.18	0.04	0	0
2L	1737812	1737830	+	FBgn0264494	FBtr0077886	CG17646	Q8T9E6	-1.1	0	-0.18	0.04	0	0
2L	1737901	1741676	+	FBgn0264494	FBtr0077886	CG17646	Q8T9E6	-1.1	0	-0.18	0.04	0	0
2L	1752073	1752106	-	FBgn0027597	FBtr0077903	CG17712	Q9Y153	-1.02	0.72	0	1	0	0
2L	1880598	1881334	-	FBgn0051663	FBtr0334826	CG31663	Q9VQ52	-1	0	0.03	0.61	0	0
2L	1881317	1881455	-	FBgn0051663	FBtr0334826	CG31663	Q9VQ52	-1	0	0.03	0.61	0	0
2L	1881333	1881459	-	FBgn0051663	FBtr0334826	CG31663	Q9VQ52	-1	0	0.03	0.61	0	0
2L	1913212	1913260	+	FBgn0031374	FBtr0333006	CG7337	M9PB01	-1.12	0.00019	-0.22	0.01	0	0
2L	1913268	1913352	+	FBgn0031374	FBtr0333006	CG7337	M9PB01	-1.12	0.00019	-0.22	0.01	0	0
2L	1913346	1913352	+	FBgn0031374	FBtr0333006	CG7337	M9PB01	-1.12	0.00019	-0.22	0.01	0	0
2L	1913360	1913366	+	FBgn0031374	FBtr0333006	CG7337	M9PB01	-1.12	0.00019	-0.22	0.01	0	0
2L	1982245	1982254	+	FBgn0031379	FBtr0077815	CG7289	Q9VQ60	-1.07	0.202	-0.11	0.36	0	0
2L	1982261	1982311	+	FBgn0031379	FBtr0077815	CG7289	Q9VQ60	-1.07	0.202	-0.11	0.36	0	0
2L	2037924	2037975	+	FBgn0003557	FBtr0339529	Su(dx)	B7YZY9	-1.23	0.00424	0.13	0.25	0	0
2L	2038624	2038639	+	FBgn0003557	FBtr0334778	Su(dx)	B7YZY9	-1.22	0.0106	0.13	0.25	0	0
2L	2038638	2039941	+	FBgn0003557	FBtr0334778	Su(dx)	B7YZY9	-1.22	0.0106	0.13	0.25	0	0
2L	2192822	2197323	-	FBgn0085201	FBtr0330663	CG34172	Q6IHY5	-1.29	0.00665	0.03	0.83	0	0
2L	2213991	2214054	-	FBgn0010288	FBtr0303459	Uch	M9MRD0	1.05	0.00031	0.16	0.02	0	0
2L	2214023	2214071	-	FBgn0010288	FBtr0077844	Uch	M9MRD0	1.05	0.00031	0.16	0.02	0	0
2L	2214023	2214161	-	FBgn0010288	FBtr0077844	Uch	M9MRD0	1.05	0.00031	0.16	0.02	0	0
2L	2214100	2214118	-	FBgn0010288	FBtr0077844	Uch	M9MRD0	1.05	0.00031	0.16	0.02	0	0
2L	2214132	2214168	-	FBgn0010288	FBtr0077844	Uch	M9MRD0	1.05	0.00031	0.16	0.02	0	0
2L	2217316	2217322	+	FBgn0031399	FBtr0077835	mio	Q9VQ89	1.37	0	0.28	0.26	0	0
2L	2217409	2217426	+	FBgn0031399	FBtr0077835	mio	Q9VQ89	1.37	0	0.28	0.26	0	0
2L	2220769	2220835	+	FBgn0031401	FBtr0077836	papi	Q9VQ91	-1.06	0.00086	-0.02	0.77	0	0
2L	2220806	2220842	+	FBgn0031401	FBtr0077836	papi	Q9VQ91	-1.06	0.00086	-0.02	0.77	0	0
2L	2220846	2220867	+	FBgn0031401	FBtr0077836	papi	Q9VQ91	-1.06	0.00086	-0.02	0.77	0	0
2L	2220861	2220867	+	FBgn0031401	FBtr0077836	papi	Q9VQ91	-1.06	0.00086	-0.02	0.77	0	0
2L	2222093	2222108	+	FBgn0031401	FBtr0077837	papi	Q9VQ91	-1.08	0.00111	-0.02	0.77	0	0
2L	2222102	2222108	+	FBgn0031401	FBtr0077837	papi	Q9VQ91	-1.08	0.00111	-0.02	0.77	0	0
2L	2222183	2222189	+	FBgn0031401	FBtr0077837	papi	Q9VQ91	-1.08	0.00111	-0.02	0.77	0	0
2L	2222203	2222218	+	FBgn0031401	FBtr0077837	papi	Q9VQ91	-1.08	0.00111	-0.02	0.77	0	0
2L	2222736	2223271	+	FBgn0031401	FBtr0077838	papi	Q9VQ91	-1.07	0.00169	-0.02	0.77	0	0
2L	2222756	2222765	+	FBgn0031401	FBtr0077838	papi	Q9VQ91	-1.07	0.00169	-0.02	0.77	0	0
2L	2226544	2226580	+	FBgn0267378	FBtr0077840	sau	Q9VQ93	1	0.0248	-0.26	0	0	0
2L	2226625	2226739	+	FBgn0267378	FBtr0077840	sau	Q9VQ93	1	0.0248	-0.26	0	0	0
2L	2226636	2226654	+	FBgn0267378	FBtr0077840	sau	Q9VQ93	1	0.0248	-0.26	0	0	0
2L	2226642	2226654	+	FBgn0267378	FBtr0077840	sau	Q9VQ93	1	0.0248	-0.26	0	0	0
2L	2312051	2312081	+	FBgn0031414	FBtr0344662	eys	M9PBU9	-1.05	0.00215	0.11	0.46	0	0
2L	2312056	2312074	+	FBgn0031414	FBtr0344662	eys	M9PBU9	-1.05	0.00215	0.11	0.46	0	0
2L	2312077	2312086	+	FBgn0031414	FBtr0344662	eys	M9PBU9	-1.05	0.00215	0.11	0.46	0	0
2L	2312160	2312175	+	FBgn0031414	FBtr0344662	eys	M9PBU9	-1.05	0.00215	0.11	0.46	0	0
2L	2323395	2323413	+	FBgn0031414	FBtr0344662	eys	M9PBU9	-1.05	0.00215	0.11	0.46	0	0
2L	2323407	2323413	+	FBgn0031414	FBtr0344662	eys	M9PBU9	-1.05	0.00215	0.11	0.46	0	0
2L	2323514	2323541	+	FBgn0031414	FBtr0344662	eys	M9PBU9	-1.05	0.00215	0.11	0.46	0	0
2L	2323561	2323648	+	FBgn0031414	FBtr0344662	eys	M9PBU9	-1.05	0.00215	0.11	0.46	0	0
2L	2323567	2323648	+	FBgn0031414	FBtr0344662	eys	M9PBU9	-1.05	0.00215	0.11	0.46	0	0
2L	2323572	2323641	+	FBgn0031414	FBtr0344662	eys	M9PBU9	-1.05	0.00215	0.11	0.46	0	0
2L	2323637	2323765	+	FBgn0031414	FBtr0344662	eys	M9PBU9	-1.05	0.00215	0.11	0.46	0	0
2L	2361502	2361748	-	FBgn0014010	FBtr0330670	Rab5	Q9V3I2	-1	0.167	-0.03	0.59	0	0
2L	2361502	2364433	-	FBgn0014010	FBtr0077796	Rab5	Q9V3I2	1	0.221	-0.03	0.59	0	0
2L	2361522	2364630	-	FBgn0014010	FBtr0330668	Rab5	Q9V3I2	-1	0.234	-0.03	0.59	0	0
2L	2361522	2364636	-	FBgn0014010	FBtr0330668	Rab5	Q9V3I2	-1	0.234	-0.03	0.59	0	0
2L	2361522	2365078	-	FBgn0014010	FBtr0077793	Rab5	Q9V3I2	-1	0.163	-0.03	0.59	0	0
2L	2361554	2362682	-	FBgn0014010	FBtr0077798	Rab5	Q9V3I2	-1	0.167	-0.03	0.59	0	0
2L	2361776	2361815	-	FBgn0014010	FBtr0330670	Rab5	Q9V3I2	-1	0.167	-0.03	0.59	0	0
2L	2361776	2361851	-	FBgn0014010	FBtr0330670	Rab5	Q9V3I2	-1	0.167	-0.03	0.59	0	0
2L	2362728	2362734	-	FBgn0014010	FBtr0077798	Rab5	Q9V3I2	-1	0.167	-0.03	0.59	0	0
2L	2364416	2364461	-	FBgn0014010	FBtr0077796	Rab5	Q9V3I2	1	0.221	-0.03	0.59	0	0
2L	2365126	2365132	-	FBgn0014010	FBtr0077793	Rab5	Q9V3I2	-1	0.163	-0.03	0.59	0	0
2L	2365153	2365189	-	FBgn0014010	FBtr0077793	Rab5	Q9V3I2	-1	0.163	-0.03	0.59	0	0
2L	2365219	2365246	-	FBgn0014010	FBtr0077793	Rab5	Q9V3I2	-1	0.163	-0.03	0.59	0	0
2L	2365257	2365263	-	FBgn0014010	FBtr0077793	Rab5	Q9V3I2	-1	0.163	-0.03	0.59	0	0
2L	2391775	2391910	+	FBgn0031424	FBtr0331202	VGlut	Q9VQC0	-1.06	0.00156	0.07	0.42	0	0
2L	2391810	2391921	+	FBgn0031424	FBtr0331202	VGlut	Q9VQC0	-1.06	0.00156	0.07	0.42	0	0
2L	2391837	2391921	+	FBgn0031424	FBtr0331202	VGlut	Q9VQC0	-1.06	0.00156	0.07	0.42	0	0
2L	2391955	2392006	+	FBgn0031424	FBtr0331202	VGlut	Q9VQC0	-1.06	0.00156	0.07	0.42	0	0
2L	2392011	2392023	+	FBgn0031424	FBtr0331202	VGlut	Q9VQC0	-1.06	0.00156	0.07	0.42	0	0
2L	2392067	2392073	+	FBgn0031424	FBtr0331202	VGlut	Q9VQC0	-1.06	0.00156	0.07	0.42	0	0
2L	2392077	2392083	+	FBgn0031424	FBtr0331202	VGlut	Q9VQC0	-1.06	0.00156	0.07	0.42	0	0
2L	2392088	2392097	+	FBgn0031424	FBtr0331202	VGlut	Q9VQC0	-1.06	0.00156	0.07	0.42	0	0
2L	2400860	2400890	+	FBgn0031424	FBtr0307078	VGlut	Q9VQC0	-1.05	0.00082	0.07	0.42	0	0
2L	2401306	2401898	+	FBgn0031424	FBtr0331202	VGlut	Q9VQC0	-1.06	0.00156	0.07	0.42	0	0
2L	2401331	2401902	+	FBgn0031424	FBtr0331202	VGlut	Q9VQC0	-1.06	0.00156	0.07	0.42	0	0
2L	2401898	2401949	+	FBgn0031424	FBtr0331202	VGlut	Q9VQC0	-1.06	0.00156	0.07	0.42	0	0
2L	2401904	2401949	+	FBgn0031424	FBtr0331202	VGlut	Q9VQC0	-1.06	0.00156	0.07	0.42	0	0
2L	2401934	2401949	+	FBgn0031424	FBtr0331202	VGlut	Q9VQC0	-1.06	0.00156	0.07	0.42	0	0
2L	2402088	2402139	+	FBgn0031424	FBtr0331202	VGlut	Q9VQC0	-1.06	0.00156	0.07	0.42	0	0
2L	2492588	2492606	-	FBgn0264978	FBtr0077782	Slh	Q24179	1.28	0.133	-0.21	0	0	0
2L	2585325	2585340	-	FBgn0026479	FBtr0335173	Drp1	Q9VQE0	-1.12	0.00313	-0.13	0.03	0	0
2L	2591969	2592096	+	FBgn0250835	FBtr0335172	CG15394	Q9VQE1	-1.03	9e-05	-0.79	0	0	-1
2L	2591975	2592096	+	FBgn0250835	FBtr0335172	CG15394	Q9VQE1	-1.03	9e-05	-0.79	0	0	-1
2L	2748493	2748508	-	FBgn0250906	FBtr0330718	Pgk	M9PCE0	-1.07	4e-05	-0.18	0.01	0	0
2L	2748504	2748594	-	FBgn0250906	FBtr0330718	Pgk	M9PCE0	-1.07	4e-05	-0.18	0.01	0	0
2L	2748523	2748535	-	FBgn0250906	FBtr0330718	Pgk	M9PCE0	-1.07	4e-05	-0.18	0.01	0	0
2L	2748619	2748757	-	FBgn0250906	FBtr0330718	Pgk	M9PCE0	-1.07	4e-05	-0.18	0.01	0	0
2L	2748619	2750097	-	FBgn0250906	FBtr0330716	Pgk	M9PCE0	-1.07	4e-05	-0.18	0.01	0	0
2L	2748735	2750123	-	FBgn0250906	FBtr0330716	Pgk	M9PCE0	-1.07	4e-05	-0.18	0.01	0	0
2L	2750122	2750131	-	FBgn0250906	FBtr0330716	Pgk	M9PCE0	-1.07	4e-05	-0.18	0.01	0	0
2L	2752573	2752678	+	FBgn0031453	FBtr0335125	Bacc	Q9VQF7	-1.05	2e-05	0.1	0.1	0	0
2L	2752732	2752780	+	FBgn0031453	FBtr0335125	Bacc	Q9VQF7	-1.05	2e-05	0.1	0.1	0	0
2L	2760006	2760015	+	FBgn0031456	FBtr0077715	Trn-SR	Q9VQG0	1.08	0.00071	0.1	0.22	0	0
2L	2760027	2760032	+	FBgn0031456	FBtr0077715	Trn-SR	Q9VQG0	1.08	0.00071	0.1	0.22	0	0
2L	2769670	2769718	-	FBgn0019830	FBtr0077734	colt	Q9VQG4	-1.4	0.0675	0.01	0.83	0	0
2L	2769719	2769746	-	FBgn0019830	FBtr0077734	colt	Q9VQG4	-1.4	0.0675	0.01	0.83	0	0
2L	2769855	2769900	-	FBgn0019830	FBtr0077734	colt	Q9VQG4	-1.4	0.0675	0.01	0.83	0	0
2L	2769989	2770013	-	FBgn0019830	FBtr0077734	colt	Q9VQG4	-1.4	0.0675	0.01	0.83	0	0
2L	2798818	2798824	-	FBgn0004242	FBtr0345331	Syt1	X2J4C1	-1.09	0	0.23	0	0	0
2L	2799937	2799961	-	FBgn0004242	FBtr0345331	Syt1	X2J4C1	-1.09	0	0.23	0	0	0
2L	2812485	2812537	+	FBgn0031462	FBtr0077722	CG2964	Q9VQH0	-1.09	8e-05	0.25	0.31	0	0
2L	2874030	2874234	-	FBgn0051694	FBtr0077685	CG31694	Q9VQI5	1.28	0.037	0.11	0.09	0	0
2L	2875143	2875194	+	FBgn0031478	FBtr0077629	CG8814	Q9VQI6	-1.21	0	-0.06	0.27	0	0
2L	2875147	2875264	+	FBgn0031478	FBtr0077629	CG8814	Q9VQI6	-1.21	0	-0.06	0.27	0	0
2L	2957049	2957151	+	FBgn0010263	FBtr0330213	Rbp9	M9PBZ2	-1.08	0	0.21	0	0	0
2L	2957238	2957262	+	FBgn0010263	FBtr0330213	Rbp9	M9PBZ2	-1.08	0	0.21	0	0	0
2L	2993071	2993083	+	FBgn0025681	FBtr0273230	CG3558	Q9VQK0	1.02	0.013	0.05	0.91	0	0
2L	2993255	2993270	+	FBgn0025681	FBtr0273230	CG3558	Q9VQK0	1.02	0.013	0.05	0.91	0	0
2L	2993301	2993352	+	FBgn0025681	FBtr0273230	CG3558	Q9VQK0	1.02	0.013	0.05	0.91	0	0
2L	2993311	2993368	+	FBgn0025681	FBtr0273230	CG3558	Q9VQK0	1.02	0.013	0.05	0.91	0	0
2L	2993318	2993381	+	FBgn0025681	FBtr0273230	CG3558	Q9VQK0	1.02	0.013	0.05	0.91	0	0
2L	2993348	2993381	+	FBgn0025681	FBtr0273230	CG3558	Q9VQK0	1.02	0.013	0.05	0.91	0	0
2L	2993354	2993381	+	FBgn0025681	FBtr0273230	CG3558	Q9VQK0	1.02	0.013	0.05	0.91	0	0
2L	2993647	2993698	+	FBgn0025681	FBtr0273230	CG3558	Q9VQK0	1.02	0.013	0.05	0.91	0	0
2L	3017999	3018068	-	FBgn0031489	FBtr0331629	CG17224	Q0E8U4	-1.84	7e-05	0	0.98	-1	0
2L	3018037	3018043	-	FBgn0031489	FBtr0331629	CG17224	Q0E8U4	-1.84	7e-05	0	0.98	-1	0
2L	3018081	3018093	-	FBgn0031489	FBtr0331629	CG17224	Q0E8U4	-1.84	7e-05	0	0.98	-1	0
2L	3018122	3018152	-	FBgn0031489	FBtr0077671	CG17224	Q0E8U4	-1.81	0.00012	0	0.98	-1	0
2L	3018175	3018217	-	FBgn0031489	FBtr0077671	CG17224	Q0E8U4	-1.81	0.00012	0	0.98	-1	0
2L	3018217	3018229	-	FBgn0031489	FBtr0077671	CG17224	Q0E8U4	-1.81	0.00012	0	0.98	-1	0
2L	3037218	3037281	-	FBgn0031497	FBtr0077667	CG17259	Q9VQL1	2.87	0	-0.37	0	1	0
2L	3037218	3037323	-	FBgn0031497	FBtr0077667	CG17259	Q9VQL1	2.87	0	-0.37	0	1	0
2L	3037241	3037310	-	FBgn0031497	FBtr0077667	CG17259	Q9VQL1	2.87	0	-0.37	0	1	0
2L	3037265	3037550	+	FBgn0031498	FBtr0344088	CG17260	Q9VQL2	1.32	0.00062	0.05	0.68	0	0
2L	3037388	3037403	-	FBgn0031497	FBtr0077667	CG17259	Q9VQL1	2.87	0	-0.37	0	1	0
2L	3037493	3037526	+	FBgn0031498	FBtr0077653	CG17260	Q9VQL2	1.33	0.00055	0.05	0.68	0	0
2L	3039774	3039792	-	FBgn0243513	FBtr0077666	cnir	Q9VQL3	1.23	0.0103	0.26	0.03	0	0
2L	3144474	3144519	-	FBgn0015600	FBtr0077662	toc	Q9VQM0	-1.01	0.0246	-0.4	0.21	0	0
2L	3144618	3144627	-	FBgn0015600	FBtr0077662	toc	Q9VQM0	-1.01	0.0246	-0.4	0.21	0	0
2L	3144745	3144778	-	FBgn0015600	FBtr0077662	toc	Q9VQM0	-1.01	0.0246	-0.4	0.21	0	0
2L	3152469	3152517	-	FBgn0011648	FBtr0332372	Mad	M9PBX0	1.05	0	0.19	0.19	0	0
2L	3152529	3152577	-	FBgn0011648	FBtr0332372	Mad	M9PBX0	1.05	0	0.19	0.19	0	0
2L	3152598	3152604	-	FBgn0011648	FBtr0332372	Mad	M9PBX0	1.05	0	0.19	0.19	0	0
2L	3152634	3152652	-	FBgn0011648	FBtr0332372	Mad	M9PBX0	1.05	0	0.19	0.19	0	0
2L	3293941	3294052	-	FBgn0031515	FBtr0077605	CG9664	Q0E8U2	-1.59	9e-05	-0.25	0.01	0	0
2L	3294056	3294068	-	FBgn0031515	FBtr0077605	CG9664	Q0E8U2	-1.59	9e-05	-0.25	0.01	0	0
2L	3294067	3294073	-	FBgn0031515	FBtr0077605	CG9664	Q0E8U2	-1.59	9e-05	-0.25	0.01	0	0
2L	3301692	3303119	-	FBgn0031516	FBtr0077604	CG9663	Q8MRL3	-1.17	0.00455	0.19	0.27	0	0
2L	3301702	3301720	-	FBgn0031516	FBtr0077604	CG9663	Q8MRL3	-1.17	0.00455	0.19	0.27	0	0
2L	3332876	3332882	+	FBgn0031523	FBtr0077587	CG15408	Q9VQP2	-1.15	0	-0.36	0.08	0	0
2L	3371014	3371023	-	FBgn0085423	FBtr0306333	CG34394	R9PY62	-1.18	0.00034	0.05	0.48	0	0
2L	3371014	3371155	-	FBgn0085423	FBtr0306333	CG34394	R9PY62	-1.18	0.00034	0.05	0.48	0	0
2L	3371238	3371280	-	FBgn0085423	FBtr0306333	CG34394	R9PY62	-1.18	0.00034	0.05	0.48	0	0
2L	3377019	3377034	+	FBgn0016698	FBtr0077589	Ptpa	Q9VQQ0	1.04	0.00578	0.27	0.01	0	0
2L	3416800	3416864	+	FBgn0051952	FBtr0077591	CG31952	Q9VQQ4	-1.19	0.00342	-0.16	0.23	0	0
2L	3416836	3416864	+	FBgn0051952	FBtr0077591	CG31952	Q9VQQ4	-1.19	0.00342	-0.16	0.23	0	0
2L	3466234	3466246	+	FBgn0021967	FBtr0077521	Pdsw	Q9VQR2	-1.05	0	0.03	0.56	0	0
2L	3472657	3472663	+	FBgn0051956	FBtr0333248	pgant4	Q8IA42	-1.01	0.0388	-0.02	0.8	0	0
2L	3472712	3472802	+	FBgn0051956	FBtr0333248	pgant4	Q8IA42	-1.01	0.0388	-0.02	0.8	0	0
2L	3472757	3472802	+	FBgn0051956	FBtr0333248	pgant4	Q8IA42	-1.01	0.0388	-0.02	0.8	0	0
2L	3514562	3514580	-	FBgn0053123	FBtr0077562	CG33123	Q9VQR8	3.77	0	0.06	0.37	1	0
2L	3519584	3519593	-	FBgn0031545	FBtr0077561	CG3213	Q9VQS0	1.15	0.00637	0.1	0.51	0	0
2L	3640455	3655271	-	FBgn0000721	FBtr0089304	for	Q03043	1.25	0.0008	0.01	0.91	0	0
2L	3646016	3646043	-	FBgn0000721	FBtr0089310	for	Q03043	1.25	0.00238	0.01	0.91	0	0
2L	3646039	3646048	-	FBgn0000721	FBtr0089310	for	Q03043	1.25	0.00238	0.01	0.91	0	0
2L	3646070	3646103	-	FBgn0000721	FBtr0089310	for	Q03043	1.25	0.00238	0.01	0.91	0	0
2L	3655490	3655529	-	FBgn0000721	FBtr0089304	for	Q03043	1.25	0.0008	0.01	0.91	0	0
2L	3656753	3656795	-	FBgn0000721	FBtr0089304	for	Q03043	1.25	0.0008	0.01	0.91	0	0
2L	3656753	3656864	-	FBgn0000721	FBtr0089304	for	Q03043	1.25	0.0008	0.01	0.91	0	0
2L	3787191	3787212	+	FBgn0031571	FBtr0307051	CG3921	M9NDE3	-1.04	0.0553	0.21	0.02	0	0
2L	3790024	3790069	+	FBgn0031571	FBtr0307052	CG3921	M9NDE3	-1.04	0.0564	0.21	0.02	0	0
2L	3790070	3790544	+	FBgn0031571	FBtr0307052	CG3921	M9NDE3	-1.04	0.0564	0.21	0.02	0	0
2L	3790561	3790576	+	FBgn0031571	FBtr0307051	CG3921	M9NDE3	-1.04	0.0553	0.21	0.02	0	0
2L	3790568	3790589	+	FBgn0031571	FBtr0307051	CG3921	M9NDE3	-1.04	0.0553	0.21	0.02	0	0
2L	3790654	3790662	+	FBgn0031571	FBtr0307051	CG3921	M9NDE3	-1.04	0.0553	0.21	0.02	0	0
2L	3862707	3862752	+	FBgn0031574	FBtr0077501	CG3964	Q9VQV6	-1.1	0.00509	0.18	0.07	0	0
2L	3862715	3862763	+	FBgn0031574	FBtr0077501	CG3964	Q9VQV6	-1.1	0.00509	0.18	0.07	0	0
2L	3862805	3862811	+	FBgn0031574	FBtr0077501	CG3964	Q9VQV6	-1.1	0.00509	0.18	0.07	0	0
2L	3863129	3863150	+	FBgn0031574	FBtr0334832	CG3964	Q9VQV6	-1.11	0.00452	0.18	0.07	0	0
2L	3863146	3863164	+	FBgn0031574	FBtr0334832	CG3964	Q9VQV6	-1.11	0.00452	0.18	0.07	0	0
2L	3889638	3889664	-	FBgn0000256	FBtr0077512	capu	B7Z011	-1.09	0.0426	-0.05	0.55	0	0
2L	3902629	3902638	-	FBgn0000256	FBtr0290078	capu	B7Z011	-1.08	0.0436	-0.05	0.55	0	0
2L	3902676	3902700	-	FBgn0000256	FBtr0290078	capu	B7Z011	-1.08	0.0436	-0.05	0.55	0	0
2L	3914194	3914233	-	FBgn0051773	FBtr0077509	CG31773	Q9VQW0	-1.03	0.00216	0.07	0.24	0	0
2L	4032518	4032560	+	FBgn0000547	FBtr0077465	ed	Q9VQW7	-1.07	0.00017	0.06	0.42	0	0
2L	4187494	4187615	-	FBgn0051961	FBtr0077485	CG31961	Q95TP0	1.05	0.018	-0.43	0.03	0	0
2L	4187631	4187649	-	FBgn0051961	FBtr0077485	CG31961	Q95TP0	1.05	0.018	-0.43	0.03	0	0
2L	4197877	4197886	-	FBgn0031589	FBtr0334792	CG3714	M9PEF6	1.62	0	0.37	0	1	0
2L	4197877	4197901	-	FBgn0031589	FBtr0334792	CG3714	M9PEF6	1.62	0	0.37	0	1	0
2L	4197877	4197913	-	FBgn0031589	FBtr0334792	CG3714	M9PEF6	1.62	0	0.37	0	1	0
2L	4197947	4197956	-	FBgn0031589	FBtr0334792	CG3714	M9PEF6	1.62	0	0.37	0	1	0
2L	4226921	4226960	-	FBgn0031590	FBtr0334790	CG3702	Q9VQX6	1.24	0.00023	0.14	0.01	0	0
2L	4226981	4226993	-	FBgn0031590	FBtr0077477	CG3702	Q9VQX6	1.23	0.00025	0.14	0.01	0	0
2L	4227069	4227081	-	FBgn0031590	FBtr0077477	CG3702	Q9VQX6	1.23	0.00025	0.14	0.01	0	0
2L	4324638	4324656	+	FBgn0028482	FBtr0077425	CG16857	Q9U4G1	-1.07	0	0.12	0.11	0	0
2L	4324824	4324848	+	FBgn0028482	FBtr0077425	CG16857	Q9U4G1	-1.07	0	0.12	0.11	0	0
2L	4388656	4388665	+	FBgn0027560	FBtr0077431	Tps1	Q9Y119	-1.55	0	-0.47	0	0	0
2L	4393823	4393829	-	FBgn0031600	FBtr0077460	CG3652	Q9VQZ0	-1.01	0.029	1.29	0	0	1
2L	4409355	4409367	-	FBgn0031602	FBtr0331436	CG15431	Q9VQZ3	-1.1	0.00737	0.21	0.4	0	0
2L	4439392	4439410	-	FBgn0031602	FBtr0331436	CG15431	Q9VQZ3	-1.1	0.00737	0.21	0.4	0	0
2L	4439462	4439483	-	FBgn0031602	FBtr0331436	CG15431	Q9VQZ3	-1.1	0.00737	0.21	0.4	0	0
2L	4444790	4444796	+	FBgn0031604	FBtr0077439	Elp3	Q9VQZ6	1.13	0.361	0.14	0.07	0	0
2L	4454362	4454447	-	FBgn0031607	FBtr0077454	CG15440	Q8SXG7	1.02	0.0407	-0.02	0.93	0	0
2L	4454634	4454640	+	FBgn0040705	FBtr0077440	CG15434	Q9VR00	-1.21	0	-0.54	0	0	0
2L	4459532	4459547	-	FBgn0053002	FBtr0345633	mRpL27	Q86BM8	1.13	0.0286	0	0.97	0	0
2L	4459622	4459637	-	FBgn0053002	FBtr0345633	mRpL27	Q86BM8	1.13	0.0286	0	0.97	0	0
2L	4463003	4463042	-	FBgn0031609	FBtr0335134	CG15443	Q9VR04	1.02	0.0609	0.56	0.26	0	0
2L	4463048	4463168	-	FBgn0031609	FBtr0335134	CG15443	Q9VR04	1.02	0.0609	0.56	0.26	0	0
2L	4463048	4463249	-	FBgn0031609	FBtr0335134	CG15443	Q9VR04	1.02	0.0609	0.56	0.26	0	0
2L	4463170	4463200	-	FBgn0031609	FBtr0335134	CG15443	Q9VR04	1.02	0.0609	0.56	0.26	0	0
2L	4465183	4465210	+	FBgn0031611	FBtr0077443	CG17840	Q9VR06	1.31	0.00044	0.07	0.73	0	0
2L	4475125	4475134	-	FBgn0011603	FBtr0077448	ine	E1JHT2	-1.32	0.00017	-0.3	0.21	0	0
2L	4475130	4475142	-	FBgn0011603	FBtr0077448	ine	E1JHT2	-1.32	0.00017	-0.3	0.21	0	0
2L	4475130	4475202	-	FBgn0011603	FBtr0077448	ine	E1JHT2	-1.32	0.00017	-0.3	0.21	0	0
2L	4475130	4475211	-	FBgn0011603	FBtr0077448	ine	E1JHT2	-1.32	0.00017	-0.3	0.21	0	0
2L	4475262	4475268	-	FBgn0011603	FBtr0077448	ine	E1JHT2	-1.32	0.00017	-0.3	0.21	0	0
2L	4475336	4475345	-	FBgn0011603	FBtr0077448	ine	E1JHT2	-1.32	0.00017	-0.3	0.21	0	0
2L	4476729	4476777	-	FBgn0011603	FBtr0077446	ine	E1JHT2	-1.31	0.00013	-0.3	0.21	0	0
2L	4476751	4476781	-	FBgn0011603	FBtr0077446	ine	E1JHT2	-1.31	0.00013	-0.3	0.21	0	0
2L	4476773	4476785	-	FBgn0011603	FBtr0077446	ine	E1JHT2	-1.31	0.00013	-0.3	0.21	0	0
2L	4476777	4476813	-	FBgn0011603	FBtr0077446	ine	E1JHT2	-1.31	0.00013	-0.3	0.21	0	0
2L	4476777	4476843	-	FBgn0011603	FBtr0077446	ine	E1JHT2	-1.31	0.00013	-0.3	0.21	0	0
2L	4476920	4476965	-	FBgn0011603	FBtr0301408	ine	E1JHT2	-1.31	0.00014	-0.3	0.21	0	0
2L	4793786	4793795	-	FBgn0031627	FBtr0077418	CG15630	Q9VR25	-1.09	0.261	0.03	0.8	0	0
2L	4793825	4793831	-	FBgn0031627	FBtr0077418	CG15630	Q9VR25	-1.09	0.261	0.03	0.8	0	0
2L	4801443	4801551	-	FBgn0031629	FBtr0332595	Clect27	Q8SZK9	-1.1	0	-0.04	0.41	0	0
2L	4801540	4801555	-	FBgn0031629	FBtr0332595	Clect27	Q8SZK9	-1.1	0	-0.04	0.41	0	0
2L	4801619	4801631	-	FBgn0031629	FBtr0332595	Clect27	Q8SZK9	-1.1	0	-0.04	0.41	0	0
2L	4801653	4801767	-	FBgn0031629	FBtr0332595	Clect27	Q8SZK9	-1.1	0	-0.04	0.41	0	0
2L	4801682	4801760	-	FBgn0031629	FBtr0332595	Clect27	Q8SZK9	-1.1	0	-0.04	0.41	0	0
2L	4801723	4801753	-	FBgn0031629	FBtr0332595	Clect27	Q8SZK9	-1.1	0	-0.04	0.41	0	0
2L	4821983	4822112	+	FBgn0031632	FBtr0077384	CG15628	Q9VR30	-1.03	0.00054	-0.19	0.02	0	0
2L	4822118	4822145	+	FBgn0031632	FBtr0077384	CG15628	Q9VR30	-1.03	0.00054	-0.19	0.02	0	0
2L	4822390	4822414	+	FBgn0031632	FBtr0077384	CG15628	Q9VR30	-1.03	0.00054	-0.19	0.02	0	0
2L	4846178	4846291	-	FBgn0031637	FBtr0332477	mxt	Q9VR35	1.16	1e-05	0.07	0.23	0	0
2L	4846311	4846332	-	FBgn0031637	FBtr0332477	mxt	Q9VR35	1.16	1e-05	0.07	0.23	0	0
2L	4850363	4850386	-	FBgn0031639	FBtr0077408	mRpS2	Q8MSS7	-1.11	0.00343	0.19	0.05	0	0
2L	4882392	4882514	-	FBgn0000286	FBtr0304887	Cf2	P20385	-1.14	0	0.12	0.72	0	0
2L	4882631	4882670	-	FBgn0000286	FBtr0304887	Cf2	P20385	-1.14	0	0.12	0.72	0	0
2L	4882786	4882798	-	FBgn0000286	FBtr0304887	Cf2	P20385	-1.14	0	0.12	0.72	0	0
2L	4892487	4892559	+	FBgn0031645	FBtr0077391	CG3036	Q9VR44	1.25	0.00162	0.17	0.03	0	0
2L	4932151	4932157	-	FBgn0041150	FBtr0345631	hoe1	Q9VR47	-1.02	0	0.19	0.05	0	0
2L	4932238	4932355	-	FBgn0041150	FBtr0345631	hoe1	Q9VR47	-1.02	0	0.19	0.05	0	0
2L	4932245	4932290	-	FBgn0041150	FBtr0345631	hoe1	Q9VR47	-1.02	0	0.19	0.05	0	0
2L	4932249	4932318	-	FBgn0041150	FBtr0345631	hoe1	Q9VR47	-1.02	0	0.19	0.05	0	0
2L	4932342	4932375	-	FBgn0041150	FBtr0345631	hoe1	Q9VR47	-1.02	0	0.19	0.05	0	0
2L	4936421	4936445	-	FBgn0031649	FBtr0077394	hoe2	Q9VR48	1.11	1e-05	0.11	0.6	0	0
2L	4945653	4945674	+	FBgn0015000	FBtr0078991	betaggt-I	Q24173	-1.21	0.0146	-0.04	0.64	0	0
2L	4967707	4967746	-	FBgn0015834	FBtr0079053	Trip1	O02195	1.02	0.371	-0.06	0.38	0	0
2L	4979293	4979329	-	FBgn0031663	FBtr0079048	CG8891	Q9VMW7	-1.03	0.259	-0.13	0.29	0	0
2L	4981204	4981339	-	FBgn0031664	FBtr0331228	CG8892	Q7K4I5	1.17	0.448	0.32	0.02	0	0
2L	4981299	4981374	-	FBgn0031664	FBtr0331228	CG8892	Q7K4I5	1.17	0.448	0.32	0.02	0	0
2L	4981481	4981496	-	FBgn0031664	FBtr0306011	CG8892	Q7K4I5	1.18	0.516	0.32	0.02	0	0
2L	4981495	4981516	-	FBgn0031664	FBtr0306011	CG8892	Q7K4I5	1.18	0.516	0.32	0.02	0	0
2L	4981495	4981546	-	FBgn0031664	FBtr0306011	CG8892	Q7K4I5	1.18	0.516	0.32	0.02	0	0
2L	4999335	4999485	-	FBgn0053113	FBtr0079044	Rtnl1	Q9VMW1	1.02	0.0001	0.46	0.02	0	0
2L	4999335	4999491	-	FBgn0053113	FBtr0079044	Rtnl1	Q9VMW1	1.02	0.0001	0.46	0.02	0	0
2L	5000342	5000357	-	FBgn0053113	FBtr0079041	Rtnl1	Q9VMW1	1.03	6e-05	0.46	0.02	0	0
2L	5010991	5011078	+	FBgn0031670	FBtr0332412	CG3887	M9PCL4	-1.31	0.144	0.01	0.89	0	0
2L	5027129	5028129	-	FBgn0016075	FBtr0333540	vkg	Q9VMV5	1.07	0	0.3	0.07	0	0
2L	5027346	5027406	-	FBgn0016075	FBtr0333541	vkg	Q9VMV5	1.06	0	0.3	0.07	0	0
2L	5029744	5030158	+	FBgn0000299	FBtr0079002	Cg25C	P08120	1.22	0	0.4	0.04	0	0
2L	5043032	5043059	-	FBgn0031673	FBtr0079034	CG31650	Q7K1W8	-1.16	0.00356	0.17	0.01	0	0
2L	5043036	5043048	-	FBgn0031673	FBtr0079034	CG31650	Q7K1W8	-1.16	0.00356	0.17	0.01	0	0
2L	5043073	5043085	-	FBgn0031673	FBtr0079034	CG31650	Q7K1W8	-1.16	0.00356	0.17	0.01	0	0
2L	5043086	5043095	-	FBgn0031673	FBtr0301906	CG31650	Q7K1W8	-1.09	0.00325	0.17	0.01	0	0
2L	5043097	5043103	-	FBgn0031673	FBtr0301906	CG31650	Q7K1W8	-1.09	0.00325	0.17	0.01	0	0
2L	5044588	5044618	-	FBgn0031673	FBtr0301907	CG31650	Q7K1W8	-1.1	0.00206	0.17	0.01	0	0
2L	5044588	5044624	-	FBgn0031673	FBtr0301907	CG31650	Q7K1W8	-1.1	0.00206	0.17	0.01	0	0
2L	5044607	5046344	+	FBgn0264742	FBtr0334123	CG44000	M9PCM2	-1.05	0	-0.04	0.57	0	0
2L	5044620	5044662	-	FBgn0031673	FBtr0301907	CG31650	Q7K1W8	-1.1	0.00206	0.17	0.01	0	0
2L	5044660	5045825	+	FBgn0264742	FBtr0334123	CG44000	M9PCM2	-1.05	0	-0.04	0.57	0	0
2L	5046209	5046344	+	FBgn0264742	FBtr0334123	CG44000	M9PCM2	-1.05	0	-0.04	0.57	0	0
2L	5046218	5046344	+	FBgn0264742	FBtr0334123	CG44000	M9PCM2	-1.05	0	-0.04	0.57	0	0
2L	5046567	5046975	+	FBgn0264743	FBtr0334128	CG44001	Q7KTP7	-1.05	0	-0.14	0.07	0	0
2L	5046688	5046697	+	FBgn0264743	FBtr0334128	CG44001	Q7KTP7	-1.05	0	-0.14	0.07	0	0
2L	5046853	5046892	+	FBgn0264743	FBtr0334128	CG44001	Q7KTP7	-1.05	0	-0.14	0.07	0	0
2L	5046861	5046975	+	FBgn0264743	FBtr0334128	CG44001	Q7KTP7	-1.05	0	-0.14	0.07	0	0
2L	5046879	5046975	+	FBgn0264743	FBtr0334128	CG44001	Q7KTP7	-1.05	0	-0.14	0.07	0	0
2L	5046885	5046975	+	FBgn0264743	FBtr0334128	CG44001	Q7KTP7	-1.05	0	-0.14	0.07	0	0
2L	5046957	5046975	+	FBgn0264743	FBtr0334128	CG44001	Q7KTP7	-1.05	0	-0.14	0.07	0	0
2L	5046983	5047073	+	FBgn0264743	FBtr0334128	CG44001	Q7KTP7	-1.05	0	-0.14	0.07	0	0
2L	5055121	5055142	+	FBgn0014857	FBtr0079010	His3.3A	E2QCP0	-1.02	0.00131	0.09	0.56	0	0
2L	5070971	5071133	+	FBgn0261608	FBtr0302570	RpL37A	M9MRF2	1.13	0.00044	0.01	0.97	0	0
2L	5079115	5079133	-	FBgn0031681	FBtr0111024	pgant5	Q6WV17	-1.13	0.176	0.04	0.55	0	0
2L	5079271	5079391	-	FBgn0031681	FBtr0111024	pgant5	Q6WV17	-1.13	0.176	0.04	0.55	0	0
2L	5079285	5079318	-	FBgn0031681	FBtr0111024	pgant5	Q6WV17	-1.13	0.176	0.04	0.55	0	0
2L	5079433	5079496	-	FBgn0031681	FBtr0111024	pgant5	Q6WV17	-1.13	0.176	0.04	0.55	0	0
2L	5093487	5093496	-	FBgn0031681	FBtr0111024	pgant5	Q6WV17	-1.13	0.176	0.04	0.55	0	0
2L	5093492	5093510	-	FBgn0031681	FBtr0111024	pgant5	Q6WV17	-1.13	0.176	0.04	0.55	0	0
2L	5094006	5094105	+	FBgn0031682	FBtr0329981	CG5828	Q9VMU2	1.13	0	-0.34	0	0	0
2L	5151773	5151788	+	FBgn0261836	FBtr0303384	Msp300	M9MRJ4	-1.15	1e-05	-0.11	0.02	0	0
2L	5151788	5151851	+	FBgn0261836	FBtr0303384	Msp300	M9MRJ4	-1.15	1e-05	-0.11	0.02	0	0
2L	5217849	5217888	+	FBgn0031692	FBtr0346458	TpnC25D	Q9VMT2	-2.64	0	0.05	0.93	-1	0
2L	5217852	5217888	+	FBgn0031692	FBtr0346458	TpnC25D	Q9VMT2	-2.64	0	0.05	0.93	-1	0
2L	5217858	5217888	+	FBgn0031692	FBtr0346458	TpnC25D	Q9VMT2	-2.64	0	0.05	0.93	-1	0
2L	5218083	5218131	+	FBgn0031692	FBtr0346458	TpnC25D	Q9VMT2	-2.64	0	0.05	0.93	-1	0
2L	5218134	5218350	+	FBgn0031692	FBtr0346458	TpnC25D	Q9VMT2	-2.64	0	0.05	0.93	-1	0
2L	5218138	5218195	+	FBgn0031692	FBtr0346458	TpnC25D	Q9VMT2	-2.64	0	0.05	0.93	-1	0
2L	5218143	5218350	+	FBgn0031692	FBtr0346458	TpnC25D	Q9VMT2	-2.64	0	0.05	0.93	-1	0
2L	5218191	5218350	+	FBgn0031692	FBtr0346458	TpnC25D	Q9VMT2	-2.64	0	0.05	0.93	-1	0
2L	5218234	5218261	+	FBgn0031692	FBtr0346458	TpnC25D	Q9VMT2	-2.64	0	0.05	0.93	-1	0
2L	5328750	5328780	-	FBgn0031700	FBtr0079080	CG14022	Q9VMR9	1.09	0	-0.01	0.87	0	0
2L	5342102	5342114	-	FBgn0031703	FBtr0079077	CG12512	Q9VMR6	-1.36	0.00659	-0.55	0	0	0
2L	5404626	5404659	+	FBgn0016660	FBtr0079076	H15	Q94890	-1.32	0.00028	-0.85	0	0	-1
2L	5404717	5404756	+	FBgn0016660	FBtr0079076	H15	Q94890	-1.32	0.00028	-0.85	0	0	-1
2L	5404741	5404756	+	FBgn0016660	FBtr0079076	H15	Q94890	-1.32	0.00028	-0.85	0	0	-1
2L	5520184	5520400	+	FBgn0000318	FBtr0329968	cl	Q9VMQ9	1.07	0.391	-0.21	0	0	0
2L	5520190	5520400	+	FBgn0000318	FBtr0329968	cl	Q9VMQ9	1.07	0.391	-0.21	0	0	0
2L	5523858	5523888	-	FBgn0031710	FBtr0079129	CG7371	Q9VMQ8	1.01	0.713	-0.28	0.03	0	0
2L	5524176	5524212	+	FBgn0031711	FBtr0079096	CG6907	X2J4N6	1.03	0.0386	-0.15	0.02	0	0
2L	5528241	5528252	+	FBgn0051915	FBtr0079099	CG31915	Q8IPK4	1.07	0.0114	0.09	0.19	0	0
2L	5532183	5532192	-	FBgn0031713	FBtr0079128	CG7277	Q9VMQ5	-1.14	0	0.12	0.06	0	0
2L	5542523	5542652	+	FBgn0002525	FBtr0346460	Lam	P08928	-1.24	1e-05	0.31	0.08	0	0
2L	5543006	5543033	+	FBgn0002525	FBtr0307059	Lam	P08928	-1.24	1e-05	0.31	0.08	0	0
2L	5547094	5547272	+	FBgn0031717	FBtr0307060	Oscillin	M9NE92	-1.5	0.00073	0.31	0	0	0
2L	5662940	5662979	+	FBgn0031728	FBtr0079112	Hsp60C	Q9VMN5	1.31	0.00338	-0.02	0.71	0	0
2L	5724766	5724820	+	FBgn0031736	FBtr0079135	CG11030	Q9VMM7	1.45	0	0.09	0.54	0	0
2L	5724939	5724951	+	FBgn0031736	FBtr0079135	CG11030	Q9VMM7	1.45	0	0.09	0.54	0	0
2L	5724986	5725034	+	FBgn0031736	FBtr0079135	CG11030	Q9VMM7	1.45	0	0.09	0.54	0	0
2L	5740696	5740990	-	FBgn0031734	FBtr0079165	CG11147	Q9VMM9	1.02	0	-0.14	0.03	0	0
2L	5907209	5907215	+	FBgn0043362	FBtr0079144	bchs	Q9VML2	1.09	0.00077	0.17	0.03	0	0
2L	5907265	5908317	+	FBgn0043362	FBtr0079144	bchs	Q9VML2	1.09	0.00077	0.17	0.03	0	0
2L	5949563	5949593	+	FBgn0031752	FBtr0333231	CG9044	M9PCP3	1.42	2e-05	0.11	0.08	0	0
2L	5949585	5949885	+	FBgn0031752	FBtr0333231	CG9044	M9PCP3	1.42	2e-05	0.11	0.08	0	0
2L	5949862	5949871	+	FBgn0031752	FBtr0333231	CG9044	M9PCP3	1.42	2e-05	0.11	0.08	0	0
2L	5986418	5986433	+	FBgn0001941	FBtr0079179	ifc	Q94515	-1.34	0	-0.18	0.04	0	0
2L	5996505	5999361	-	FBgn0031759	FBtr0079231	lid	Q9VMJ7	1.07	0.0153	0.27	0.01	0	0
2L	5996516	5999306	-	FBgn0031759	FBtr0079231	lid	Q9VMJ7	1.07	0.0153	0.27	0.01	0	0
2L	5996752	5996773	-	FBgn0031759	FBtr0079232	lid	Q9VMJ7	1.07	0.0172	0.27	0.01	0	0
2L	5997716	5997752	-	FBgn0031759	FBtr0307070	lid	Q9VMJ7	1.07	0.0164	0.27	0.01	0	0
2L	5999448	5999454	-	FBgn0031759	FBtr0307069	lid	Q9VMJ7	1.07	0.017	0.27	0.01	0	0
2L	6036811	6036909	-	FBgn0025742	FBtr0345290	mtm	Q9VMI9	-1.08	0.00324	0.05	0.47	0	0
2L	6036811	6036945	-	FBgn0025742	FBtr0345290	mtm	Q9VMI9	-1.08	0.00324	0.05	0.47	0	0
2L	6036811	6036990	-	FBgn0025742	FBtr0345290	mtm	Q9VMI9	-1.08	0.00324	0.05	0.47	0	0
2L	6045954	6045993	-	FBgn0000052	FBtr0079220	ade2	P35421	-1.03	0	-0.23	0.01	0	0
2L	6050972	6051011	+	FBgn0031769	FBtr0079186	CG9135	Q9VMI5	-1.14	0.594	0.24	0.01	0	0
2L	6051028	6051046	+	FBgn0031769	FBtr0079186	CG9135	Q9VMI5	-1.14	0.594	0.24	0.01	0	0
2L	6066208	6066223	+	FBgn0031774	FBtr0079190	CG9147	Q9VMI0	-1.41	0.00015	-0.51	0	0	0
2L	6066212	6066275	+	FBgn0031774	FBtr0079190	CG9147	Q9VMI0	-1.41	0.00015	-0.51	0	0	0
2L	6066217	6066223	+	FBgn0031774	FBtr0079190	CG9147	Q9VMI0	-1.41	0.00015	-0.51	0	0	0
2L	6066231	6066277	+	FBgn0031774	FBtr0079190	CG9147	Q9VMI0	-1.41	0.00015	-0.51	0	0	0
2L	6066238	6066244	+	FBgn0031774	FBtr0079190	CG9147	Q9VMI0	-1.41	0.00015	-0.51	0	0	0
2L	6070616	6070625	-	FBgn0031777	FBtr0343128	CG9154	Q9VMH7	-1.04	0.0727	-0.07	0.91	0	0
2L	6072333	6072393	+	FBgn0266449	FBtr0302212	Kr-h2	X2J4W8	1.68	1e-05	-0.04	0.68	1	0
2L	6098769	6098796	-	FBgn0031779	FBtr0079211	CG9175	Q9VMH4	1.47	0.00304	0.04	0.51	0	0
2L	6098856	6098874	-	FBgn0031779	FBtr0079211	CG9175	Q9VMH4	1.47	0.00304	0.04	0.51	0	0
2L	6100494	6101701	+	FBgn0266521	FBtr0079196	stai	Q9GQR5	-1.16	0.198	0.14	0.05	0	0
2L	6100513	6100522	+	FBgn0266521	FBtr0079196	stai	Q9GQR5	-1.16	0.198	0.14	0.05	0	0
2L	6131050	6131101	+	FBgn0031784	FBtr0079201	CG9222	Q8T4D4	1.26	1e-05	0.21	0.1	0	0
2L	6131097	6131112	+	FBgn0031784	FBtr0079201	CG9222	Q8T4D4	1.26	1e-05	0.21	0.1	0	0
2L	6131111	6131162	+	FBgn0031784	FBtr0079201	CG9222	Q8T4D4	1.26	1e-05	0.21	0.1	0	0
2L	6255867	6255875	+	FBgn0031791	FBtr0340167	AANATL2	Q9VMG0	-1.08	0	-0.08	0.22	0	0
2L	6323977	6324001	+	FBgn0265778	FBtr0079249	PDZ-GEF	Q9VMF3	-1.03	0	-0.02	0.92	0	0
2L	6324015	6324054	+	FBgn0265778	FBtr0079249	PDZ-GEF	Q9VMF3	-1.03	0	-0.02	0.92	0	0
2L	6324062	6325176	+	FBgn0265778	FBtr0079249	PDZ-GEF	Q9VMF3	-1.03	0	-0.02	0.92	0	0
2L	6338191	6338209	-	FBgn0031799	FBtr0079284	Pez	Q9V3V3	1.01	0	0.3	0.01	0	0
2L	6338341	6338464	-	FBgn0031799	FBtr0331226	Pez	Q9V3V3	1.01	0	0.3	0.01	0	0
2L	6338364	6338442	-	FBgn0031799	FBtr0331226	Pez	Q9V3V3	1.01	0	0.3	0.01	0	0
2L	6339858	6339945	+	FBgn0015623	FBtr0331224	Cpr	Q27597	1.19	1e-05	-0.79	0	0	-1
2L	6339883	6339895	+	FBgn0015623	FBtr0331224	Cpr	Q27597	1.19	1e-05	-0.79	0	0	-1
2L	6339889	6339895	+	FBgn0015623	FBtr0331224	Cpr	Q27597	1.19	1e-05	-0.79	0	0	-1
2L	6343718	6343809	+	FBgn0015623	FBtr0079251	Cpr	Q8IPJ7	1.17	0.00015	0.18	0.19	0	0
2L	6343727	6343809	+	FBgn0015623	FBtr0079251	Cpr	Q8IPJ7	1.17	0.00015	0.18	0.19	0	0
2L	6343795	6343809	+	FBgn0015623	FBtr0079251	Cpr	Q8IPJ7	1.17	0.00015	0.18	0.19	0	0
2L	6348301	6348382	-	FBgn0031800	FBtr0331225	CG9497	Q9VMF1	-1.43	0.00468	-0.44	0	0	0
2L	6424461	6424515	+	FBgn0263278	FBtr0079257	Fic	Q8SWV6	1.39	8e-05	-0.05	0.85	0	0
2L	6456062	6456149	+	FBgn0031815	FBtr0079259	frj	Q9VMD5	-1.01	0	-0.03	0.62	0	0
2L	6456091	6456370	+	FBgn0031815	FBtr0079259	frj	Q9VMD5	-1.01	0	-0.03	0.62	0	0
2L	6456140	6456149	+	FBgn0031815	FBtr0079259	frj	Q9VMD5	-1.01	0	-0.03	0.62	0	0
2L	6456151	6456370	+	FBgn0031815	FBtr0079259	frj	Q9VMD5	-1.01	0	-0.03	0.62	0	0
2L	6456189	6456444	+	FBgn0031815	FBtr0079259	frj	Q9VMD5	-1.01	0	-0.03	0.62	0	0
2L	6456193	6456370	+	FBgn0031815	FBtr0079259	frj	Q9VMD5	-1.01	0	-0.03	0.62	0	0
2L	6476862	6476895	-	FBgn0031818	FBtr0079267	CG9536	Q9VMD2	-1.06	0.0755	-0.39	0.06	0	0
2L	6476924	6476945	-	FBgn0031818	FBtr0079267	CG9536	Q9VMD2	-1.06	0.0755	-0.39	0.06	0	0
2L	6480436	6480493	-	FBgn0086357	FBtr0345753	Sec61alpha	Q8STG9	-1.26	3e-05	-0.05	0.39	0	0
2L	6491161	6491179	+	FBgn0051638	FBtr0079262	CG31638	Q9VMC7	-1.03	0.0272	0.3	0.23	0	0
2L	6561591	6562029	-	FBgn0031832	FBtr0343163	CG9596	Q8MS69	1.42	0.0297	-0.08	0.5	0	0
2L	6561591	6562104	-	FBgn0031832	FBtr0343163	CG9596	Q8MS69	1.42	0.0297	-0.08	0.5	0	0
2L	6562081	6562249	-	FBgn0031832	FBtr0343163	CG9596	Q8MS69	1.42	0.0297	-0.08	0.5	0	0
2L	6562223	6562289	-	FBgn0031832	FBtr0343163	CG9596	Q8MS69	1.42	0.0297	-0.08	0.5	0	0
2L	6611213	6611231	+	FBgn0031836	FBtr0079291	CG11050	Q9VMB3	1.13	0.00049	-0.09	0.33	0	0
2L	6611230	6611251	+	FBgn0031836	FBtr0079291	CG11050	Q9VMB3	1.13	0.00049	-0.09	0.33	0	0
2L	6611237	6612510	+	FBgn0031836	FBtr0079291	CG11050	Q9VMB3	1.13	0.00049	-0.09	0.33	0	0
2L	6649525	6649532	+	FBgn0031842	FBtr0303224	Tango1	Q9VMA7	-1.01	0	0	0.93	0	0
2L	6667893	6667899	-	FBgn0263200	FBtr0079322	Galt	M9PB52	-2.17	0	-0.53	0	-1	0
2L	6667893	6667971	-	FBgn0263200	FBtr0079322	Galt	M9PB52	-2.17	0	-0.53	0	-1	0
2L	6667930	6667999	-	FBgn0263200	FBtr0079322	Galt	M9PB52	-2.17	0	-0.53	0	-1	0
2L	6686606	6686618	-	FBgn0031849	FBtr0079315	CG11327	Q9VM98	-1.03	0.0778	-0.22	0.14	0	0
2L	6686628	6686649	-	FBgn0031849	FBtr0079315	CG11327	Q9VM98	-1.03	0.0778	-0.22	0.14	0	0
2L	6708578	6708608	-	FBgn0031850	FBtr0079312	Tsp	Q9VM97	1.17	0	0.14	0.14	0	0
2L	6708607	6708616	-	FBgn0031850	FBtr0079312	Tsp	Q9VM97	1.17	0	0.14	0.14	0	0
2L	6708939	6708966	-	FBgn0031850	FBtr0079312	Tsp	Q9VM97	1.17	0	0.14	0.14	0	0
2L	6717694	6717706	+	FBgn0031851	FBtr0079299	Aatf	Q9VM95	5.73	0	0.29	0.05	1	0
2L	6724015	6724844	+	FBgn0046704	FBtr0329943	Liprin-alpha	M9PCD4	1.09	1e-05	0.19	0.03	0	0
2L	6786567	6786594	-	FBgn0015776	FBtr0079384	nrv1	B5RIR1	-1.1	0.00243	-0.34	0	0	0
2L	6796518	6798291	-	FBgn0015777	FBtr0079381	nrv2	A4V0B5	-1.08	0.379	0.09	0.16	0	0
2L	6797762	6797810	-	FBgn0015777	FBtr0332369	nrv2	A4V0B5	-1.07	0.442	0.09	0.16	0	0
2L	6797762	6797828	-	FBgn0015777	FBtr0332369	nrv2	A4V0B5	-1.07	0.442	0.09	0.16	0	0
2L	6797762	6797891	-	FBgn0015777	FBtr0332369	nrv2	A4V0B5	-1.07	0.442	0.09	0.16	0	0
2L	6797762	6797945	-	FBgn0015777	FBtr0332369	nrv2	A4V0B5	-1.07	0.442	0.09	0.16	0	0
2L	6797913	6797997	-	FBgn0015777	FBtr0332369	nrv2	A4V0B5	-1.07	0.442	0.09	0.16	0	0
2L	6797913	6798060	-	FBgn0015777	FBtr0332369	nrv2	A4V0B5	-1.07	0.442	0.09	0.16	0	0
2L	6798232	6798322	-	FBgn0015777	FBtr0079381	nrv2	A4V0B5	-1.08	0.379	0.09	0.16	0	0
2L	6798232	6798457	-	FBgn0015777	FBtr0079381	nrv2	A4V0B5	-1.08	0.379	0.09	0.16	0	0
2L	6798287	6798707	-	FBgn0015777	FBtr0079381	nrv2	A4V0B5	-1.08	0.379	0.09	0.16	0	0
2L	6798287	6798713	-	FBgn0015777	FBtr0079381	nrv2	A4V0B5	-1.08	0.379	0.09	0.16	0	0
2L	6798459	6798774	-	FBgn0015777	FBtr0079381	nrv2	A4V0B5	-1.08	0.379	0.09	0.16	0	0
2L	6798459	6798813	-	FBgn0015777	FBtr0079381	nrv2	A4V0B5	-1.08	0.379	0.09	0.16	0	0
2L	6798716	6798722	-	FBgn0015777	FBtr0079381	nrv2	A4V0B5	-1.08	0.379	0.09	0.16	0	0
2L	6864457	6864607	-	FBgn0031865	FBtr0079374	Nha1	Q7KTL6	-1.47	0.00848	-0.19	0.09	0	0
2L	6864504	6864525	-	FBgn0031865	FBtr0079374	Nha1	Q7KTL6	-1.47	0.00848	-0.19	0.09	0	0
2L	6864504	6864573	-	FBgn0031865	FBtr0079374	Nha1	Q7KTL6	-1.47	0.00848	-0.19	0.09	0	0
2L	6864569	6864593	-	FBgn0031865	FBtr0079374	Nha1	Q7KTL6	-1.47	0.00848	-0.19	0.09	0	0
2L	6864569	6864599	-	FBgn0031865	FBtr0079374	Nha1	Q7KTL6	-1.47	0.00848	-0.19	0.09	0	0
2L	6870272	6870314	-	FBgn0031865	FBtr0079373	Nha1	Q7KTL6	-1.5	0.00627	-0.19	0.09	0	0
2L	6907777	6907823	-	FBgn0042092	FBtr0079372	CG13773	Q9VM72	1.02	0.0148	0.13	0.44	0	0
2L	6907826	6907832	-	FBgn0042092	FBtr0079372	CG13773	Q9VM72	1.02	0.0148	0.13	0.44	0	0
2L	6918615	6918630	-	FBgn0026196	FBtr0079369	nop5	Q9VM69	1.16	0.00142	0.13	0.12	0	0
2L	6920743	6920785	+	FBgn0004838	FBtr0301403	Hrb27C	P48809	-1.01	0.515	0.11	0.04	0	0
2L	6921761	6922744	+	FBgn0004838	FBtr0079348	Hrb27C	P48809	-1.02	0.259	0.11	0.04	0	0
2L	6945163	6945181	-	FBgn0031871	FBtr0079366	Fgop2	Q9VM65	1.16	0	0.15	0.03	0	0
2L	6945265	6945283	-	FBgn0031871	FBtr0079366	Fgop2	Q9VM65	1.16	0	0.15	0.03	0	0
2L	6950493	6950502	+	FBgn0020616	FBtr0079349	SA	Q9VM62	-1.08	0.00122	0.21	0.28	0	0
2L	6963969	6964002	-	FBgn0031878	FBtr0079358	sip2	Q7KTL5	-1.11	0.0187	0.05	0.66	0	0
2L	6964010	6964025	-	FBgn0031878	FBtr0079358	sip2	Q7KTL5	-1.11	0.0187	0.05	0.66	0	0
2L	6971589	6971601	-	FBgn0016978	FBtr0331375	snRNP-U1-70K	M9PC89	-1.1	0.274	0.33	0.01	0	0
2L	7010324	7010357	-	FBgn0031879	FBtr0307072	uif	E1JHA6	1.46	0	0.3	0	0	0
2L	7013409	7013418	+	FBgn0263027	FBtr0306926	CG43322	Q9VM54	-1.47	5e-05	-0.21	0.13	0	0
2L	7013436	7013475	+	FBgn0263027	FBtr0306926	CG43322	Q9VM54	-1.47	5e-05	-0.21	0.13	0	0
2L	7026844	7026922	-	FBgn0051908	FBtr0079430	CG31908	Q8T9H8	1.61	0	-0.13	0.83	1	0
2L	7026884	7026896	-	FBgn0051908	FBtr0079430	CG31908	Q8T9H8	1.61	0	-0.13	0.83	1	0
2L	7026914	7027219	-	FBgn0051908	FBtr0079430	CG31908	Q8T9H8	1.61	0	-0.13	0.83	1	0
2L	7027339	7027357	-	FBgn0051908	FBtr0345638	CG31908	Q8T9H8	1.62	0	-0.13	0.83	1	0
2L	7027544	7027607	+	FBgn0031881	FBtr0079389	CG3476	Q9VM51	2.41	0	-0.3	0	1	0
2L	7027589	7027607	+	FBgn0031881	FBtr0079389	CG3476	Q9VM51	2.41	0	-0.3	0	1	0
2L	7027626	7027713	+	FBgn0031881	FBtr0079389	CG3476	Q9VM51	2.41	0	-0.3	0	1	0
2L	7032276	7032285	-	FBgn0031882	FBtr0309323	Rab30	Q9VM50	-1.09	0.278	0.08	0.29	0	0
2L	7032425	7032512	-	FBgn0031882	FBtr0309323	Rab30	Q9VM50	-1.09	0.278	0.08	0.29	0	0
2L	7032498	7032522	-	FBgn0031882	FBtr0309323	Rab30	Q9VM50	-1.09	0.278	0.08	0.29	0	0
2L	7042411	7042477	+	FBgn0262872	FBtr0306233	milt	M9NDH7	1	0.402	-0.11	0.33	0	0
2L	7042452	7042461	+	FBgn0262872	FBtr0306233	milt	M9NDH7	1	0.402	-0.11	0.33	0	0
2L	7042510	7046263	+	FBgn0262872	FBtr0306231	milt	M9NDH7	1	0.33	-0.11	0.33	0	0
2L	7046263	7046323	+	FBgn0262872	FBtr0306231	milt	M9NDH7	1	0.33	-0.11	0.33	0	0
2L	7046350	7046409	+	FBgn0262872	FBtr0306233	milt	M9NDH7	1	0.402	-0.11	0.33	0	0
2L	7046393	7046409	+	FBgn0262872	FBtr0306233	milt	M9NDH7	1	0.402	-0.11	0.33	0	0
2L	7182282	7182318	+	FBgn0031893	FBtr0079405	CG4495	A2VEI2	1.19	1e-05	0.07	0.41	0	0
2L	7377771	7378389	+	FBgn0002938	FBtr0079437	ninaC	P10676	-1.01	0.799	0.09	0.1	0	0
2L	7377771	7378389	+	FBgn0002938	FBtr0079437	ninaC	M9PCU0	-1.01	0.799	-0.22	0.01	0	0
2L	7426957	7427047	+	FBgn0031912	FBtr0079444	CG5261	Q9VM14	-1.04	0	0	1	0	0
2L	7426962	7427055	+	FBgn0031912	FBtr0079444	CG5261	Q9VM14	-1.04	0	0	1	0	0
2L	7440980	7441025	+	FBgn0031914	FBtr0301152	CG5973	Q9VM11	-1.32	8e-05	-0.53	0	0	0
2L	7440994	7441060	+	FBgn0031914	FBtr0301152	CG5973	Q9VM11	-1.32	8e-05	-0.53	0	0	0
2L	7441073	7441145	+	FBgn0031914	FBtr0301152	CG5973	Q9VM11	-1.32	8e-05	-0.53	0	0	0
2L	7441329	7441404	+	FBgn0031914	FBtr0301152	CG5973	Q9VM11	-1.32	8e-05	-0.53	0	0	0
2L	7441403	7441412	+	FBgn0031914	FBtr0301152	CG5973	Q9VM11	-1.32	8e-05	-0.53	0	0	0
2L	7441453	7441477	+	FBgn0031914	FBtr0301152	CG5973	Q9VM11	-1.32	8e-05	-0.53	0	0	0
2L	7441462	7441477	+	FBgn0031914	FBtr0301152	CG5973	Q9VM11	-1.32	8e-05	-0.53	0	0	0
2L	7441536	7441596	+	FBgn0031914	FBtr0301152	CG5973	Q9VM11	-1.32	8e-05	-0.53	0	0	0
2L	7441724	7443596	+	FBgn0031914	FBtr0301152	CG5973	Q9VM11	-1.32	8e-05	-0.53	0	0	0
2L	7441737	7443588	+	FBgn0031914	FBtr0301152	CG5973	Q9VM11	-1.32	8e-05	-0.53	0	0	0
2L	7447647	7447708	-	FBgn0025697	FBtr0346571	santa-maria	Q9VM10	1.7	0	0.34	0.01	1	0
2L	7447704	7447716	-	FBgn0025697	FBtr0346571	santa-maria	Q9VM10	1.7	0	0.34	0.01	1	0
2L	7447704	7447755	-	FBgn0025697	FBtr0346571	santa-maria	Q9VM10	1.7	0	0.34	0.01	1	0
2L	7447766	7447784	-	FBgn0025697	FBtr0346571	santa-maria	Q9VM10	1.7	0	0.34	0.01	1	0
2L	7447824	7447836	-	FBgn0025697	FBtr0346571	santa-maria	Q9VM10	1.7	0	0.34	0.01	1	0
2L	7447835	7447850	-	FBgn0025697	FBtr0346571	santa-maria	Q9VM10	1.7	0	0.34	0.01	1	0
2L	7447918	7447981	-	FBgn0025697	FBtr0346571	santa-maria	Q9VM10	1.7	0	0.34	0.01	1	0
2L	7447918	7448086	-	FBgn0025697	FBtr0346571	santa-maria	Q9VM10	1.7	0	0.34	0.01	1	0
2L	7447985	7447991	-	FBgn0025697	FBtr0346571	santa-maria	Q9VM10	1.7	0	0.34	0.01	1	0
2L	7447985	7448063	-	FBgn0025697	FBtr0346571	santa-maria	Q9VM10	1.7	0	0.34	0.01	1	0
2L	7448137	7448158	-	FBgn0025697	FBtr0346571	santa-maria	Q9VM10	1.7	0	0.34	0.01	1	0
2L	7448168	7448195	-	FBgn0025697	FBtr0346571	santa-maria	Q9VM10	1.7	0	0.34	0.01	1	0
2L	7448273	7448303	-	FBgn0025697	FBtr0346571	santa-maria	Q9VM10	1.7	0	0.34	0.01	1	0
2L	7448281	7448329	-	FBgn0025697	FBtr0346571	santa-maria	Q9VM10	1.7	0	0.34	0.01	1	0
2L	7448281	7448347	-	FBgn0025697	FBtr0346571	santa-maria	Q9VM10	1.7	0	0.34	0.01	1	0
2L	7448321	7448351	-	FBgn0025697	FBtr0346571	santa-maria	Q9VM10	1.7	0	0.34	0.01	1	0
2L	7448369	7448381	-	FBgn0025697	FBtr0346571	santa-maria	Q9VM10	1.7	0	0.34	0.01	1	0
2L	7448369	7448411	-	FBgn0025697	FBtr0346571	santa-maria	Q9VM10	1.7	0	0.34	0.01	1	0
2L	7448443	7448461	-	FBgn0025697	FBtr0346571	santa-maria	Q9VM10	1.7	0	0.34	0.01	1	0
2L	7448510	7448525	-	FBgn0025697	FBtr0346571	santa-maria	Q9VM10	1.7	0	0.34	0.01	1	0
2L	7448535	7448565	-	FBgn0025697	FBtr0346571	santa-maria	Q9VM10	1.7	0	0.34	0.01	1	0
2L	7448564	7448633	-	FBgn0025697	FBtr0346571	santa-maria	Q9VM10	1.7	0	0.34	0.01	1	0
2L	7448574	7448604	-	FBgn0025697	FBtr0346571	santa-maria	Q9VM10	1.7	0	0.34	0.01	1	0
2L	7448574	7448616	-	FBgn0025697	FBtr0346571	santa-maria	Q9VM10	1.7	0	0.34	0.01	1	0
2L	7448574	7448652	-	FBgn0025697	FBtr0346571	santa-maria	Q9VM10	1.7	0	0.34	0.01	1	0
2L	7448574	7448721	-	FBgn0025697	FBtr0346571	santa-maria	Q9VM10	1.7	0	0.34	0.01	1	0
2L	7448574	7448757	-	FBgn0025697	FBtr0346571	santa-maria	Q9VM10	1.7	0	0.34	0.01	1	0
2L	7448581	7448593	-	FBgn0025697	FBtr0346571	santa-maria	Q9VM10	1.7	0	0.34	0.01	1	0
2L	7448663	7448765	-	FBgn0025697	FBtr0346571	santa-maria	Q9VM10	1.7	0	0.34	0.01	1	0
2L	7448663	7448864	-	FBgn0025697	FBtr0346571	santa-maria	Q9VM10	1.7	0	0.34	0.01	1	0
2L	7448910	7448940	-	FBgn0025697	FBtr0346571	santa-maria	Q9VM10	1.7	0	0.34	0.01	1	0
2L	7448910	7448961	-	FBgn0025697	FBtr0346571	santa-maria	Q9VM10	1.7	0	0.34	0.01	1	0
2L	7448939	7448954	-	FBgn0025697	FBtr0346571	santa-maria	Q9VM10	1.7	0	0.34	0.01	1	0
2L	7448939	7449002	-	FBgn0025697	FBtr0346571	santa-maria	Q9VM10	1.7	0	0.34	0.01	1	0
2L	7449155	7449197	-	FBgn0025697	FBtr0346571	santa-maria	Q9VM10	1.7	0	0.34	0.01	1	0
2L	7449155	7449212	-	FBgn0025697	FBtr0346571	santa-maria	Q9VM10	1.7	0	0.34	0.01	1	0
2L	7449199	7449223	-	FBgn0025697	FBtr0346571	santa-maria	Q9VM10	1.7	0	0.34	0.01	1	0
2L	7449243	7449255	-	FBgn0025697	FBtr0346571	santa-maria	Q9VM10	1.7	0	0.34	0.01	1	0
2L	7449243	7449285	-	FBgn0025697	FBtr0346571	santa-maria	Q9VM10	1.7	0	0.34	0.01	1	0
2L	7449277	7449334	-	FBgn0025697	FBtr0346571	santa-maria	Q9VM10	1.7	0	0.34	0.01	1	0
2L	7449277	7449349	-	FBgn0025697	FBtr0346571	santa-maria	Q9VM10	1.7	0	0.34	0.01	1	0
2L	7449281	7449359	-	FBgn0025697	FBtr0346571	santa-maria	Q9VM10	1.7	0	0.34	0.01	1	0
2L	7449506	7449536	-	FBgn0025697	FBtr0346571	santa-maria	Q9VM10	1.7	0	0.34	0.01	1	0
2L	7449526	7449556	-	FBgn0025697	FBtr0346571	santa-maria	Q9VM10	1.7	0	0.34	0.01	1	0
2L	7449572	7449644	-	FBgn0025697	FBtr0346571	santa-maria	Q9VM10	1.7	0	0.34	0.01	1	0
2L	7449598	7449604	-	FBgn0025697	FBtr0346571	santa-maria	Q9VM10	1.7	0	0.34	0.01	1	0
2L	7449894	7449903	-	FBgn0025697	FBtr0346571	santa-maria	Q9VM10	1.7	0	0.34	0.01	1	0
2L	7449899	7449977	-	FBgn0025697	FBtr0346571	santa-maria	Q9VM10	1.7	0	0.34	0.01	1	0
2L	7449928	7449943	-	FBgn0025697	FBtr0346571	santa-maria	Q9VM10	1.7	0	0.34	0.01	1	0
2L	7450014	7450029	-	FBgn0025697	FBtr0346571	santa-maria	Q9VM10	1.7	0	0.34	0.01	1	0
2L	7450056	7450083	-	FBgn0025697	FBtr0346571	santa-maria	Q9VM10	1.7	0	0.34	0.01	1	0
2L	7450137	7450146	-	FBgn0025697	FBtr0346571	santa-maria	Q9VM10	1.7	0	0.34	0.01	1	0
2L	7450187	7450196	-	FBgn0025697	FBtr0346571	santa-maria	Q9VM10	1.7	0	0.34	0.01	1	0
2L	7450219	7450225	-	FBgn0025697	FBtr0346571	santa-maria	Q9VM10	1.7	0	0.34	0.01	1	0
2L	7450275	7450335	-	FBgn0025697	FBtr0346571	santa-maria	Q9VM10	1.7	0	0.34	0.01	1	0
2L	7450275	7450464	-	FBgn0025697	FBtr0346571	santa-maria	Q9VM10	1.7	0	0.34	0.01	1	0
2L	7450275	7450506	-	FBgn0025697	FBtr0346571	santa-maria	Q9VM10	1.7	0	0.34	0.01	1	0
2L	7450439	7450451	-	FBgn0025697	FBtr0346571	santa-maria	Q9VM10	1.7	0	0.34	0.01	1	0
2L	7450478	7450526	-	FBgn0025697	FBtr0346571	santa-maria	Q9VM10	1.7	0	0.34	0.01	1	0
2L	7450512	7450635	-	FBgn0025697	FBtr0346571	santa-maria	Q9VM10	1.7	0	0.34	0.01	1	0
2L	7450568	7450577	-	FBgn0025697	FBtr0346571	santa-maria	Q9VM10	1.7	0	0.34	0.01	1	0
2L	7450645	7450729	-	FBgn0025697	FBtr0346571	santa-maria	Q9VM10	1.7	0	0.34	0.01	1	0
2L	7450645	7450765	-	FBgn0025697	FBtr0346571	santa-maria	Q9VM10	1.7	0	0.34	0.01	1	0
2L	7450653	7450725	-	FBgn0025697	FBtr0346571	santa-maria	Q9VM10	1.7	0	0.34	0.01	1	0
2L	7450761	7450785	-	FBgn0025697	FBtr0346571	santa-maria	Q9VM10	1.7	0	0.34	0.01	1	0
2L	7703063	7703069	+	FBgn0041181	FBtr0079477	Tep3	Q9VLY7	1.92	0	0.12	0.09	1	0
2L	7703068	7703128	+	FBgn0041181	FBtr0079477	Tep3	Q9VLY7	1.92	0	0.12	0.09	1	0
2L	7722753	7722780	-	FBgn0031936	FBtr0079507	CG13794	Q9VLY4	-1.4	0	-0.72	0.01	0	-1
2L	7753107	7753155	-	FBgn0031942	FBtr0346499	CG7203	Q9VLX9	1.1	0	-2.83	0	0	-1
2L	7781507	7781525	+	FBgn0031946	FBtr0343401	CG7164	Q9VLX3	-1.52	1e-05	0.2	0.31	0	0
2L	7782894	7782966	+	FBgn0031947	FBtr0079488	CG7154	Q9VLX2	1.03	6e-05	0.19	0.37	0	0
2L	7790250	7790262	-	FBgn0031948	FBtr0343406	CG7149	Q8T0S3	-1.44	0.00058	-0.21	0.03	0	0
2L	7790250	7790274	-	FBgn0031948	FBtr0343406	CG7149	Q8T0S3	-1.44	0.00058	-0.21	0.03	0	0
2L	7799674	7799692	-	FBgn0031950	FBtr0079493	Herp	Q9VLW9	1.36	4e-05	0	1	0	0
2L	7799803	7799821	-	FBgn0031950	FBtr0079493	Herp	Q9VLW9	1.36	4e-05	0	1	0	0
2L	7810215	7810320	-	FBgn0031952	FBtr0343423	cdc14	Q9VLW7	-1.07	0.0464	0.15	0.27	0	0
2L	7810401	7810419	-	FBgn0031952	FBtr0343423	cdc14	Q9VLW7	-1.07	0.0464	0.15	0.27	0	0
2L	7810411	7810456	-	FBgn0031952	FBtr0343423	cdc14	Q9VLW7	-1.07	0.0464	0.15	0.27	0	0
2L	7810556	7810571	-	FBgn0031952	FBtr0343423	cdc14	Q9VLW7	-1.07	0.0464	0.15	0.27	0	0
2L	7810599	7810611	-	FBgn0031952	FBtr0343423	cdc14	Q9VLW7	-1.07	0.0464	0.15	0.27	0	0
2L	7811576	7811606	+	FBgn0261800	FBtr0079490	LanB1	P11046	-1.46	0	0.22	0.18	0	0
2L	7811740	7811755	+	FBgn0261800	FBtr0079490	LanB1	P11046	-1.46	0	0.22	0.18	0	0
2L	7811749	7811755	+	FBgn0261800	FBtr0079490	LanB1	P11046	-1.46	0	0.22	0.18	0	0
2L	7814383	7814398	+	FBgn0261800	FBtr0079491	LanB1	P11046	-1.73	0	0.22	0.18	-1	0
2L	7814397	7814587	+	FBgn0261800	FBtr0079491	LanB1	P11046	-1.73	0	0.22	0.18	-1	0
2L	7814594	7814606	+	FBgn0261800	FBtr0079491	LanB1	P11046	-1.73	0	0.22	0.18	-1	0
2L	7814602	7814614	+	FBgn0261800	FBtr0079491	LanB1	P11046	-1.73	0	0.22	0.18	-1	0
2L	7821730	7821796	+	FBgn0027515	FBtr0079523	CG7115	Q9XZ28	1.07	0	0.1	0.23	0	0
2L	7821787	7821796	+	FBgn0027515	FBtr0079523	CG7115	Q9XZ28	1.07	0	0.1	0.23	0	0
2L	7821800	7821896	+	FBgn0027515	FBtr0079523	CG7115	Q9XZ28	1.07	0	0.1	0.23	0	0
2L	7821851	7821896	+	FBgn0027515	FBtr0079523	CG7115	Q9XZ28	1.07	0	0.1	0.23	0	0
2L	7822647	7822662	+	FBgn0027515	FBtr0079524	CG7115	Q9XZ28	1.05	0	0.1	0.23	0	0
2L	7827733	7827754	+	FBgn0004177	FBtr0343416	mts	P23696	1.12	0.00018	0.05	0.33	0	0
2L	7827742	7827754	+	FBgn0004177	FBtr0343416	mts	P23696	1.12	0.00018	0.05	0.33	0	0
2L	7871329	7871353	-	FBgn0045038	FBtr0079562	Proc	Q9VLV9	-1.1	0	0.06	0.7	0	0
2L	8082842	8082854	-	FBgn0267488	FBtr0079543	Mcr	Q9VLT3	-1.12	1e-05	0.04	0.41	0	0
2L	8082842	8082860	-	FBgn0267488	FBtr0079543	Mcr	Q9VLT3	-1.12	1e-05	0.04	0.41	0	0
2L	8083455	8083461	+	FBgn0261822	FBtr0079568	Bsg	Q8IPG9	1.04	0.267	0.18	0.09	0	0
2L	8083525	8083558	+	FBgn0261822	FBtr0079569	Bsg	Q8IPG9	1.04	0.228	0.18	0.09	0	0
2L	8088471	8088486	+	FBgn0261822	FBtr0079574	Bsg	Q7KTJ7	1.04	0.411	0.51	0	0	0
2L	8089138	8089162	+	FBgn0261822	FBtr0079573	Bsg	Q8IPG9	1.04	0.249	0.18	0.09	0	0
2L	8089145	8089184	+	FBgn0261822	FBtr0079573	Bsg	Q8IPG9	1.04	0.249	0.18	0.09	0	0
2L	8089188	8089197	+	FBgn0261822	FBtr0079568	Bsg	Q8IPG9	1.04	0.267	0.18	0.09	0	0
2L	8089384	8089393	+	FBgn0261822	FBtr0079568	Bsg	Q8IPG9	1.04	0.267	0.18	0.09	0	0
2L	8089543	8089564	+	FBgn0261822	FBtr0079568	Bsg	Q8IPG9	1.04	0.267	0.18	0.09	0	0
2L	8089549	8089564	+	FBgn0261822	FBtr0079568	Bsg	Q8IPG9	1.04	0.267	0.18	0.09	0	0
2L	8123839	8123875	-	FBgn0031985	FBtr0301229	mon2	Q9VLT1	1.02	0.00241	-0.21	0.03	0	0
2L	8123850	8123901	-	FBgn0031985	FBtr0301229	mon2	Q9VLT1	1.02	0.00241	-0.21	0.03	0	0
2L	8127054	8127108	+	FBgn0031988	FBtr0079576	CG8668	Q9VLS8	-1.18	0.0318	-0.32	0.05	0	0
2L	8127266	8127284	+	FBgn0031988	FBtr0079576	CG8668	Q9VLS8	-1.18	0.0318	-0.32	0.05	0	0
2L	8127287	8127326	+	FBgn0031988	FBtr0079576	CG8668	Q9VLS8	-1.18	0.0318	-0.32	0.05	0	0
2L	8127296	8127326	+	FBgn0031988	FBtr0079576	CG8668	Q9VLS8	-1.18	0.0318	-0.32	0.05	0	0
2L	8127303	8127336	+	FBgn0031988	FBtr0079576	CG8668	Q9VLS8	-1.18	0.0318	-0.32	0.05	0	0
2L	8127335	8127443	+	FBgn0031988	FBtr0079576	CG8668	Q9VLS8	-1.18	0.0318	-0.32	0.05	0	0
2L	8127564	8127633	+	FBgn0031988	FBtr0079576	CG8668	Q9VLS8	-1.18	0.0318	-0.32	0.05	0	0
2L	8127657	8127966	+	FBgn0031988	FBtr0339671	CG8668	Q9VLS8	-1.18	0.0318	-0.32	0.05	0	0
2L	8127696	8127966	+	FBgn0031988	FBtr0339671	CG8668	Q9VLS8	-1.18	0.0318	-0.32	0.05	0	0
2L	8127724	8127892	+	FBgn0031988	FBtr0339671	CG8668	Q9VLS8	-1.18	0.0318	-0.32	0.05	0	0
2L	8127730	8127892	+	FBgn0031988	FBtr0339671	CG8668	Q9VLS8	-1.18	0.0318	-0.32	0.05	0	0
2L	8127913	8127952	+	FBgn0031988	FBtr0339671	CG8668	Q9VLS8	-1.18	0.0318	-0.32	0.05	0	0
2L	8127951	8127966	+	FBgn0031988	FBtr0339671	CG8668	Q9VLS8	-1.18	0.0318	-0.32	0.05	0	0
2L	8159883	8159910	+	FBgn0261064	FBtr0079581	Rbsn-5	Q9VLS5	1.01	0.129	0.13	0.01	0	0
2L	8159919	8159931	+	FBgn0261064	FBtr0079581	Rbsn-5	Q9VLS5	1.01	0.129	0.13	0.01	0	0
2L	8159984	8159999	+	FBgn0261064	FBtr0079581	Rbsn-5	Q9VLS5	1.01	0.129	0.13	0.01	0	0
2L	8197237	8197276	+	FBgn0031996	FBtr0079586	CG8460	Q9VLS0	-1.31	0.00026	0.07	0.21	0	0
2L	8197261	8197276	+	FBgn0031996	FBtr0079586	CG8460	Q9VLS0	-1.31	0.00026	0.07	0.21	0	0
2L	8204891	8204915	-	FBgn0031998	FBtr0079637	SLC5A11	Q9VLR8	-1.38	0	-0.15	0.02	0	0
2L	8204954	8204960	-	FBgn0031998	FBtr0079637	SLC5A11	Q9VLR8	-1.38	0	-0.15	0.02	0	0
2L	8204954	8204969	-	FBgn0031998	FBtr0079637	SLC5A11	Q9VLR8	-1.38	0	-0.15	0.02	0	0
2L	8204968	8205100	-	FBgn0031998	FBtr0079637	SLC5A11	Q9VLR8	-1.38	0	-0.15	0.02	0	0
2L	8210947	8210971	-	FBgn0003607	FBtr0079636	Su(var)205	P05205	-1.04	0.00251	0.21	0	0	0
2L	8243988	8243998	-	FBgn0262359	FBtr0332368	CG43057	F0JAT6	1.21	0	-0.33	0.09	0	0
2L	8277422	8277440	-	FBgn0003502	FBtr0079615	Btk29A	P08630	-1.01	0	0.35	0	0	0
2L	8277440	8277446	-	FBgn0003502	FBtr0079615	Btk29A	P08630	-1.01	0	0.35	0	0	0
2L	8298339	8300552	-	FBgn0003502	FBtr0079616	Btk29A	P08630	-1.04	0	0.35	0	0	0
2L	8300705	8300729	-	FBgn0003502	FBtr0079616	Btk29A	P08630	-1.04	0	0.35	0	0	0
2L	8300705	8300735	-	FBgn0003502	FBtr0079616	Btk29A	P08630	-1.04	0	0.35	0	0	0
2L	8300880	8300898	-	FBgn0003502	FBtr0079616	Btk29A	P08630	-1.04	0	0.35	0	0	0
2L	8302869	8302887	-	FBgn0261020	FBtr0079614	wol	Q9VLQ1	1.03	0.405	0.12	0.03	0	0
2L	8308132	8308156	-	FBgn0032015	FBtr0079613	Ostgamma	Q8SY53	-1.17	0.00296	0	0.96	0	0
2L	8311497	8311521	+	FBgn0032018	FBtr0079600	CG7806	Q9VLP5	-1.16	0.00069	0.35	0.01	0	0
2L	8311509	8311521	+	FBgn0032018	FBtr0079600	CG7806	Q9VLP5	-1.16	0.00069	0.35	0.01	0	0
2L	8325118	8325139	-	FBgn0032021	FBtr0346462	CG7781	Q9VLP2	-1.07	0.00084	-0.63	0.29	0	0
2L	8325212	8325347	-	FBgn0032021	FBtr0346462	CG7781	Q9VLP2	-1.07	0.00084	-0.63	0.29	0	0
2L	8329130	8329163	+	FBgn0032022	FBtr0079603	CG14275	Q9VLP1	1.57	0	0.3	0.02	0	0
2L	8346660	8346672	+	FBgn0032025	FBtr0079606	CG7778	Q9VLN8	-1.34	0	-0.3	0.01	0	0
2L	8361177	8362150	-	FBgn0032026	FBtr0307092	CG7627	Q9VLN6	1.32	0	0.27	0	0	0
2L	8362071	8362101	-	FBgn0032026	FBtr0307092	CG7627	Q9VLN6	1.32	0	0.27	0	0	0
2L	8362175	8362268	-	FBgn0032026	FBtr0307092	CG7627	Q9VLN6	1.32	0	0.27	0	0	0
2L	8362183	8362189	-	FBgn0032026	FBtr0307092	CG7627	Q9VLN6	1.32	0	0.27	0	0	0
2L	8362210	8362252	-	FBgn0032026	FBtr0307092	CG7627	Q9VLN6	1.32	0	0.27	0	0	0
2L	8362300	8362306	-	FBgn0032026	FBtr0079608	CG7627	Q9VLN6	1.32	0	0.27	0	0	0
2L	8366125	8366137	+	FBgn0260439	FBtr0339789	Pp2A-29B	H5V8B8	-1.14	0.00054	-0.01	0.92	0	0
2L	8370480	8370522	+	FBgn0032029	FBtr0345734	CG17292	Q7K3Z8	-1.25	0	-0.35	0	0	0
2L	8370483	8370522	+	FBgn0032029	FBtr0345734	CG17292	Q7K3Z8	-1.25	0	-0.35	0	0	0
2L	8370594	8370606	+	FBgn0032029	FBtr0339790	CG17292	Q7K3Z8	-1.25	0	-0.35	0	0	0
2L	8370691	8370742	+	FBgn0032029	FBtr0339790	CG17292	Q7K3Z8	-1.25	0	-0.35	0	0	0
2L	8370703	8370742	+	FBgn0032029	FBtr0339790	CG17292	Q7K3Z8	-1.25	0	-0.35	0	0	0
2L	8370717	8371002	+	FBgn0032029	FBtr0339790	CG17292	Q7K3Z8	-1.25	0	-0.35	0	0	0
2L	8370730	8370742	+	FBgn0032029	FBtr0339790	CG17292	Q7K3Z8	-1.25	0	-0.35	0	0	0
2L	8370750	8371002	+	FBgn0032029	FBtr0339790	CG17292	Q7K3Z8	-1.25	0	-0.35	0	0	0
2L	8370823	8370985	+	FBgn0032029	FBtr0339790	CG17292	Q7K3Z8	-1.25	0	-0.35	0	0	0
2L	8370941	8370959	+	FBgn0032029	FBtr0339790	CG17292	Q7K3Z8	-1.25	0	-0.35	0	0	0
2L	8370950	8370959	+	FBgn0032029	FBtr0339790	CG17292	Q7K3Z8	-1.25	0	-0.35	0	0	0
2L	8370969	8371002	+	FBgn0032029	FBtr0339790	CG17292	Q7K3Z8	-1.25	0	-0.35	0	0	0
2L	8371202	8372472	+	FBgn0032029	FBtr0339790	CG17292	Q7K3Z8	-1.25	0	-0.35	0	0	0
2L	8372515	8372597	+	FBgn0032029	FBtr0339790	CG17292	Q7K3Z8	-1.25	0	-0.35	0	0	0
2L	8372567	8372576	+	FBgn0032029	FBtr0339790	CG17292	Q7K3Z8	-1.25	0	-0.35	0	0	0
2L	8382707	8382714	-	FBgn0032033	FBtr0079720	CG13392	Q9VLM7	-1.14	0.0483	0.15	0.04	0	0
2L	8451557	8451704	-	FBgn0026718	FBtr0302160	fu12	Q7KTI0	-1.13	0	-0.33	0	0	0
2L	8451567	8451633	-	FBgn0026718	FBtr0302160	fu12	Q7KTI0	-1.13	0	-0.33	0	0	0
2L	8451666	8451690	-	FBgn0026718	FBtr0302160	fu12	Q7KTI0	-1.13	0	-0.33	0	0	0
2L	8451748	8451772	-	FBgn0026718	FBtr0302160	fu12	Q7KTI0	-1.13	0	-0.33	0	0	0
2L	8463643	8463772	-	FBgn0026718	FBtr0079703	fu12	Q7KTI0	-1.14	0	-0.33	0	0	0
2L	8463792	8463804	-	FBgn0026718	FBtr0079703	fu12	Q7KTI0	-1.14	0	-0.33	0	0	0
2L	8463909	8463921	-	FBgn0026718	FBtr0079703	fu12	Q7KTI0	-1.14	0	-0.33	0	0	0
2L	8489023	8489029	+	FBgn0032047	FBtr0079681	CG13088	Q8T4E7	-1.05	1e-05	0.04	0.79	0	0
2L	8517312	8517366	-	FBgn0032053	FBtr0079696	mRpL51	Q9VLJ9	-1.21	0.00013	0.09	0.36	0	0
2L	8517436	8517502	+	FBgn0032054	FBtr0333414	CG13090	M9PCK7	1.22	0.012	-0.37	0.33	0	0
2L	8517486	8517552	+	FBgn0032054	FBtr0333414	CG13090	M9PCK7	1.22	0.012	-0.37	0.33	0	0
2L	8672726	8672756	+	FBgn0001114	FBtr0079727	Glt	P33438	-1.2	0	0.12	0.43	0	0
2L	8699153	8699213	-	FBgn0004914	FBtr0112846	Hnf4	P49866	-1.09	0	-0.3	0.01	0	0
2L	8699472	8699478	-	FBgn0004914	FBtr0112846	Hnf4	P49866	-1.09	0	-0.3	0.01	0	0
2L	8704457	8704464	-	FBgn0004914	FBtr0336633	Hnf4	P49866	-1.03	0.0005	-0.3	0.01	0	0
2L	8704511	8704517	-	FBgn0004914	FBtr0336633	Hnf4	P49866	-1.03	0.0005	-0.3	0.01	0	0
2L	8708621	8708642	-	FBgn0004914	FBtr0336633	Hnf4	P49866	-1.03	0.0005	-0.3	0.01	0	0
2L	8708754	8708874	-	FBgn0004914	FBtr0336633	Hnf4	P49866	-1.03	0.0005	-0.3	0.01	0	0
2L	8708870	8708945	-	FBgn0004914	FBtr0336633	Hnf4	P49866	-1.03	0.0005	-0.3	0.01	0	0
2L	8708886	8708937	-	FBgn0004914	FBtr0336633	Hnf4	P49866	-1.03	0.0005	-0.3	0.01	0	0
2L	8708950	8708983	-	FBgn0004914	FBtr0336633	Hnf4	P49866	-1.03	0.0005	-0.3	0.01	0	0
2L	8709138	8709147	-	FBgn0004914	FBtr0336633	Hnf4	P49866	-1.03	0.0005	-0.3	0.01	0	0
2L	8709186	8709210	-	FBgn0004914	FBtr0336633	Hnf4	P49866	-1.03	0.0005	-0.3	0.01	0	0
2L	8709186	8709219	-	FBgn0004914	FBtr0336633	Hnf4	P49866	-1.03	0.0005	-0.3	0.01	0	0
2L	8709384	8709432	-	FBgn0004914	FBtr0336633	Hnf4	P49866	-1.03	0.0005	-0.3	0.01	0	0
2L	8709497	8709503	-	FBgn0004914	FBtr0336633	Hnf4	P49866	-1.03	0.0005	-0.3	0.01	0	0
2L	8934070	8934124	+	FBgn0032074	FBtr0300289	Tsp29Fa	Q9VLH1	-1.17	0	0.04	0.62	0	0
2L	8934077	8934086	+	FBgn0032074	FBtr0300289	Tsp29Fa	Q9VLH1	-1.17	0	0.04	0.62	0	0
2L	8934172	8934190	+	FBgn0032074	FBtr0300289	Tsp29Fa	Q9VLH1	-1.17	0	0.04	0.62	0	0
2L	8934182	8934260	+	FBgn0032074	FBtr0300289	Tsp29Fa	Q9VLH1	-1.17	0	0.04	0.62	0	0
2L	8934209	8934260	+	FBgn0032074	FBtr0300289	Tsp29Fa	Q9VLH1	-1.17	0	0.04	0.62	0	0
2L	8934236	8934260	+	FBgn0032074	FBtr0300289	Tsp29Fa	Q9VLH1	-1.17	0	0.04	0.62	0	0
2L	8934240	8934276	+	FBgn0032074	FBtr0300289	Tsp29Fa	Q9VLH1	-1.17	0	0.04	0.62	0	0
2L	8941724	8941799	-	FBgn0032076	FBtr0299780	CG9510	Q9VLG9	-1.65	0	-0.24	0.01	-1	0
2L	8941724	8941826	-	FBgn0032076	FBtr0299780	CG9510	Q9VLG9	-1.65	0	-0.24	0.01	-1	0
2L	8943233	8943248	-	FBgn0032077	FBtr0340262	CG9515	Q86BM0	1.06	0.00021	-0.06	0.66	0	0
2L	8945400	8950816	-	FBgn0032078	FBtr0079788	C1GalTA	Q7K237	-1.2	0.0194	0.09	0.8	0	0
2L	8945445	8946481	-	FBgn0032078	FBtr0079790	C1GalTA	Q7K237	-1.17	0.283	0.09	0.8	0	0
2L	8945525	8945531	-	FBgn0032078	FBtr0079788	C1GalTA	Q7K237	-1.2	0.0194	0.09	0.8	0	0
2L	8945525	8950823	-	FBgn0032078	FBtr0079788	C1GalTA	Q7K237	-1.2	0.0194	0.09	0.8	0	0
2L	8945525	8951007	-	FBgn0032078	FBtr0079789	C1GalTA	Q7K237	-1.19	0.0289	0.09	0.8	0	0
2L	8950806	8950929	-	FBgn0032078	FBtr0079788	C1GalTA	Q7K237	-1.2	0.0194	0.09	0.8	0	0
2L	8950925	8950934	-	FBgn0032078	FBtr0079788	C1GalTA	Q7K237	-1.2	0.0194	0.09	0.8	0	0
2L	8950930	8950969	-	FBgn0032078	FBtr0079788	C1GalTA	Q7K237	-1.2	0.0194	0.09	0.8	0	0
2L	8951068	8951083	-	FBgn0032078	FBtr0079788	C1GalTA	Q7K237	-1.2	0.0194	0.09	0.8	0	0
2L	8951099	8951171	-	FBgn0032078	FBtr0079788	C1GalTA	Q7K237	-1.2	0.0194	0.09	0.8	0	0
2L	8962538	8962616	+	FBgn0052985	FBtr0079757	CG32985	Q86BL9	-1.05	0	-0.05	0.56	0	0
2L	8962603	8962616	+	FBgn0052985	FBtr0079757	CG32985	Q86BL9	-1.05	0	-0.05	0.56	0	0
2L	8991738	8991819	+	FBgn0032085	FBtr0345450	CG9555	Q9VLF8	1.16	0.00076	-0.09	0.8	0	0
2L	8991919	8992024	+	FBgn0032085	FBtr0345450	CG9555	Q9VLF8	1.16	0.00076	-0.09	0.8	0	0
2L	8991956	8992062	+	FBgn0032085	FBtr0345450	CG9555	Q9VLF8	1.16	0.00076	-0.09	0.8	0	0
2L	9166386	9166413	-	FBgn0032101	FBtr0330220	CG9586	M9PD03	-1.08	0	0.04	0.68	0	0
2L	9166425	9166494	-	FBgn0032101	FBtr0330220	CG9586	M9PD03	-1.08	0	0.04	0.68	0	0
2L	9272472	9272494	+	FBgn0267252	FBtr0346282	Ggamma30A	X2JDM7	1.06	0	0.08	0.34	0	0
2L	9333809	9333815	+	FBgn0026439	FBtr0079801	Eaat1	O77062	1.08	0	0.08	0.12	0	0
2L	9387497	9387515	+	FBgn0012036	FBtr0079806	Aldh	Q9VLC5	1.06	0	-0.2	0	0	0
2L	9387540	9387546	+	FBgn0012036	FBtr0079806	Aldh	Q9VLC5	1.06	0	-0.2	0	0	0
2L	9387558	9387570	+	FBgn0012036	FBtr0332597	Aldh	Q9VLC5	1.06	0	-0.2	0	0	0
2L	9431514	9431535	+	FBgn0011232	FBtr0079809	scat	Q9VLC0	1.2	0	0.29	0.29	0	0
2L	9431549	9431633	+	FBgn0011232	FBtr0079809	scat	Q9VLC0	1.2	0	0.29	0.29	0	0
2L	9431580	9431619	+	FBgn0011232	FBtr0079809	scat	Q9VLC0	1.2	0	0.29	0.29	0	0
2L	9431706	9431713	+	FBgn0011232	FBtr0079809	scat	Q9VLC0	1.2	0	0.29	0.29	0	0
2L	9437640	9437688	+	FBgn0002973	FBtr0079821	numb	P16554	1.08	0	0.15	0.03	0	0
2L	9437661	9437688	+	FBgn0002973	FBtr0079821	numb	P16554	1.08	0	0.15	0.03	0	0
2L	9437684	9437720	+	FBgn0002973	FBtr0079821	numb	P16554	1.08	0	0.15	0.03	0	0
2L	9449946	9449958	+	FBgn0002973	FBtr0079822	numb	P16554	-1.11	0.00249	0.15	0.03	0	0
2L	9450225	9450246	+	FBgn0002973	FBtr0079822	numb	P16554	-1.11	0.00249	0.15	0.03	0	0
2L	9450283	9450289	+	FBgn0002973	FBtr0079822	numb	P16554	-1.11	0.00249	0.15	0.03	0	0
2L	9450378	9460070	+	FBgn0002973	FBtr0079822	numb	P16554	-1.11	0.00249	0.15	0.03	0	0
2L	9450612	9460047	+	FBgn0002973	FBtr0339526	numb	P16554	-1.1	0.00245	0.15	0.03	0	0
2L	9460093	9460105	+	FBgn0002973	FBtr0079822	numb	P16554	-1.11	0.00249	0.15	0.03	0	0
2L	9494811	9494832	-	FBgn0004868	FBtr0345433	Gdi	Q9VLB7	-1.19	0.00634	-0.09	0.09	0	0
2L	9494816	9494846	-	FBgn0004868	FBtr0345433	Gdi	Q9VLB7	-1.19	0.00634	-0.09	0.09	0	0
2L	9555958	9556036	-	FBgn0032129	FBtr0079861	jp	Q7JV09	1.03	0	0.13	0.03	0	0
2L	9555958	9556075	-	FBgn0032129	FBtr0079861	jp	Q7JV09	1.03	0	0.13	0.03	0	0
2L	9556276	9556288	-	FBgn0032129	FBtr0079861	jp	Q7JV09	1.03	0	0.13	0.03	0	0
2L	9556276	9556360	-	FBgn0032129	FBtr0079861	jp	Q7JV09	1.03	0	0.13	0.03	0	0
2L	9556338	9566480	-	FBgn0032129	FBtr0079860	jp	Q7JV09	1.04	0	0.13	0.03	0	0
2L	9556343	9556370	-	FBgn0032129	FBtr0079861	jp	Q7JV09	1.03	0	0.13	0.03	0	0
2L	9556366	9560424	-	FBgn0032129	FBtr0304057	jp	Q7JV09	1.07	0	0.13	0.03	0	0
2L	9556366	9566451	-	FBgn0032129	FBtr0079860	jp	Q7JV09	1.04	0	0.13	0.03	0	0
2L	9556370	9560122	-	FBgn0032129	FBtr0304056	jp	Q7JV09	1.04	0	0.13	0.03	0	0
2L	9556370	9565041	-	FBgn0032129	FBtr0079861	jp	Q7JV09	1.03	0	0.13	0.03	0	0
2L	9556370	9566458	-	FBgn0032129	FBtr0079860	jp	Q7JV09	1.04	0	0.13	0.03	0	0
2L	9565205	9565220	-	FBgn0032129	FBtr0079861	jp	Q7JV09	1.03	0	0.13	0.03	0	0
2L	9565226	9565271	-	FBgn0032129	FBtr0079861	jp	Q7JV09	1.03	0	0.13	0.03	0	0
2L	9566568	9566607	-	FBgn0032129	FBtr0079860	jp	Q7JV09	1.04	0	0.13	0.03	0	0
2L	9576188	9576271	-	FBgn0028479	FBtr0079857	Mtpalpha	Q8IPE8	-1.65	8e-05	-0.13	0.06	-1	0
2L	9576318	9576366	-	FBgn0028479	FBtr0079857	Mtpalpha	Q8IPE8	-1.65	8e-05	-0.13	0.06	-1	0
2L	9576318	9576593	-	FBgn0028479	FBtr0079857	Mtpalpha	Q8IPE8	-1.65	8e-05	-0.13	0.06	-1	0
2L	9576656	9576674	-	FBgn0028479	FBtr0079857	Mtpalpha	Q8IPE8	-1.65	8e-05	-0.13	0.06	-1	0
2L	9613280	9613358	+	FBgn0040070	FBtr0079839	Trx-2	Q9V429	-1.09	0.668	0	0.94	0	0
2L	9613337	9613358	+	FBgn0040070	FBtr0079839	Trx-2	Q9V429	-1.09	0.668	0	0.94	0	0
2L	9613360	9613462	+	FBgn0040070	FBtr0079839	Trx-2	Q9V429	-1.09	0.668	0	0.94	0	0
2L	9641688	9641694	+	FBgn0032136	FBtr0303874	Apoltp	Q7KTG2	1.39	0	0.26	0	0	0
2L	9698167	9698179	-	FBgn0000273	FBtr0079852	Pka-C1	P12370	-1.11	0.00029	0.11	0.02	0	0
2L	9698192	9698729	-	FBgn0000273	FBtr0335495	Pka-C1	P12370	-1.11	0.00022	0.11	0.02	0	0
2L	9698192	9698939	-	FBgn0000273	FBtr0335495	Pka-C1	P12370	-1.11	0.00022	0.11	0.02	0	0
2L	9698321	9698333	-	FBgn0000273	FBtr0079852	Pka-C1	P12370	-1.11	0.00029	0.11	0.02	0	0
2L	9698354	9698378	-	FBgn0000273	FBtr0079852	Pka-C1	P12370	-1.11	0.00029	0.11	0.02	0	0
2L	9698381	9698390	-	FBgn0000273	FBtr0079852	Pka-C1	P12370	-1.11	0.00029	0.11	0.02	0	0
2L	9698754	9698796	-	FBgn0000273	FBtr0335495	Pka-C1	P12370	-1.11	0.00022	0.11	0.02	0	0
2L	9698814	9698865	-	FBgn0000273	FBtr0335495	Pka-C1	P12370	-1.11	0.00022	0.11	0.02	0	0
2L	9698911	9698926	-	FBgn0000273	FBtr0335495	Pka-C1	P12370	-1.11	0.00022	0.11	0.02	0	0
2L	9698966	9698981	-	FBgn0000273	FBtr0335495	Pka-C1	P12370	-1.11	0.00022	0.11	0.02	0	0
2L	9698987	9699095	-	FBgn0000273	FBtr0335495	Pka-C1	P12370	-1.11	0.00022	0.11	0.02	0	0
2L	9698998	9699019	-	FBgn0000273	FBtr0335495	Pka-C1	P12370	-1.11	0.00022	0.11	0.02	0	0
2L	9698998	9699025	-	FBgn0000273	FBtr0335495	Pka-C1	P12370	-1.11	0.00022	0.11	0.02	0	0
2L	9698998	9699058	-	FBgn0000273	FBtr0335495	Pka-C1	P12370	-1.11	0.00022	0.11	0.02	0	0
2L	9699048	9699054	-	FBgn0000273	FBtr0335495	Pka-C1	P12370	-1.11	0.00022	0.11	0.02	0	0
2L	9699219	9699240	-	FBgn0000273	FBtr0079852	Pka-C1	P12370	-1.11	0.00029	0.11	0.02	0	0
2L	9700901	9700964	+	FBgn0011207	FBtr0079847	pelo	P48612	1.06	1e-05	0.38	0.07	0	0
2L	9700910	9700964	+	FBgn0011207	FBtr0079847	pelo	P48612	1.06	1e-05	0.38	0.07	0	0
2L	9744215	9746436	-	FBgn0028704	FBtr0303909	Nckx30C	M9MRG0	-1.02	0.00019	0.24	0.03	0	0
2L	9763453	9763459	+	FBgn0025117	FBtr0079866	und	Q9VL89	1.2	0	0.03	0.62	0	0
2L	9897130	9897527	-	FBgn0004867	FBtr0345436	RpS2	M9PB84	1.1	0.343	0.11	0.15	0	0
2L	9897211	9897235	-	FBgn0004867	FBtr0330682	RpS2	M9PB84	1.1	0.343	0.11	0.15	0	0
2L	9897211	9897349	-	FBgn0004867	FBtr0330682	RpS2	M9PB84	1.1	0.343	0.11	0.15	0	0
2L	9897218	9897290	-	FBgn0004867	FBtr0330682	RpS2	M9PB84	1.1	0.343	0.11	0.15	0	0
2L	9897273	9897279	-	FBgn0004867	FBtr0330682	RpS2	M9PB84	1.1	0.343	0.11	0.15	0	0
2L	9897368	9897386	-	FBgn0004867	FBtr0330682	RpS2	M9PB84	1.1	0.343	0.11	0.15	0	0
2L	9897372	9897417	-	FBgn0004867	FBtr0330682	RpS2	M9PB84	1.1	0.343	0.11	0.15	0	0
2L	9897372	9897438	-	FBgn0004867	FBtr0330682	RpS2	M9PB84	1.1	0.343	0.11	0.15	0	0
2L	9897427	9897451	-	FBgn0004867	FBtr0330682	RpS2	M9PB84	1.1	0.343	0.11	0.15	0	0
2L	9907704	9907836	-	FBgn0032156	FBtr0300869	CG13124	Q9VL73	-1.08	0	0.27	0.23	0	0
2L	9907704	9908425	-	FBgn0032156	FBtr0300869	CG13124	Q9VL73	-1.08	0	0.27	0.23	0	0
2L	9912543	9912579	-	FBgn0032157	FBtr0079901	Etl1	Q9VL72	-1.24	0.0242	0.26	0.53	0	0
2L	9920230	9920343	+	FBgn0032161	FBtr0331631	CG4594	Q9VL67	1.2	7e-05	-0.77	0	0	-1
2L	9921658	9921709	+	FBgn0032162	FBtr0331632	CG4592	Q9VL66	-1.07	0.00256	-0.1	0.05	0	0
2L	9938898	9938928	+	FBgn0032166	FBtr0300550	CG4619	Q7KTG0	-1.32	0.00631	0.11	0.09	0	0
2L	9947397	9947475	-	FBgn0032167	FBtr0345615	CG5853	Q9VL61	-1.67	0	-0.08	0.32	-1	0
2L	9947397	9947481	-	FBgn0032167	FBtr0345615	CG5853	Q9VL61	-1.67	0	-0.08	0.32	-1	0
2L	9947397	9947487	-	FBgn0032167	FBtr0345615	CG5853	Q9VL61	-1.67	0	-0.08	0.32	-1	0
2L	9947397	9947499	-	FBgn0032167	FBtr0345615	CG5853	Q9VL61	-1.67	0	-0.08	0.32	-1	0
2L	9957374	9957380	+	FBgn0032170	FBtr0343738	CG4658	Q9VL57	1.1	0	-0.05	0.44	0	0
2L	9957529	9957588	+	FBgn0032170	FBtr0343738	CG4658	Q9VL57	1.1	0	-0.05	0.44	0	0
2L	9967063	9967114	-	FBgn0015664	FBtr0310483	Dref	Q94883	1.28	5e-05	0.15	0.03	0	0
2L	9967390	9967585	+	FBgn0011272	FBtr0310482	RpL13	M9PFF0	1.13	0.0851	0.1	0.05	0	0
2L	9967412	9967469	+	FBgn0011272	FBtr0310482	RpL13	M9PFF0	1.13	0.0851	0.1	0.05	0	0
2L	9967480	9967585	+	FBgn0011272	FBtr0310482	RpL13	M9PFF0	1.13	0.0851	0.1	0.05	0	0
2L	9967584	9967634	+	FBgn0011272	FBtr0310482	RpL13	M9PFF0	1.13	0.0851	0.1	0.05	0	0
2L	10218875	10218887	-	FBgn0024320	FBtr0303906	Npc1a	Q9VL24	-1.03	0.00953	0.06	0.29	0	0
2L	10222696	10223145	+	FBgn0032195	FBtr0079949	CG4908	Q9VL22	-1.35	0.003	0.03	0.74	0	0
2L	10222729	10222753	+	FBgn0032195	FBtr0079950	CG4908	Q9VL22	-1.29	0.00226	0.03	0.74	0	0
2L	10222749	10222848	+	FBgn0032195	FBtr0079950	CG4908	Q9VL22	-1.29	0.00226	0.03	0.74	0	0
2L	10222769	10222856	+	FBgn0032195	FBtr0079950	CG4908	Q9VL22	-1.29	0.00226	0.03	0.74	0	0
2L	10222778	10222856	+	FBgn0032195	FBtr0079950	CG4908	Q9VL22	-1.29	0.00226	0.03	0.74	0	0
2L	10222790	10222856	+	FBgn0032195	FBtr0079950	CG4908	Q9VL22	-1.29	0.00226	0.03	0.74	0	0
2L	10222864	10222879	+	FBgn0032195	FBtr0079950	CG4908	Q9VL22	-1.29	0.00226	0.03	0.74	0	0
2L	10222871	10222952	+	FBgn0032195	FBtr0079950	CG4908	Q9VL22	-1.29	0.00226	0.03	0.74	0	0
2L	10222897	10222912	+	FBgn0032195	FBtr0079950	CG4908	Q9VL22	-1.29	0.00226	0.03	0.74	0	0
2L	10222908	10222920	+	FBgn0032195	FBtr0079950	CG4908	Q9VL22	-1.29	0.00226	0.03	0.74	0	0
2L	10222959	10223052	+	FBgn0032195	FBtr0079950	CG4908	Q9VL22	-1.29	0.00226	0.03	0.74	0	0
2L	10223004	10223052	+	FBgn0032195	FBtr0079950	CG4908	Q9VL22	-1.29	0.00226	0.03	0.74	0	0
2L	10223031	10223052	+	FBgn0032195	FBtr0079950	CG4908	Q9VL22	-1.29	0.00226	0.03	0.74	0	0
2L	10223040	10223052	+	FBgn0032195	FBtr0079950	CG4908	Q9VL22	-1.29	0.00226	0.03	0.74	0	0
2L	10239435	10239519	+	FBgn0004419	FBtr0079975	me31B	P23128	-1.09	0.417	0.1	0.09	0	0
2L	10239940	10239946	+	FBgn0004419	FBtr0079976	me31B	P23128	-1.08	0.41	0.1	0.09	0	0
2L	10239976	10240006	+	FBgn0004419	FBtr0079976	me31B	P23128	-1.08	0.41	0.1	0.09	0	0
2L	10240499	10240534	+	FBgn0004419	FBtr0079976	me31B	P23128	-1.08	0.41	0.1	0.09	0	0
2L	10246021	10246251	-	FBgn0024248	FBtr0333412	chico	Q9XTN2	1.17	5e-05	0.17	0.12	0	0
2L	10246032	10247026	-	FBgn0024248	FBtr0303904	chico	Q9XTN2	1.18	3e-05	0.17	0.12	0	0
2L	10246184	10246235	-	FBgn0024248	FBtr0333412	chico	Q9XTN2	1.17	5e-05	0.17	0.12	0	0
2L	10246184	10246322	-	FBgn0024248	FBtr0333412	chico	Q9XTN2	1.17	5e-05	0.17	0.12	0	0
2L	10246184	10246367	-	FBgn0024248	FBtr0333412	chico	Q9XTN2	1.17	5e-05	0.17	0.12	0	0
2L	10246243	10246267	-	FBgn0024248	FBtr0333412	chico	Q9XTN2	1.17	5e-05	0.17	0.12	0	0
2L	10246296	10246374	-	FBgn0024248	FBtr0333412	chico	Q9XTN2	1.17	5e-05	0.17	0.12	0	0
2L	10246431	10246512	-	FBgn0024248	FBtr0333412	chico	Q9XTN2	1.17	5e-05	0.17	0.12	0	0
2L	10246949	10246970	-	FBgn0024248	FBtr0333412	chico	Q9XTN2	1.17	5e-05	0.17	0.12	0	0
2L	10246953	10246977	-	FBgn0024248	FBtr0333412	chico	Q9XTN2	1.17	5e-05	0.17	0.12	0	0
2L	10249232	10249253	-	FBgn0000229	FBtr0080087	bsk	E1JHD6	-1.07	0.00463	-0.03	0.62	0	0
2L	10249232	10250283	-	FBgn0000229	FBtr0080087	bsk	E1JHD6	-1.07	0.00463	-0.03	0.62	0	0
2L	10249314	10249353	-	FBgn0000229	FBtr0300982	bsk	E1JHD6	-1.07	0.00845	-0.03	0.62	0	0
2L	10249375	10249414	-	FBgn0000229	FBtr0300982	bsk	E1JHD6	-1.07	0.00845	-0.03	0.62	0	0
2L	10249413	10249455	-	FBgn0000229	FBtr0300982	bsk	E1JHD6	-1.07	0.00845	-0.03	0.62	0	0
2L	10249454	10249568	-	FBgn0000229	FBtr0300982	bsk	E1JHD6	-1.07	0.00845	-0.03	0.62	0	0
2L	10249575	10249629	-	FBgn0000229	FBtr0302378	bsk	E1JHD6	-1.07	0.00845	-0.03	0.62	0	0
2L	10249629	10249650	-	FBgn0000229	FBtr0302378	bsk	E1JHD6	-1.07	0.00845	-0.03	0.62	0	0
2L	10250339	10250375	-	FBgn0000229	FBtr0080087	bsk	E1JHD6	-1.07	0.00463	-0.03	0.62	0	0
2L	10250402	10250450	-	FBgn0000229	FBtr0080087	bsk	E1JHD6	-1.07	0.00463	-0.03	0.62	0	0
2L	10250413	10250434	-	FBgn0000229	FBtr0080087	bsk	E1JHD6	-1.07	0.00463	-0.03	0.62	0	0
2L	10268885	10268960	+	FBgn0032205	FBtr0079985	CG4957	Q9VL11	1.17	5e-05	0.17	0.04	0	0
2L	10268895	10268960	+	FBgn0032205	FBtr0079985	CG4957	Q9VL11	1.17	5e-05	0.17	0.04	0	0
2L	10268926	10268960	+	FBgn0032205	FBtr0079985	CG4957	Q9VL11	1.17	5e-05	0.17	0.04	0	0
2L	10270079	10270114	+	FBgn0260750	FBtr0079986	Mulk	Q9VL10	-1.36	0.00311	-0.13	0.08	0	0
2L	10291124	10292220	-	FBgn0032208	FBtr0080074	CG5604	Q9VL06	1.74	0	0	0.98	1	0
2L	10303884	10303911	-	FBgn0005322	FBtr0343612	nmd	Q9VL02	1.25	0.00159	-0.01	0.83	0	0
2L	10306979	10306994	+	FBgn0032214	FBtr0079987	CG4968	Q9VL00	1.09	0.0053	0.03	0.78	0	0
2L	10314311	10314363	-	FBgn0032216	FBtr0080061	CG5384	Q9VKZ8	1.05	0.0106	0.23	0	0	0
2L	10320025	10322944	-	FBgn0032218	FBtr0331667	CG5381	Q9VKZ6	1.01	0	-0.21	0	0	0
2L	10322564	10322726	+	FBgn0032219	FBtr0079989	CG4995	Q9VKZ5	1.16	0	-0.35	0.05	0	0
2L	10322593	10322754	+	FBgn0032219	FBtr0079990	CG4995	Q9VKZ5	1.16	0	-0.35	0.05	0	0
2L	10322742	10322754	+	FBgn0032219	FBtr0079990	CG4995	Q9VKZ5	1.16	0	-0.35	0.05	0	0
2L	10322758	10322770	+	FBgn0032219	FBtr0079990	CG4995	Q9VKZ5	1.16	0	-0.35	0.05	0	0
2L	10322776	10322782	+	FBgn0032219	FBtr0079990	CG4995	Q9VKZ5	1.16	0	-0.35	0.05	0	0
2L	10322934	10322949	-	FBgn0032218	FBtr0331667	CG5381	Q9VKZ6	1.01	0	-0.21	0	0	0
2L	10323016	10323022	-	FBgn0032218	FBtr0331667	CG5381	Q9VKZ6	1.01	0	-0.21	0	0	0
2L	10323032	10323038	-	FBgn0032218	FBtr0331667	CG5381	Q9VKZ6	1.01	0	-0.21	0	0	0
2L	10323032	10323047	-	FBgn0032218	FBtr0331667	CG5381	Q9VKZ6	1.01	0	-0.21	0	0	0
2L	10331488	10331518	+	FBgn0032222	FBtr0079992	CG5037	Q9VKZ1	-1.2	0	-0.21	0.71	0	0
2L	10331507	10331513	+	FBgn0032222	FBtr0079992	CG5037	Q9VKZ1	-1.2	0	-0.21	0.71	0	0
2L	10331571	10331580	+	FBgn0032222	FBtr0079992	CG5037	Q9VKZ1	-1.2	0	-0.21	0.71	0	0
2L	10386679	10386700	+	FBgn0032236	FBtr0080007	mRpS7	M9PCL5	-1.08	0	0.05	0.36	0	0
2L	10386735	10386741	+	FBgn0032236	FBtr0080007	mRpS7	M9PCL5	-1.08	0	0.05	0.36	0	0
2L	10404012	10404030	-	FBgn0032240	FBtr0100253	CG17768	Q9VKW8	1.03	0.00034	0.32	0.01	0	0
2L	10404046	10404085	-	FBgn0032240	FBtr0100253	CG17768	Q9VKW8	1.03	0.00034	0.32	0.01	0	0
2L	10404123	10404132	-	FBgn0032240	FBtr0100253	CG17768	Q9VKW8	1.03	0.00034	0.32	0.01	0	0
2L	10404193	10404217	-	FBgn0032240	FBtr0100253	CG17768	Q9VKW8	1.03	0.00034	0.32	0.01	0	0
2L	10404355	10404379	-	FBgn0032240	FBtr0100253	CG17768	Q9VKW8	1.03	0.00034	0.32	0.01	0	0
2L	10404384	10404465	-	FBgn0032240	FBtr0100253	CG17768	Q9VKW8	1.03	0.00034	0.32	0.01	0	0
2L	10404384	10404654	-	FBgn0032240	FBtr0100253	CG17768	Q9VKW8	1.03	0.00034	0.32	0.01	0	0
2L	10404384	10404669	-	FBgn0032240	FBtr0100253	CG17768	Q9VKW8	1.03	0.00034	0.32	0.01	0	0
2L	10404384	10404842	-	FBgn0032240	FBtr0100253	CG17768	Q9VKW8	1.03	0.00034	0.32	0.01	0	0
2L	10404384	10404905	-	FBgn0032240	FBtr0100253	CG17768	Q9VKW8	1.03	0.00034	0.32	0.01	0	0
2L	10404384	10404920	-	FBgn0032240	FBtr0100253	CG17768	Q9VKW8	1.03	0.00034	0.32	0.01	0	0
2L	10404384	10405058	-	FBgn0032240	FBtr0100253	CG17768	Q9VKW8	1.03	0.00034	0.32	0.01	0	0
2L	10404384	10405136	-	FBgn0032240	FBtr0100253	CG17768	Q9VKW8	1.03	0.00034	0.32	0.01	0	0
2L	10404389	10404425	-	FBgn0032240	FBtr0100253	CG17768	Q9VKW8	1.03	0.00034	0.32	0.01	0	0
2L	10404535	10404640	-	FBgn0032240	FBtr0100253	CG17768	Q9VKW8	1.03	0.00034	0.32	0.01	0	0
2L	10404692	10404740	-	FBgn0032240	FBtr0100253	CG17768	Q9VKW8	1.03	0.00034	0.32	0.01	0	0
2L	10404733	10404849	-	FBgn0032240	FBtr0100253	CG17768	Q9VKW8	1.03	0.00034	0.32	0.01	0	0
2L	10404841	10404862	-	FBgn0032240	FBtr0100253	CG17768	Q9VKW8	1.03	0.00034	0.32	0.01	0	0
2L	10404907	10404964	-	FBgn0032240	FBtr0100253	CG17768	Q9VKW8	1.03	0.00034	0.32	0.01	0	0
2L	10405105	10405168	-	FBgn0032240	FBtr0100253	CG17768	Q9VKW8	1.03	0.00034	0.32	0.01	0	0
2L	10405119	10405143	-	FBgn0032240	FBtr0100253	CG17768	Q9VKW8	1.03	0.00034	0.32	0.01	0	0
2L	10405119	10405149	-	FBgn0032240	FBtr0100253	CG17768	Q9VKW8	1.03	0.00034	0.32	0.01	0	0
2L	10408495	10408513	+	FBgn0025366	FBtr0331641	Ip259	O76994	1.01	0	0.32	0.01	0	0
2L	10408516	10408543	+	FBgn0025366	FBtr0331641	Ip259	O76994	1.01	0	0.32	0.01	0	0
2L	10408522	10408543	+	FBgn0025366	FBtr0331641	Ip259	O76994	1.01	0	0.32	0.01	0	0
2L	10408537	10408543	+	FBgn0025366	FBtr0331641	Ip259	O76994	1.01	0	0.32	0.01	0	0
2L	10414065	10414074	+	FBgn0032243	FBtr0302039	Klp31E	Q9VKW4	1.01	0.00196	0.06	0.53	0	0
2L	10426508	10426580	-	FBgn0262601	FBtr0304118	SmB	Q05856	1.57	0.00147	0.08	0.47	0	0
2L	10426554	10426617	-	FBgn0262601	FBtr0304118	SmB	Q05856	1.57	0.00147	0.08	0.47	0	0
2L	10427010	10427031	+	FBgn0267330	FBtr0080022	KdelR	O76767	-1.04	0	0.08	0.29	0	0
2L	10427031	10427052	+	FBgn0267330	FBtr0080022	KdelR	O76767	-1.04	0	0.08	0.29	0	0
2L	10428828	10428837	+	FBgn0032247	FBtr0080024	CG5188	Q9VKV9	-1.33	0.00035	0.23	0.08	0	0
2L	10430772	10430841	-	FBgn0032248	FBtr0080044	Bug22	Q9VKV8	-1.07	0.291	0.19	0.66	0	0
2L	10430856	10430868	-	FBgn0032248	FBtr0080044	Bug22	Q9VKV8	-1.07	0.291	0.19	0.66	0	0
2L	10437609	10437621	+	FBgn0027052	FBtr0080027	CHIP	Q9XYW6	1.16	0.0493	0.07	0.33	0	0
2L	10437655	10437691	+	FBgn0027052	FBtr0080027	CHIP	Q9XYW6	1.16	0.0493	0.07	0.33	0	0
2L	10455822	10455844	-	FBgn0032253	FBtr0321259	CG5322	Q9VKV2	-1.72	7e-05	0.23	0.02	-1	0
2L	10455822	10455935	-	FBgn0032253	FBtr0321259	CG5322	Q9VKV2	-1.72	7e-05	0.23	0.02	-1	0
2L	10455822	10455994	-	FBgn0032253	FBtr0321259	CG5322	Q9VKV2	-1.72	7e-05	0.23	0.02	-1	0
2L	10456078	10456132	-	FBgn0032253	FBtr0321259	CG5322	Q9VKV2	-1.72	7e-05	0.23	0.02	-1	0
2L	10456078	10456168	-	FBgn0032253	FBtr0321259	CG5322	Q9VKV2	-1.72	7e-05	0.23	0.02	-1	0
2L	10456149	10456191	-	FBgn0032253	FBtr0321259	CG5322	Q9VKV2	-1.72	7e-05	0.23	0.02	-1	0
2L	10506095	10506753	-	FBgn0086347	FBtr0080035	Myo31DF	M9MRS7	-1.13	0.123	0.26	0.02	0	0
2L	10506248	10506284	-	FBgn0086347	FBtr0080036	Myo31DF	M9MRS7	-1.14	0.0586	0.26	0.02	0	0
2L	10506550	10506595	-	FBgn0086347	FBtr0080036	Myo31DF	M9MRS7	-1.14	0.0586	0.26	0.02	0	0
2L	10681936	10681948	+	FBgn0032281	FBtr0336847	CG17107	Q9VKS2	2.25	0	0.38	0.04	1	0
2L	10735970	10735985	-	FBgn0027868	FBtr0080121	Nup107	Q9V466	-1.16	0.00097	0.19	0	0	0
2L	10800902	10800908	-	FBgn0051869	FBtr0290246	CG31869	Q9VKQ0	-1.18	0.00372	0.26	0.18	0	0
2L	10800943	10800952	-	FBgn0051869	FBtr0290246	CG31869	Q9VKQ0	-1.18	0.00372	0.26	0.18	0	0
2L	10800943	10801003	-	FBgn0051869	FBtr0290246	CG31869	Q9VKQ0	-1.18	0.00372	0.26	0.18	0	0
2L	10842459	10842495	-	FBgn0032305	FBtr0080187	CG6700	Q9VKP5	-1.05	0.0007	0.41	0.06	0	0
2L	10849515	10849534	-	FBgn0004363	FBtr0100584	porin	Q94920	1.04	0.313	-0.05	0.44	0	0
2L	10849544	10849574	-	FBgn0004363	FBtr0100584	porin	Q94920	1.04	0.313	-0.05	0.44	0	0
2L	10849585	10849597	-	FBgn0004363	FBtr0100584	porin	Q94920	1.04	0.313	-0.05	0.44	0	0
2L	10849615	10849795	-	FBgn0004363	FBtr0100584	porin	Q94920	1.04	0.313	-0.05	0.44	0	0
2L	10849701	10849719	-	FBgn0004363	FBtr0100584	porin	Q94920	1.04	0.313	-0.05	0.44	0	0
2L	10849727	10849751	-	FBgn0004363	FBtr0100584	porin	Q94920	1.04	0.313	-0.05	0.44	0	0
2L	10849881	10850010	-	FBgn0004363	FBtr0100584	porin	Q94920	1.04	0.313	-0.05	0.44	0	0
2L	10850038	10850074	-	FBgn0004363	FBtr0100584	porin	Q94920	1.04	0.313	-0.05	0.44	0	0
2L	10850070	10850091	-	FBgn0004363	FBtr0100584	porin	Q94920	1.04	0.313	-0.05	0.44	0	0
2L	10850125	10850347	-	FBgn0004363	FBtr0100584	porin	Q94920	1.04	0.313	-0.05	0.44	0	0
2L	10850220	10850226	-	FBgn0004363	FBtr0080183	porin	Q94920	1.03	0.301	-0.05	0.44	0	0
2L	10850282	10850318	-	FBgn0004363	FBtr0080183	porin	Q94920	1.03	0.301	-0.05	0.44	0	0
2L	10850282	10850384	-	FBgn0004363	FBtr0100584	porin	Q94920	1.04	0.313	-0.05	0.44	0	0
2L	10850350	10850449	-	FBgn0004363	FBtr0100584	porin	Q94920	1.04	0.313	-0.05	0.44	0	0
2L	10850350	10850470	-	FBgn0004363	FBtr0100584	porin	Q94920	1.04	0.313	-0.05	0.44	0	0
2L	10850532	10850571	-	FBgn0004363	FBtr0100584	porin	Q94920	1.04	0.313	-0.05	0.44	0	0
2L	10850532	10850577	-	FBgn0004363	FBtr0100584	porin	Q94920	1.04	0.313	-0.05	0.44	0	0
2L	10850592	10850616	-	FBgn0004363	FBtr0100584	porin	Q94920	1.04	0.313	-0.05	0.44	0	0
2L	10850592	10850643	-	FBgn0004363	FBtr0100584	porin	Q94920	1.04	0.313	-0.05	0.44	0	0
2L	10850639	10850696	-	FBgn0004363	FBtr0100584	porin	Q94920	1.04	0.313	-0.05	0.44	0	0
2L	10850639	10850708	-	FBgn0004363	FBtr0100584	porin	Q94920	1.04	0.313	-0.05	0.44	0	0
2L	10850707	10850713	-	FBgn0004363	FBtr0100584	porin	Q94920	1.04	0.313	-0.05	0.44	0	0
2L	10972312	10972345	+	FBgn0032322	FBtr0329948	CG16743	M9PFK3	1.28	0	0.25	0.12	0	0
2L	10976981	10976990	+	FBgn0041781	FBtr0329949	SCAR	F2FB81	1	0.00662	0.12	0.23	0	0
2L	11000827	11000851	-	FBgn0000146	FBtr0112793	aub	O76922	-1.02	0.0458	-0.09	0.32	0	0
2L	11000827	11000866	-	FBgn0000146	FBtr0112793	aub	O76922	-1.02	0.0458	-0.09	0.32	0	0
2L	11000982	11000997	-	FBgn0000146	FBtr0112793	aub	O76922	-1.02	0.0458	-0.09	0.32	0	0
2L	11000990	11001023	-	FBgn0000146	FBtr0112793	aub	O76922	-1.02	0.0458	-0.09	0.32	0	0
2L	11001013	11001019	-	FBgn0000146	FBtr0112793	aub	O76922	-1.02	0.0458	-0.09	0.32	0	0
2L	11011010	11011019	-	FBgn0032329	FBtr0080162	Art8	Q8SX32	-2.85	0	0.04	0.76	-1	0
2L	11011010	11011025	-	FBgn0032329	FBtr0080162	Art8	Q8SX32	-2.85	0	0.04	0.76	-1	0
2L	11011024	11011033	-	FBgn0032329	FBtr0080162	Art8	Q8SX32	-2.85	0	0.04	0.76	-1	0
2L	11100559	11100567	-	FBgn0032340	FBtr0080232	Ge-1	Q9VKK1	1.36	0	-0.1	0.12	0	0
2L	11100559	11100600	-	FBgn0032340	FBtr0080232	Ge-1	Q9VKK1	1.36	0	-0.1	0.12	0	0
2L	11100559	11100612	-	FBgn0032340	FBtr0080232	Ge-1	Q9VKK1	1.36	0	-0.1	0.12	0	0
2L	11100767	11100776	-	FBgn0032340	FBtr0080232	Ge-1	Q9VKK1	1.36	0	-0.1	0.12	0	0
2L	11120241	11120259	-	FBgn0027582	FBtr0080228	CG6230	Q9VKJ6	-1.1	0.344	-0.29	0	0	0
2L	11515780	11515788	-	FBgn0032363	FBtr0080246	CG6509	Q9VKG8	1.44	0	0.01	0.92	0	0
2L	11515790	11515808	-	FBgn0032363	FBtr0080246	CG6509	Q9VKG8	1.44	0	0.01	0.92	0	0
2L	11516697	11516703	-	FBgn0032363	FBtr0080246	CG6509	Q9VKG8	1.44	0	0.01	0.92	0	0
2L	11516861	11516882	-	FBgn0032363	FBtr0080246	CG6509	Q9VKG8	1.44	0	0.01	0.92	0	0
2L	11525952	11525991	-	FBgn0028490	FBtr0321293	CG31705	Q9VKG4	-1.07	0	0.18	0.1	0	0
2L	11525952	11525994	-	FBgn0028490	FBtr0321293	CG31705	Q9VKG4	-1.07	0	0.18	0.1	0	0
2L	11652454	11652463	+	FBgn0032371	FBtr0340565	CG4983	Q9VKF8	1.38	0	-0.67	0.01	0	0
2L	11694844	11694853	+	FBgn0032372	FBtr0080254	CG4988	Q9VKF7	-1.09	0.05	-0.09	0.22	0	0
2L	11842197	11842251	-	FBgn0264750	FBtr0344447	CG44008	M9PBA3	-1.19	0	-0.47	0.03	0	0
2L	11842199	11842259	-	FBgn0264750	FBtr0344447	CG44008	M9PBA3	-1.19	0	-0.47	0.03	0	0
2L	11842219	11842234	-	FBgn0264750	FBtr0344447	CG44008	M9PBA3	-1.19	0	-0.47	0.03	0	0
2L	11842294	11842360	-	FBgn0264750	FBtr0344447	CG44008	M9PBA3	-1.19	0	-0.47	0.03	0	0
2L	11842369	11842423	-	FBgn0264750	FBtr0344447	CG44008	M9PBA3	-1.19	0	-0.47	0.03	0	0
2L	11842369	11842429	-	FBgn0264750	FBtr0344447	CG44008	M9PBA3	-1.19	0	-0.47	0.03	0	0
2L	11842848	11842983	+	FBgn0040968	FBtr0344127	CG14933	Q9VKE7	1.58	0	0.21	0.06	0	0
2L	11842863	11842983	+	FBgn0040968	FBtr0344127	CG14933	Q9VKE7	1.58	0	0.21	0.06	0	0
2L	11842872	11842983	+	FBgn0040968	FBtr0344127	CG14933	Q9VKE7	1.58	0	0.21	0.06	0	0
2L	11842951	11842993	+	FBgn0040968	FBtr0344127	CG14933	Q9VKE7	1.58	0	0.21	0.06	0	0
2L	11842957	11842993	+	FBgn0040968	FBtr0344127	CG14933	Q9VKE7	1.58	0	0.21	0.06	0	0
2L	11842977	11842983	+	FBgn0040968	FBtr0344127	CG14933	Q9VKE7	1.58	0	0.21	0.06	0	0
2L	11850354	11850411	+	FBgn0032382	FBtr0303220	Mal-B2	Q8IPA2	-1.48	0	-0.45	0	0	0
2L	12038453	12038510	-	FBgn0032397	FBtr0080311	Tom70	Q9VKC8	-1.01	0.00131	-0.38	0	0	0
2L	12038460	12038493	-	FBgn0032397	FBtr0080311	Tom70	Q9VKC8	-1.01	0.00131	-0.38	0	0	0
2L	12040606	12040612	-	FBgn0032398	FBtr0080308	CG6766	Q9VKC7	1.03	0.00061	-0.21	0.01	0	0
2L	12040606	12040684	-	FBgn0032398	FBtr0080308	CG6766	Q9VKC7	1.03	0.00061	-0.21	0.01	0	0
2L	12055333	12055354	-	FBgn0028425	FBtr0346427	JhI-21	Q9VKC2	4.76	0	0.88	0.06	1	0
2L	12055333	12055480	-	FBgn0028425	FBtr0305089	JhI-21	Q9VKC2	4.83	0	0.88	0.06	1	0
2L	12055356	12055961	-	FBgn0028425	FBtr0346427	JhI-21	Q9VKC2	4.76	0	0.88	0.06	1	0
2L	12055356	12055973	-	FBgn0028425	FBtr0346427	JhI-21	Q9VKC2	4.76	0	0.88	0.06	1	0
2L	12055356	12055979	-	FBgn0028425	FBtr0346427	JhI-21	Q9VKC2	4.76	0	0.88	0.06	1	0
2L	12103780	12103843	+	FBgn0027081	FBtr0346436	Aats-thr	Q9VKB0	2.41	0	0.16	0.01	1	0
2L	12103836	12103887	+	FBgn0027081	FBtr0346436	Aats-thr	Q9VKB0	2.41	0	0.16	0.01	1	0
2L	12103869	12103887	+	FBgn0027081	FBtr0346436	Aats-thr	Q9VKB0	2.41	0	0.16	0.01	1	0
2L	12207742	12207772	+	FBgn0051759	FBtr0290240	CG31759	Q8IP91	1.13	0.00032	-0.03	0.84	0	0
2L	12207751	12207772	+	FBgn0051759	FBtr0290240	CG31759	Q8IP91	1.13	0.00032	-0.03	0.84	0	0
2L	12207772	12207865	+	FBgn0051759	FBtr0290240	CG31759	Q8IP91	1.13	0.00032	-0.03	0.84	0	0
2L	12207929	12207935	+	FBgn0051759	FBtr0290240	CG31759	Q8IP91	1.13	0.00032	-0.03	0.84	0	0
2L	12208098	12208215	+	FBgn0051759	FBtr0290240	CG31759	Q8IP91	1.13	0.00032	-0.03	0.84	0	0
2L	12240995	12241058	+	FBgn0000114	FBtr0331645	aret	Q8IP90	-1.06	0.00028	0.16	0.05	0	0
2L	12348315	12348336	+	FBgn0262475	FBtr0332233	bru-2	Q0E8R3	-1.03	0.00481	0.06	0.68	0	0
2L	12421733	12423331	-	FBgn0043841	FBtr0080389	vir-1	Q0E8R1	1.04	2e-05	-0.1	0.23	0	0
2L	12427653	12427686	-	FBgn0032429	FBtr0333094	CG5446	Q9VK90	1.08	0.153	0.33	0	0	0
2L	12444442	12444454	-	FBgn0032433	FBtr0333092	Oatp33Ea	Q9VK84	1.25	0	0.02	0.66	0	0
2L	12445708	12445723	-	FBgn0032433	FBtr0333092	Oatp33Ea	Q9VK84	1.25	0	0.02	0.66	0	0
2L	12539823	12539850	-	FBgn0259176	FBtr0300521	bun	Q24523	1.02	0.00015	0.16	0.05	0	0
2L	12539823	12539916	-	FBgn0259176	FBtr0300521	bun	Q24523	1.02	0.00015	0.16	0.05	0	0
2L	12540211	12540319	-	FBgn0259176	FBtr0300521	bun	Q24523	1.02	0.00015	0.16	0.05	0	0
2L	12540272	12540392	-	FBgn0259176	FBtr0300521	bun	Q24523	1.02	0.00015	0.16	0.05	0	0
2L	12540454	12540463	-	FBgn0259176	FBtr0300521	bun	Q24523	1.02	0.00015	0.16	0.05	0	0
2L	12540529	12540547	-	FBgn0259176	FBtr0300521	bun	Q24523	1.02	0.00015	0.16	0.05	0	0
2L	12540684	12540732	-	FBgn0259176	FBtr0300521	bun	Q24523	1.02	0.00015	0.16	0.05	0	0
2L	12540724	12540748	-	FBgn0259176	FBtr0300521	bun	Q24523	1.02	0.00015	0.16	0.05	0	0
2L	12540744	12540792	-	FBgn0259176	FBtr0300521	bun	Q24523	1.02	0.00015	0.16	0.05	0	0
2L	12540820	12540853	-	FBgn0259176	FBtr0300521	bun	Q24523	1.02	0.00015	0.16	0.05	0	0
2L	12540866	12540875	-	FBgn0259176	FBtr0300521	bun	Q24523	1.02	0.00015	0.16	0.05	0	0
2L	12545757	12546075	-	FBgn0259176	FBtr0300523	bun	Q24523	1.03	0.00162	0.16	0.05	0	0
2L	12545894	12545918	-	FBgn0259176	FBtr0300523	bun	Q24523	1.03	0.00162	0.16	0.05	0	0
2L	12545894	12545999	-	FBgn0259176	FBtr0300523	bun	Q24523	1.03	0.00162	0.16	0.05	0	0
2L	12546090	12546174	-	FBgn0259176	FBtr0300523	bun	Q24523	1.03	0.00162	0.16	0.05	0	0
2L	12546185	12546245	-	FBgn0259176	FBtr0300523	bun	Q24523	1.03	0.00162	0.16	0.05	0	0
2L	12546234	12546258	-	FBgn0259176	FBtr0300523	bun	Q24523	1.03	0.00162	0.16	0.05	0	0
2L	12546234	12546267	-	FBgn0259176	FBtr0300523	bun	Q24523	1.03	0.00162	0.16	0.05	0	0
2L	12546291	12546330	-	FBgn0259176	FBtr0300523	bun	Q24523	1.03	0.00162	0.16	0.05	0	0
2L	12546332	12546338	-	FBgn0259176	FBtr0300523	bun	Q24523	1.03	0.00162	0.16	0.05	0	0
2L	12546332	12546344	-	FBgn0259176	FBtr0300523	bun	Q24523	1.03	0.00162	0.16	0.05	0	0
2L	12546354	12546387	-	FBgn0259176	FBtr0300523	bun	Q24523	1.03	0.00162	0.16	0.05	0	0
2L	12546383	12546407	-	FBgn0259176	FBtr0300523	bun	Q24523	1.03	0.00162	0.16	0.05	0	0
2L	12704400	12704431	-	FBgn0032450	FBtr0329925	CG5776	Q9VK63	1.06	0.29	0.09	0.91	0	0
2L	12712518	12712931	-	FBgn0032454	FBtr0332410	CG5787	Q9VK59	1	0.00753	-0.49	0	0	0
2L	13000553	13000568	-	FBgn0032465	FBtr0080430	CG12404	Q9VK46	1.38	0	-0.18	0.22	0	0
2L	13004036	13004042	-	FBgn0265262	FBtr0336618	Vha68-1	M9PD18	-1.12	0.015	0.02	0.57	0	0
2L	13018850	13018859	-	FBgn0032467	FBtr0080428	CG9934	Q9VK44	1.2	4e-05	0.2	0	0	0
2L	13019162	13019240	-	FBgn0032467	FBtr0080428	CG9934	Q9VK44	1.2	4e-05	0.2	0	0	0
2L	13019244	13019256	-	FBgn0032467	FBtr0080428	CG9934	Q9VK44	1.2	4e-05	0.2	0	0	0
2L	13019244	13019283	-	FBgn0032467	FBtr0080428	CG9934	Q9VK44	1.2	4e-05	0.2	0	0	0
2L	13019275	13019302	-	FBgn0032467	FBtr0080428	CG9934	Q9VK44	1.2	4e-05	0.2	0	0	0
2L	13019347	13019374	-	FBgn0032467	FBtr0080428	CG9934	Q9VK44	1.2	4e-05	0.2	0	0	0
2L	13021233	13021260	-	FBgn0028965	FBtr0080427	A16	Q9VK43	-1.04	0.00799	0.11	0.37	0	0
2L	13021246	13021270	-	FBgn0028965	FBtr0080427	A16	Q9VK43	-1.04	0.00799	0.11	0.37	0	0
2L	13165671	13165692	+	FBgn0024291	FBtr0080434	Sir2	Q9VK34	1.15	0.00088	0.36	0.38	0	0
2L	13165786	13165810	+	FBgn0024291	FBtr0080434	Sir2	Q9VK34	1.15	0.00088	0.36	0.38	0	0
2L	13179325	13179337	+	FBgn0032477	FBtr0080436	CG5287	Q9VK30	1.53	1e-05	0	1	0	0
2L	13192361	13192469	+	FBgn0032480	FBtr0080438	Edem2	Q9VK27	-1.21	0.128	-0.23	0.06	0	0
2L	13192478	13192538	+	FBgn0032480	FBtr0080438	Edem2	Q9VK27	-1.21	0.128	-0.23	0.06	0	0
2L	13192511	13192538	+	FBgn0032480	FBtr0080438	Edem2	Q9VK27	-1.21	0.128	-0.23	0.06	0	0
2L	13192515	13192620	+	FBgn0032480	FBtr0080438	Edem2	Q9VK27	-1.21	0.128	-0.23	0.06	0	0
2L	13192529	13192538	+	FBgn0032480	FBtr0080438	Edem2	Q9VK27	-1.21	0.128	-0.23	0.06	0	0
2L	13203095	13203155	-	FBgn0032481	FBtr0080488	CG16972	Q8SWW4	-1.04	8e-05	0.09	0.35	0	0
2L	13203157	13203163	-	FBgn0032481	FBtr0080488	CG16972	Q8SWW4	-1.04	8e-05	0.09	0.35	0	0
2L	13203157	13203169	-	FBgn0032481	FBtr0080488	CG16972	Q8SWW4	-1.04	8e-05	0.09	0.35	0	0
2L	13204122	13204137	+	FBgn0032482	FBtr0080439	Pect	Q9VK25	-1.21	0	-0.14	0.28	0	0
2L	13220059	13220074	+	FBgn0032486	FBtr0080444	CG5705	Q9VK20	-1.04	0.31	0.52	0	0	0
2L	13220070	13220082	+	FBgn0032486	FBtr0080444	CG5705	Q9VK20	-1.04	0.31	0.52	0	0	0
2L	13222365	13222413	-	FBgn0032487	FBtr0334755	Ski6	Q9VK19	-1.05	0.268	-0.25	0.04	0	0
2L	13222655	13222670	+	FBgn0032488	FBtr0080445	CG16812	Q9VK18	-1.19	0.0373	0.38	0.31	0	0
2L	13236542	13236563	+	FBgn0027586	FBtr0080449	CG5867	Q9Y143	-1.37	0	-0.41	0.01	0	0
2L	13240012	13240033	+	FBgn0032494	FBtr0334754	CG5945	Q9VK12	-3.2	0	-0.4	0	-1	0
2L	13267037	13267049	+	FBgn0264894	FBtr0334857	CG44085	M9ND82	-1	0	0.09	0.18	0	0
2L	13267068	13267095	+	FBgn0264894	FBtr0334857	CG44085	M9ND82	-1	0	0.09	0.18	0	0
2L	13267186	13267192	+	FBgn0264894	FBtr0334857	CG44085	M9ND82	-1	0	0.09	0.18	0	0
2L	13286409	13286422	-	FBgn0028406	FBtr0080478	Drep-4	Q9V3H0	1.07	0.00711	0.07	0.88	0	0
2L	13286882	13286909	+	FBgn0032499	FBtr0080460	Uvrag	Q9VK07	-1	0.0132	0.33	0.44	0	0
2L	13290060	13290090	+	FBgn0051729	FBtr0080461	CG31729	Q9VK06	-1.07	0.00207	0.1	0.15	0	0
2L	13290100	13290145	+	FBgn0051729	FBtr0080461	CG31729	Q9VK06	-1.07	0.00207	0.1	0.15	0	0
2L	13290193	13290277	+	FBgn0051729	FBtr0080461	CG31729	Q9VK06	-1.07	0.00207	0.1	0.15	0	0
2L	13290202	13290277	+	FBgn0051729	FBtr0080461	CG31729	Q9VK06	-1.07	0.00207	0.1	0.15	0	0
2L	13290210	13290264	+	FBgn0051729	FBtr0080461	CG31729	Q9VK06	-1.07	0.00207	0.1	0.15	0	0
2L	13290300	13290318	+	FBgn0051729	FBtr0080461	CG31729	Q9VK06	-1.07	0.00207	0.1	0.15	0	0
2L	13290355	13290382	+	FBgn0051729	FBtr0080461	CG31729	Q9VK06	-1.07	0.00207	0.1	0.15	0	0
2L	13290481	13290499	+	FBgn0051729	FBtr0080461	CG31729	Q9VK06	-1.07	0.00207	0.1	0.15	0	0
2L	13374277	13374301	+	FBgn0032513	FBtr0346420	CG6565	Q9VJZ2	-1.08	0	0.33	0.03	0	0
2L	13374389	13374434	+	FBgn0032513	FBtr0346420	CG6565	Q9VJZ2	-1.08	0	0.33	0.03	0	0
2L	13374463	13374493	+	FBgn0032513	FBtr0346420	CG6565	Q9VJZ2	-1.08	0	0.33	0.03	0	0
2L	13378415	13378439	-	FBgn0032514	FBtr0080470	CG9302	Q9VJZ1	1.51	0	-0.06	0.27	0	0
2L	13378441	13378453	-	FBgn0032514	FBtr0080470	CG9302	Q9VJZ1	1.51	0	-0.06	0.27	0	0
2L	13378452	13378464	-	FBgn0032514	FBtr0080470	CG9302	Q9VJZ1	1.51	0	-0.06	0.27	0	0
2L	13445569	13445587	-	FBgn0032524	FBtr0080519	CG9267	Q9VJX8	-1.1	2e-05	0.08	0.19	0	0
2L	13449432	13449486	-	FBgn0032525	FBtr0080518	Hsp60D	Q9VJX7	1.08	1e-05	-0.02	0.69	0	0
2L	13542430	13542532	+	FBgn0028941	FBtr0080508	CG16853	Q9V458	1.2	0.011	0.03	0.88	0	0
2L	13542513	13542543	+	FBgn0028941	FBtr0080508	CG16853	Q9V458	1.2	0.011	0.03	0.88	0	0
2L	13542562	13542651	+	FBgn0028941	FBtr0080508	CG16853	Q9V458	1.2	0.011	0.03	0.88	0	0
2L	13597048	13597063	-	FBgn0028513	FBtr0080512	CG9254	Q9VJW8	-1.09	0.00029	0.03	0.75	0	0
2L	13597107	13597113	-	FBgn0028513	FBtr0080512	CG9254	Q9VJW8	-1.09	0.00029	0.03	0.75	0	0
2L	13597133	13597151	-	FBgn0028513	FBtr0080512	CG9254	Q9VJW8	-1.09	0.00029	0.03	0.75	0	0
2L	13642062	13642095	-	FBgn0028546	FBtr0080511	ics	Q9V428	-1.11	0	0.23	0	0	0
2L	13642109	13642130	-	FBgn0028546	FBtr0080511	ics	Q9V428	-1.11	0	0.23	0	0	0
2L	13642109	13642136	-	FBgn0028546	FBtr0080511	ics	Q9V428	-1.11	0	0.23	0	0	0
2L	13642192	13642225	-	FBgn0028546	FBtr0342906	ics	Q9V428	-1.11	0	0.23	0	0	0
2L	13642291	13642312	-	FBgn0028546	FBtr0342906	ics	Q9V428	-1.11	0	0.23	0	0	0
2L	13747052	13747082	+	FBgn0028541	FBtr0343657	TM9SF4	Q9V3N6	1.06	0.00388	-0.01	0.87	0	0
2L	13747063	13747093	+	FBgn0028541	FBtr0343657	TM9SF4	Q9V3N6	1.06	0.00388	-0.01	0.87	0	0
2L	13747072	13747093	+	FBgn0028541	FBtr0343657	TM9SF4	Q9V3N6	1.06	0.00388	-0.01	0.87	0	0
2L	13747081	13747093	+	FBgn0028541	FBtr0343657	TM9SF4	Q9V3N6	1.06	0.00388	-0.01	0.87	0	0
2L	13771056	13771240	+	FBgn0028541	FBtr0343657	TM9SF4	Q9V3N6	1.06	0.00388	-0.01	0.87	0	0
2L	13780868	13780901	+	FBgn0024846	FBtr0080534	p38b	O61443	-1.08	6e-05	-0.26	0.01	0	0
2L	13784155	13784169	+	FBgn0028539	FBtr0110941	CG31731	Q0E8Q7	1.01	0.00016	0.08	0.49	0	0
2L	13793583	13793589	+	FBgn0028538	FBtr0080537	Sec71	Q9VJW1	-1.16	0.039	0.03	0.58	0	0
2L	13793589	13793604	+	FBgn0028538	FBtr0080537	Sec71	Q9VJW1	-1.16	0.039	0.03	0.58	0	0
2L	13793616	13793640	+	FBgn0028538	FBtr0080537	Sec71	Q9VJW1	-1.16	0.039	0.03	0.58	0	0
2L	13835029	13835038	-	FBgn0260407	FBtr0080566	mRpS23	Q8IP62	-1.89	2e-05	0.1	0.04	-1	0
2L	13904114	13904159	-	FBgn0019890	FBtr0343669	Smg5	Q9V414	1.25	0.00424	-0.17	0.03	0	0
2L	13904114	13904165	-	FBgn0019890	FBtr0343669	Smg5	Q9V414	1.25	0.00424	-0.17	0.03	0	0
2L	13904353	13904368	-	FBgn0019890	FBtr0080562	Smg5	Q9V414	1.25	0.00467	-0.17	0.03	0	0
2L	13904367	13904394	-	FBgn0019890	FBtr0080562	Smg5	Q9V414	1.25	0.00467	-0.17	0.03	0	0
2L	13904467	13904488	-	FBgn0019890	FBtr0080561	Smg5	Q9V414	1.28	0.00537	-0.17	0.03	0	0
2L	13904494	13904521	-	FBgn0019890	FBtr0080561	Smg5	Q9V414	1.28	0.00537	-0.17	0.03	0	0
2L	13904577	13904628	-	FBgn0019890	FBtr0080561	Smg5	Q9V414	1.28	0.00537	-0.17	0.03	0	0
2L	13906545	13906581	+	FBgn0012037	FBtr0080553	Ance	Q10714	-1.07	0	0.24	0.01	0	0
2L	13966939	13967011	-	FBgn0028543	FBtr0080618	NimB2	Q7KTA1	1.08	5e-05	0.36	0	0	0
2L	13976196	13976236	-	FBgn0259896	FBtr0343644	NimC1	M9PBB4	3.24	0	-0.36	0.04	1	0
2L	14013126	14015795	+	FBgn0027348	FBtr0346624	bgm	B5RIV0	-1.7	0.00135	-0.7	0	-1	-1
2L	14020163	14020172	-	FBgn0001967	FBtr0290243	NimC3	Q9VJU2	1.12	0	0.96	0	0	1
2L	14110685	14110707	-	FBgn0051769	FBtr0080602	CG31769	Q8SZK5	-1.08	0	0.05	0.69	0	0
2L	14334234	14334243	+	FBgn0028916	FBtr0080624	CG33090	Q7KT91	-1.34	0.0164	0.19	0.02	0	0
2L	14357064	14357091	+	FBgn0015791	FBtr0080627	Rab14	Q86BK8	-1.01	0.19	-0.06	0.48	0	0
2L	14357090	14357144	+	FBgn0015791	FBtr0080627	Rab14	Q86BK8	-1.01	0.19	-0.06	0.48	0	0
2L	14357140	14357152	+	FBgn0015791	FBtr0080627	Rab14	Q86BK8	-1.01	0.19	-0.06	0.48	0	0
2L	14408742	14408811	-	FBgn0004858	FBtr0342915	elB	Q9VJS8	1.14	2e-05	0.06	0.9	0	0
2L	14408810	14408849	-	FBgn0004858	FBtr0342915	elB	Q9VJS8	1.14	2e-05	0.06	0.9	0	0
2L	14408866	14408881	-	FBgn0004858	FBtr0342915	elB	Q9VJS8	1.14	2e-05	0.06	0.9	0	0
2L	14408914	14408935	-	FBgn0004858	FBtr0342915	elB	Q9VJS8	1.14	2e-05	0.06	0.9	0	0
2L	14408969	14408990	-	FBgn0004858	FBtr0342915	elB	Q9VJS8	1.14	2e-05	0.06	0.9	0	0
2L	14409008	14409038	-	FBgn0004858	FBtr0342915	elB	Q9VJS8	1.14	2e-05	0.06	0.9	0	0
2L	14409015	14409066	-	FBgn0004858	FBtr0342915	elB	Q9VJS8	1.14	2e-05	0.06	0.9	0	0
2L	14409072	14409087	-	FBgn0004858	FBtr0342915	elB	Q9VJS8	1.14	2e-05	0.06	0.9	0	0
2L	14409105	14409117	-	FBgn0004858	FBtr0342915	elB	Q9VJS8	1.14	2e-05	0.06	0.9	0	0
2L	14409285	14409291	-	FBgn0004858	FBtr0342915	elB	Q9VJS8	1.14	2e-05	0.06	0.9	0	0
2L	14409314	14409431	-	FBgn0004858	FBtr0342915	elB	Q9VJS8	1.14	2e-05	0.06	0.9	0	0
2L	14688767	14688791	-	FBgn0003016	FBtr0301496	osp	Q27421	-1.02	6e-05	0.19	0.53	0	0
2L	14688851	14688869	-	FBgn0003016	FBtr0301496	osp	Q27421	-1.02	6e-05	0.19	0.53	0	0
2L	14688911	14689058	-	FBgn0003016	FBtr0301496	osp	Q27421	-1.02	6e-05	0.19	0.53	0	0
2L	14689066	14689117	-	FBgn0003016	FBtr0301496	osp	Q27421	-1.02	6e-05	0.19	0.53	0	0
2L	14849122	14849166	-	FBgn0028886	FBtr0080686	CG15279	Q9VJR4	-1.31	0.017	-0.11	0.44	0	0
2L	15009597	15009675	-	FBgn0261882	FBtr0080727	l(2)35Bc	M9MSI6	1.18	0.00252	0.21	0.15	0	0
2L	15016337	15016451	+	FBgn0260446	FBtr0304732	GABA-B-R1	Q9V3Q9	1.08	0.00077	0.15	0.18	0	0
2L	15016346	15016451	+	FBgn0260446	FBtr0304732	GABA-B-R1	Q9V3Q9	1.08	0.00077	0.15	0.18	0	0
2L	15016369	15016459	+	FBgn0260446	FBtr0304732	GABA-B-R1	Q9V3Q9	1.08	0.00077	0.15	0.18	0	0
2L	15016424	15016451	+	FBgn0260446	FBtr0304732	GABA-B-R1	Q9V3Q9	1.08	0.00077	0.15	0.18	0	0
2L	15016541	15016565	+	FBgn0260446	FBtr0304732	GABA-B-R1	Q9V3Q9	1.08	0.00077	0.15	0.18	0	0
2L	15016625	15016658	+	FBgn0260446	FBtr0304732	GABA-B-R1	Q9V3Q9	1.08	0.00077	0.15	0.18	0	0
2L	15016688	15016694	+	FBgn0260446	FBtr0304732	GABA-B-R1	Q9V3Q9	1.08	0.00077	0.15	0.18	0	0
2L	15016969	15017128	+	FBgn0260446	FBtr0304732	GABA-B-R1	Q9V3Q9	1.08	0.00077	0.15	0.18	0	0
2L	15016983	15016998	+	FBgn0260446	FBtr0304732	GABA-B-R1	Q9V3Q9	1.08	0.00077	0.15	0.18	0	0
2L	15016989	15016998	+	FBgn0260446	FBtr0304732	GABA-B-R1	Q9V3Q9	1.08	0.00077	0.15	0.18	0	0
2L	15017011	15017128	+	FBgn0260446	FBtr0304732	GABA-B-R1	Q9V3Q9	1.08	0.00077	0.15	0.18	0	0
2L	15017029	15017128	+	FBgn0260446	FBtr0304732	GABA-B-R1	Q9V3Q9	1.08	0.00077	0.15	0.18	0	0
2L	15017047	15017128	+	FBgn0260446	FBtr0304732	GABA-B-R1	Q9V3Q9	1.08	0.00077	0.15	0.18	0	0
2L	15017224	15021094	+	FBgn0260446	FBtr0304732	GABA-B-R1	Q9V3Q9	1.08	0.00077	0.15	0.18	0	0
2L	15053431	15053447	-	FBgn0000317	FBtr0343687	ck	G7H829	-1.22	0.00947	0.26	0.44	0	0
2L	15053447	15053468	-	FBgn0000317	FBtr0343687	ck	G7H829	-1.22	0.00947	0.26	0.44	0	0
2L	15057646	15057652	-	FBgn0000317	FBtr0343687	ck	G7H829	-1.22	0.00947	0.26	0.44	0	0
2L	15057740	15057758	-	FBgn0000317	FBtr0343687	ck	G7H829	-1.22	0.00947	0.26	0.44	0	0
2L	15060634	15060733	-	FBgn0010422	FBtr0332475	TfIIS	M9PFV9	-1.02	0.56	0.13	0.1	0	0
2L	15067656	15070148	-	FBgn0024183	FBtr0080718	vig	Q9V426	-1.26	0.00034	0.06	0.35	0	0
2L	15070148	15070214	-	FBgn0024183	FBtr0080718	vig	Q9V426	-1.26	0.00034	0.06	0.35	0	0
2L	15070221	15070227	-	FBgn0024183	FBtr0080718	vig	Q9V426	-1.26	0.00034	0.06	0.35	0	0
2L	15245692	15245704	-	FBgn0028516	FBtr0080715	ZnT35C	Q8IP48	1.12	0.00229	-0.28	0	0	0
2L	15245696	15245708	-	FBgn0028516	FBtr0080715	ZnT35C	Q8IP48	1.12	0.00229	-0.28	0	0	0
2L	15270079	15270085	-	FBgn0261268	FBtr0302159	Cul3	Q8IP45	-1	0.164	0.16	0	0	0
2L	15270183	15270201	-	FBgn0261268	FBtr0302159	Cul3	Q8IP45	-1	0.164	0.16	0	0	0
2L	15752295	15752316	+	FBgn0001986	FBtr0080760	l(2)35Df	Q9Y134	1.1	0.0334	0.03	0.53	0	0
2L	15760568	15762262	-	FBgn0001987	FBtr0343721	Gli	Q7KT70	-1.08	0.00013	0.08	0.19	0	0
2L	15762266	15762296	-	FBgn0001987	FBtr0343721	Gli	Q7KT70	-1.08	0.00013	0.08	0.19	0	0
2L	15762302	15762308	-	FBgn0001987	FBtr0343721	Gli	Q7KT70	-1.08	0.00013	0.08	0.19	0	0
2L	16000533	16000632	+	FBgn0028644	FBtr0343726	beat-Ic	Q9VJM4	-1.12	0.0587	0	0.98	0	0
2L	16000738	16000771	+	FBgn0028644	FBtr0343726	beat-Ic	Q9VJM4	-1.12	0.0587	0	0.98	0	0
2L	16000917	16000932	+	FBgn0028644	FBtr0343726	beat-Ic	Q9VJM4	-1.12	0.0587	0	0.98	0	0
2L	16000926	16000932	+	FBgn0028644	FBtr0343726	beat-Ic	Q9VJM4	-1.12	0.0587	0	0.98	0	0
2L	16000935	16000965	+	FBgn0028644	FBtr0343726	beat-Ic	Q9VJM4	-1.12	0.0587	0	0.98	0	0
2L	16001078	16001147	+	FBgn0028644	FBtr0343726	beat-Ic	Q9VJM4	-1.12	0.0587	0	0.98	0	0
2L	16001084	16001147	+	FBgn0028644	FBtr0343726	beat-Ic	Q9VJM4	-1.12	0.0587	0	0.98	0	0
2L	16231598	16231640	+	FBgn0261999	FBtr0303797	CG42817	Q8IP22	-1.06	0	0.08	0.4	0	0
2L	16231732	16231741	+	FBgn0261999	FBtr0303797	CG42817	Q8IP22	-1.06	0	0.08	0.4	0	0
2L	16231737	16231773	+	FBgn0261999	FBtr0303797	CG42817	Q8IP22	-1.06	0	0.08	0.4	0	0
2L	16231991	16232003	+	FBgn0261999	FBtr0303797	CG42817	Q8IP22	-1.06	0	0.08	0.4	0	0
2L	16232062	16232073	+	FBgn0261999	FBtr0303797	CG42817	Q8IP22	-1.06	0	0.08	0.4	0	0
2L	16249513	16249537	-	FBgn0024734	FBtr0080856	PRL-1	O61722	1.21	3e-05	-0.09	0.27	0	0
2L	16250083	16250134	-	FBgn0024734	FBtr0080856	PRL-1	O61722	1.21	3e-05	-0.09	0.27	0	0
2L	16250083	16257087	-	FBgn0024734	FBtr0080856	PRL-1	O61722	1.21	3e-05	-0.09	0.27	0	0
2L	16250083	16257093	-	FBgn0024734	FBtr0080856	PRL-1	O61722	1.21	3e-05	-0.09	0.27	0	0
2L	16250118	16251245	-	FBgn0024734	FBtr0332357	PRL-1	O61722	1.21	2e-05	-0.09	0.27	0	0
2L	16250118	16256132	-	FBgn0024734	FBtr0332358	PRL-1	O61722	1.21	1e-05	-0.09	0.27	0	0
2L	16251381	16251393	-	FBgn0024734	FBtr0332357	PRL-1	O61722	1.21	2e-05	-0.09	0.27	0	0
2L	16251381	16251411	-	FBgn0024734	FBtr0332357	PRL-1	O61722	1.21	2e-05	-0.09	0.27	0	0
2L	16251553	16251592	-	FBgn0024734	FBtr0332357	PRL-1	O61722	1.21	2e-05	-0.09	0.27	0	0
2L	16251629	16251758	-	FBgn0024734	FBtr0332357	PRL-1	O61722	1.21	2e-05	-0.09	0.27	0	0
2L	16257282	16257339	-	FBgn0024734	FBtr0080856	PRL-1	O61722	1.21	3e-05	-0.09	0.27	0	0
2L	16257282	16257354	-	FBgn0024734	FBtr0080856	PRL-1	O61722	1.21	3e-05	-0.09	0.27	0	0
2L	16257450	16257462	-	FBgn0024734	FBtr0080856	PRL-1	O61722	1.21	3e-05	-0.09	0.27	0	0
2L	16287284	16287290	-	FBgn0001994	FBtr0343814	crp	Q9V406	1.34	0	0.19	0.04	0	0
2L	16287284	16287296	-	FBgn0001994	FBtr0343814	crp	Q9V406	1.34	0	0.19	0.04	0	0
2L	16287323	16287341	-	FBgn0001994	FBtr0343814	crp	Q9V406	1.34	0	0.19	0.04	0	0
2L	16287323	16287347	-	FBgn0001994	FBtr0343814	crp	Q9V406	1.34	0	0.19	0.04	0	0
2L	16287493	16287541	-	FBgn0001994	FBtr0343814	crp	Q9V406	1.34	0	0.19	0.04	0	0
2L	16299360	16299474	-	FBgn0028375	FBtr0080852	heix	Q9V3R8	-1.07	0.00062	-0.08	0.48	0	0
2L	16299497	16299518	-	FBgn0028375	FBtr0080852	heix	Q9V3R8	-1.07	0.00062	-0.08	0.48	0	0
2L	16307419	16307455	+	FBgn0011708	FBtr0080832	Syx5	A4V0S1	1.41	1e-05	-0.13	0.28	0	0
2L	16307608	16307653	+	FBgn0011708	FBtr0080831	Syx5	A4V0S1	1.41	2e-05	-0.13	0.28	0	0
2L	16307654	16307659	+	FBgn0011708	FBtr0080831	Syx5	A4V0S1	1.41	2e-05	-0.13	0.28	0	0
2L	16325027	16325139	-	FBgn0000250	FBtr0080847	cact	Q03017	-1.24	0	0.15	0.03	0	0
2L	16325158	16325188	-	FBgn0000250	FBtr0080847	cact	Q03017	-1.24	0	0.15	0.03	0	0
2L	16325242	16325323	-	FBgn0000250	FBtr0080847	cact	Q03017	-1.24	0	0.15	0.03	0	0
2L	16325524	16325572	-	FBgn0000250	FBtr0080845	cact	Q03017	-1.24	0	0.15	0.03	0	0
2L	16448386	16448413	-	FBgn0028523	FBtr0080880	CG5888	Q7KT58	-1.05	1e-05	0.51	0.01	0	0
2L	16542589	16542610	+	FBgn0051816	FBtr0080868	CG31816	Q8IP17	-1.35	0	0.19	0.54	0	0
2L	16542667	16542672	+	FBgn0051816	FBtr0080868	CG31816	Q8IP17	-1.35	0	0.19	0.54	0	0
2L	16545245	16545290	+	FBgn0259735	FBtr0300003	CG42389	B7YZW3	1.1	0.00369	0.19	0.45	0	0
2L	16545251	16545290	+	FBgn0259735	FBtr0300003	CG42389	B7YZW3	1.1	0.00369	0.19	0.45	0	0
2L	16557977	16558091	+	FBgn0259735	FBtr0300003	CG42389	B7YZW3	1.1	0.00369	0.19	0.45	0	0
2L	16558070	16558091	+	FBgn0259735	FBtr0300003	CG42389	B7YZW3	1.1	0.00369	0.19	0.45	0	0
2L	16715874	16715901	-	FBgn0062978	FBtr0303445	CG31808	F9VMG5	1.84	0	1.39	0	1	1
2L	16716003	16716132	-	FBgn0062978	FBtr0303445	CG31808	F9VMG5	1.84	0	1.39	0	1	1
2L	16716082	16716151	-	FBgn0062978	FBtr0303445	CG31808	F9VMG5	1.84	0	1.39	0	1	1
2L	16716094	16716112	+	FBgn0086907	FBtr0335141	Cyt-c-d	P04657	1.08	0.00017	0.12	0.12	0	0
2L	16754465	16754474	+	FBgn0032601	FBtr0343768	yellow-b	Q9VJI5	-1.73	0	0.22	0.01	-1	0
2L	16754577	16755698	+	FBgn0032601	FBtr0343768	yellow-b	Q9VJI5	-1.73	0	0.22	0.01	-1	0
2L	16767881	16767959	+	FBgn0264695	FBtr0307496	Mhc	M9ND95	-1.13	0	0.28	0.85	0	0
2L	16791650	16791692	+	FBgn0032603	FBtr0080908	CG17928	Q9VJI1	1.13	1e-05	-0.26	0.04	0	0
2L	16799101	16799128	+	FBgn0040260	FBtr0080912	Ugt36Bc	Q9VJH8	4.58	0	0.12	0.02	1	0
2L	16799110	16799128	+	FBgn0040260	FBtr0080912	Ugt36Bc	Q9VJH8	4.58	0	0.12	0.02	1	0
2L	16799668	16799746	+	FBgn0040260	FBtr0080912	Ugt36Bc	Q9VJH8	4.58	0	0.12	0.02	1	0
2L	16816977	16816989	+	FBgn0004797	FBtr0080917	mdy	Q960U8	-1.9	5e-05	-0.24	0.01	-1	0
2L	16816988	16817006	+	FBgn0004797	FBtr0080917	mdy	Q960U8	-1.9	5e-05	-0.24	0.01	-1	0
2L	16817283	16817340	+	FBgn0004797	FBtr0347182	mdy	Q960U8	-1.85	0.00017	-0.24	0.01	-1	0
2L	16817296	16817308	+	FBgn0004797	FBtr0347182	mdy	Q960U8	-1.85	0.00017	-0.24	0.01	-1	0
2L	16817312	16820122	+	FBgn0004797	FBtr0347182	mdy	Q960U8	-1.85	0.00017	-0.24	0.01	-1	0
2L	16817320	16820122	+	FBgn0004797	FBtr0347182	mdy	Q960U8	-1.85	0.00017	-0.24	0.01	-1	0
2L	16817343	16817355	+	FBgn0004797	FBtr0347182	mdy	Q960U8	-1.85	0.00017	-0.24	0.01	-1	0
2L	16817418	16820122	+	FBgn0004797	FBtr0347182	mdy	Q960U8	-1.85	0.00017	-0.24	0.01	-1	0
2L	16827080	16827143	+	FBgn0051739	FBtr0080919	CG31739	Q9VJH2	1.02	0.00548	0.06	0.19	0	0
2L	16827157	16827163	+	FBgn0051739	FBtr0080919	CG31739	Q9VJH2	1.02	0.00548	0.06	0.19	0	0
2L	16827424	16827436	+	FBgn0051739	FBtr0331623	CG31739	Q9VJH2	1.02	0.00459	0.06	0.19	0	0
2L	16827476	16827723	+	FBgn0051739	FBtr0331623	CG31739	Q9VJH2	1.02	0.00459	0.06	0.19	0	0
2L	16847086	16847101	-	FBgn0032614	FBtr0080927	CG13284	Q8IGQ3	-1.33	0	-0.63	0	0	0
2L	16910157	16910275	-	FBgn0026150	FBtr0304931	ApepP	Q9VJG0	1.04	0.184	-0.02	0.71	0	0
2L	16910237	16910267	-	FBgn0026150	FBtr0304931	ApepP	Q9VJG0	1.04	0.184	-0.02	0.71	0	0
2L	16910328	16910376	-	FBgn0026150	FBtr0080956	ApepP	Q9VJG0	1.04	0.183	-0.02	0.71	0	0
2L	17048020	17048026	-	FBgn0032625	FBtr0332011	CG15136	Q9VJF5	1	7e-05	0.19	0.11	0	0
2L	17389399	17389414	+	FBgn0020503	FBtr0332452	CLIP-190	M9PDB4	-1.31	0	-0.51	0.02	0	0
2L	17428097	17428109	-	FBgn0011274	FBtr0081009	Dif	P98149	-1.04	0.00468	0.03	0.83	0	0
2L	17471726	17471816	+	FBgn0032640	FBtr0305683	Sgt	Q9VJD4	-1.08	0.228	-0.19	0.08	0	0
2L	17471750	17471816	+	FBgn0032640	FBtr0305683	Sgt	Q9VJD4	-1.08	0.228	-0.19	0.08	0	0
2L	17480947	17480965	-	FBgn0024689	FBtr0346626	fws	Q9VJD3	1.07	0.0567	-0.22	0	0	0
2L	17500831	17500840	-	FBgn0032646	FBtr0080994	CG6412	Q9VJC7	-1.06	0	-0.13	0.03	0	0
2L	17500836	17500875	-	FBgn0032646	FBtr0080994	CG6412	Q9VJC7	-1.06	0	-0.13	0.03	0	0
2L	17592202	17592298	-	FBgn0032652	FBtr0080989	CG6870	Q9VJC0	1.41	0.00764	0.14	0.18	0	0
2L	17592240	17592294	-	FBgn0032652	FBtr0080989	CG6870	Q9VJC0	1.41	0.00764	0.14	0.18	0	0
2L	18007993	18008338	+	FBgn0261358	FBtr0302276	CG42635	Q4V3Y0	1.04	0	-0.09	0.76	0	0
2L	18008038	18008338	+	FBgn0261358	FBtr0302276	CG42635	Q4V3Y0	1.04	0	-0.09	0.76	0	0
2L	18008095	18008338	+	FBgn0261358	FBtr0302276	CG42635	Q4V3Y0	1.04	0	-0.09	0.76	0	0
2L	18008123	18008141	+	FBgn0261358	FBtr0302276	CG42635	Q4V3Y0	1.04	0	-0.09	0.76	0	0
2L	18008144	18008159	+	FBgn0261358	FBtr0302276	CG42635	Q4V3Y0	1.04	0	-0.09	0.76	0	0
2L	18008155	18008338	+	FBgn0261358	FBtr0302276	CG42635	Q4V3Y0	1.04	0	-0.09	0.76	0	0
2L	18008213	18008261	+	FBgn0261358	FBtr0302276	CG42635	Q4V3Y0	1.04	0	-0.09	0.76	0	0
2L	18008243	18008261	+	FBgn0261358	FBtr0302276	CG42635	Q4V3Y0	1.04	0	-0.09	0.76	0	0
2L	18008264	18008427	+	FBgn0261358	FBtr0302276	CG42635	Q4V3Y0	1.04	0	-0.09	0.76	0	0
2L	18008323	18008338	+	FBgn0261358	FBtr0302276	CG42635	Q4V3Y0	1.04	0	-0.09	0.76	0	0
2L	18120166	18123355	+	FBgn0032666	FBtr0340577	CG5758	Q0E8P5	-1.05	0.00231	0.87	0.05	0	1
2L	18120173	18120185	+	FBgn0032666	FBtr0340577	CG5758	Q0E8P5	-1.05	0.00231	0.87	0.05	0	1
2L	18120179	18120185	+	FBgn0032666	FBtr0340577	CG5758	Q0E8P5	-1.05	0.00231	0.87	0.05	0	1
2L	18122532	18123355	+	FBgn0032666	FBtr0081036	CG5758	Q0E8P5	-1.02	0.00351	0.87	0.05	0	1
2L	18122575	18122647	+	FBgn0032666	FBtr0081037	CG5758	Q0E8P5	-1.02	0.00348	0.87	0.05	0	1
2L	18122667	18122700	+	FBgn0032666	FBtr0081037	CG5758	Q0E8P5	-1.02	0.00348	0.87	0.05	0	1
2L	18122725	18122806	+	FBgn0032666	FBtr0081037	CG5758	Q0E8P5	-1.02	0.00348	0.87	0.05	0	1
2L	18122872	18123366	+	FBgn0032666	FBtr0081037	CG5758	Q0E8P5	-1.02	0.00348	0.87	0.05	0	1
2L	18122896	18123366	+	FBgn0032666	FBtr0081037	CG5758	Q0E8P5	-1.02	0.00348	0.87	0.05	0	1
2L	18123360	18123366	+	FBgn0032666	FBtr0340577	CG5758	Q0E8P5	-1.05	0.00231	0.87	0.05	0	1
2L	18123405	18123429	+	FBgn0032666	FBtr0340577	CG5758	Q0E8P5	-1.05	0.00231	0.87	0.05	0	1
2L	18158540	18158584	-	FBgn0032671	FBtr0343823	CG7200	X2JEJ1	-1.2	0.237	-0.24	0.15	0	0
2L	18158576	18158678	-	FBgn0032671	FBtr0343823	CG7200	X2JEJ1	-1.2	0.237	-0.24	0.15	0	0
2L	18158580	18158661	-	FBgn0032671	FBtr0343823	CG7200	X2JEJ1	-1.2	0.237	-0.24	0.15	0	0
2L	18158771	18158783	-	FBgn0032671	FBtr0343823	CG7200	X2JEJ1	-1.2	0.237	-0.24	0.15	0	0
2L	18158793	18158886	-	FBgn0032671	FBtr0343823	CG7200	X2JEJ1	-1.2	0.237	-0.24	0.15	0	0
2L	18158915	18158921	-	FBgn0032671	FBtr0343823	CG7200	X2JEJ1	-1.2	0.237	-0.24	0.15	0	0
2L	18158941	18159099	-	FBgn0032671	FBtr0343823	CG7200	X2JEJ1	-1.2	0.237	-0.24	0.15	0	0
2L	18159110	18159164	-	FBgn0032671	FBtr0343823	CG7200	X2JEJ1	-1.2	0.237	-0.24	0.15	0	0
2L	18159110	18159194	-	FBgn0032671	FBtr0343823	CG7200	X2JEJ1	-1.2	0.237	-0.24	0.15	0	0
2L	18184117	18184213	-	FBgn0267486	FBtr0343822	Ptp36E	Q9VJ95	-1.27	6e-05	0.21	0.09	0	0
2L	18184117	18184216	-	FBgn0267486	FBtr0343822	Ptp36E	Q9VJ95	-1.27	6e-05	0.21	0.09	0	0
2L	18184310	18184331	-	FBgn0267486	FBtr0343822	Ptp36E	Q9VJ95	-1.27	6e-05	0.21	0.09	0	0
2L	18184333	18184369	-	FBgn0267486	FBtr0343822	Ptp36E	Q9VJ95	-1.27	6e-05	0.21	0.09	0	0
2L	18184353	18184362	-	FBgn0267486	FBtr0343822	Ptp36E	Q9VJ95	-1.27	6e-05	0.21	0.09	0	0
2L	18184353	18184383	-	FBgn0267486	FBtr0343822	Ptp36E	Q9VJ95	-1.27	6e-05	0.21	0.09	0	0
2L	18184419	18184551	-	FBgn0267486	FBtr0343822	Ptp36E	Q9VJ95	-1.27	6e-05	0.21	0.09	0	0
2L	18184435	18184663	-	FBgn0267486	FBtr0343822	Ptp36E	Q9VJ95	-1.27	6e-05	0.21	0.09	0	0
2L	18184435	18184780	-	FBgn0267486	FBtr0343822	Ptp36E	Q9VJ95	-1.27	6e-05	0.21	0.09	0	0
2L	18184679	18184787	-	FBgn0267486	FBtr0343822	Ptp36E	Q9VJ95	-1.27	6e-05	0.21	0.09	0	0
2L	18184894	18184918	-	FBgn0267486	FBtr0343822	Ptp36E	Q9VJ95	-1.27	6e-05	0.21	0.09	0	0
2L	18184956	18184986	-	FBgn0267486	FBtr0343822	Ptp36E	Q9VJ95	-1.27	6e-05	0.21	0.09	0	0
2L	18320522	18320561	+	FBgn0000636	FBtr0112805	Fas3	A8DZ14	-1.28	1e-05	0.17	0.25	0	0
2L	18320526	18320538	+	FBgn0000636	FBtr0112805	Fas3	A8DZ14	-1.28	1e-05	0.17	0.25	0	0
2L	18517782	18517815	+	FBgn0032685	FBtr0081069	CG10211	Q9VJ80	1.11	0	0.29	0.63	0	0
2L	18517808	18517892	+	FBgn0032685	FBtr0081069	CG10211	Q9VJ80	1.11	0	0.29	0.63	0	0
2L	18604970	18605027	-	FBgn0032689	FBtr0343829	CG10413	Q9VJ75	1.13	0.00973	0.55	0	0	0
2L	18605107	18605113	-	FBgn0032689	FBtr0343829	CG10413	Q9VJ75	1.13	0.00973	0.55	0	0	0
2L	18605122	18605206	-	FBgn0032689	FBtr0343829	CG10413	Q9VJ75	1.13	0.00973	0.55	0	0	0
2L	18677245	18677305	+	FBgn0086909	FBtr0344023	CG31751	Q9VJ68	-1.37	1e-05	-0.13	0.02	0	0
2L	18688456	18688468	-	FBgn0005617	FBtr0343118	msl-1	X2J6S0	-1.05	0.0168	0.19	0.47	0	0
2L	18688649	18688694	-	FBgn0005617	FBtr0343118	msl-1	X2J6S0	-1.05	0.0168	0.19	0.47	0	0
2L	18695670	18695817	+	FBgn0032700	FBtr0343108	CG10338	Q9VJ63	-1.02	0.00953	0.01	0.98	0	0
2L	18695688	18695817	+	FBgn0032700	FBtr0343108	CG10338	Q9VJ63	-1.02	0.00953	0.01	0.98	0	0
2L	18695860	18695869	+	FBgn0032700	FBtr0081096	CG10338	Q9VJ63	-1.02	0.00953	0.01	0.98	0	0
2L	18695933	18695960	+	FBgn0032700	FBtr0081096	CG10338	Q9VJ63	-1.02	0.00953	0.01	0.98	0	0
2L	18702955	18702976	-	FBgn0032702	FBtr0081128	CG10376	Q9VJ61	1.24	9e-05	0.14	0.17	0	0
2L	18703000	18703030	-	FBgn0032702	FBtr0081128	CG10376	Q9VJ61	1.24	9e-05	0.14	0.17	0	0
2L	18703509	18703524	+	FBgn0032703	FBtr0081098	CG10343	Q9VJ60	-1.33	8e-05	-0.06	0.16	0	0
2L	18708442	18708463	-	FBgn0025608	FBtr0081126	Faf	Q9VJ58	1.03	0.095	0.08	0.37	0	0
2L	18708487	18708505	-	FBgn0025608	FBtr0081126	Faf	Q9VJ58	1.03	0.095	0.08	0.37	0	0
2L	18823638	18823674	+	FBgn0032713	FBtr0343833	CG17323	Q9VJ46	-1.35	0	0.23	0.28	0	0
2L	18823716	18824305	+	FBgn0032713	FBtr0343833	CG17323	Q9VJ46	-1.35	0	0.23	0.28	0	0
2L	18826779	18826809	+	FBgn0027070	FBtr0081108	CG17322	Q9VJ45	-2.56	0	-0.92	0	-1	-1
2L	18826917	18826923	+	FBgn0027070	FBtr0081108	CG17322	Q9VJ45	-2.56	0	-0.92	0	-1	-1
2L	18830714	18830747	-	FBgn0032715	FBtr0344795	CG17597	Q9VJ44	-1.42	0.00086	-0.1	0.33	0	0
2L	18830727	18830757	-	FBgn0032715	FBtr0344795	CG17597	Q9VJ44	-1.42	0.00086	-0.1	0.33	0	0
2L	18953615	18953621	-	FBgn0032726	FBtr0342926	CG10621	Q9VJ32	1.59	0	0.43	0.03	0	0
2L	18957069	18957252	-	FBgn0032727	FBtr0344845	CG10623	Q9VJ31	1.28	0.00014	0.2	0.04	0	0
2L	18974092	18974275	-	FBgn0032729	FBtr0081186	CG10639	Q9VJ28	-1.04	3e-05	-0.21	0.01	0	0
2L	18974228	18974243	-	FBgn0032729	FBtr0081186	CG10639	Q9VJ28	-1.04	3e-05	-0.21	0.01	0	0
2L	18974271	18974388	-	FBgn0032729	FBtr0081186	CG10639	Q9VJ28	-1.04	3e-05	-0.21	0.01	0	0
2L	18974425	18974434	-	FBgn0032729	FBtr0081186	CG10639	Q9VJ28	-1.04	3e-05	-0.21	0.01	0	0
2L	19003401	19003440	+	FBgn0051793	FBtr0081138	CG31793	Q8MT77	2.18	1e-05	0.39	0	1	0
2L	19003466	19003511	+	FBgn0051793	FBtr0081138	CG31793	Q8MT77	2.18	1e-05	0.39	0	1	0
2L	19003534	19003612	+	FBgn0051793	FBtr0081138	CG31793	Q8MT77	2.18	1e-05	0.39	0	1	0
2L	19003550	19003583	+	FBgn0051793	FBtr0081138	CG31793	Q8MT77	2.18	1e-05	0.39	0	1	0
2L	19003579	19003612	+	FBgn0051793	FBtr0081138	CG31793	Q8MT77	2.18	1e-05	0.39	0	1	0
2L	19003586	19003598	+	FBgn0051793	FBtr0081138	CG31793	Q8MT77	2.18	1e-05	0.39	0	1	0
2L	19003630	19003666	+	FBgn0051793	FBtr0081138	CG31793	Q8MT77	2.18	1e-05	0.39	0	1	0
2L	19022460	19022508	+	FBgn0032740	FBtr0321270	CG15172	Q9VJ17	1.01	0.0398	0.1	0.26	0	0
2L	19022464	19022494	+	FBgn0032740	FBtr0321270	CG15172	Q9VJ17	1.01	0.0398	0.1	0.26	0	0
2L	19034489	19034507	+	FBgn0086442	FBtr0081142	mib2	Q9VJ14	1.01	0.0136	0.14	0.04	0	0
2L	19034527	19034533	+	FBgn0086442	FBtr0081142	mib2	Q9VJ14	1.01	0.0136	0.14	0.04	0	0
2L	19034537	19034555	+	FBgn0086442	FBtr0081142	mib2	Q9VJ14	1.01	0.0136	0.14	0.04	0	0
2L	19034564	19034579	+	FBgn0086442	FBtr0081142	mib2	Q9VJ14	1.01	0.0136	0.14	0.04	0	0
2L	19034637	19034667	+	FBgn0086442	FBtr0081142	mib2	Q9VJ14	1.01	0.0136	0.14	0.04	0	0
2L	19034750	19034768	+	FBgn0086442	FBtr0081142	mib2	Q9VJ14	1.01	0.0136	0.14	0.04	0	0
2L	19034828	19034888	+	FBgn0086442	FBtr0081142	mib2	Q9VJ14	1.01	0.0136	0.14	0.04	0	0
2L	19034888	19034918	+	FBgn0086442	FBtr0081142	mib2	Q9VJ14	1.01	0.0136	0.14	0.04	0	0
2L	19034919	19034931	+	FBgn0086442	FBtr0081142	mib2	Q9VJ14	1.01	0.0136	0.14	0.04	0	0
2L	19035573	19035624	+	FBgn0086442	FBtr0336841	mib2	Q9VJ14	1.02	0.00574	0.14	0.04	0	0
2L	19035593	19035677	+	FBgn0086442	FBtr0336841	mib2	Q9VJ14	1.02	0.00574	0.14	0.04	0	0
2L	19035620	19035677	+	FBgn0086442	FBtr0336841	mib2	Q9VJ14	1.02	0.00574	0.14	0.04	0	0
2L	19035631	19035649	+	FBgn0086442	FBtr0336841	mib2	Q9VJ14	1.02	0.00574	0.14	0.04	0	0
2L	19035652	19035661	+	FBgn0086442	FBtr0336841	mib2	Q9VJ14	1.02	0.00574	0.14	0.04	0	0
2L	19045011	19045023	-	FBgn0032744	FBtr0081178	Ttc19	Q8SYD0	1.15	0	-0.05	0.53	0	0
2L	19045011	19045047	-	FBgn0032744	FBtr0081178	Ttc19	Q8SYD0	1.15	0	-0.05	0.53	0	0
2L	19045067	19045079	-	FBgn0032744	FBtr0081178	Ttc19	Q8SYD0	1.15	0	-0.05	0.53	0	0
2L	19045475	19045484	+	FBgn0263198	FBtr0336842	Acn	Q9VJ12	1.03	0	0.3	0.01	0	0
2L	19051519	19051528	-	FBgn0002021	FBtr0081177	l(2)37Bb	Q9VJ10	-1.45	0.0054	0.22	0.01	0	0
2L	19114685	19114766	+	FBgn0002036	FBtr0081155	CG10561	P18487	-1.13	0.00367	0.02	0.91	0	0
2L	19119235	19119316	-	FBgn0000422	FBtr0290291	Ddc	P05031	-1.28	0	-0.06	0.44	0	0
2L	19119270	19119282	-	FBgn0000422	FBtr0290291	Ddc	P05031	-1.28	0	-0.06	0.44	0	0
2L	19119270	19119417	-	FBgn0000422	FBtr0290291	Ddc	P05031	-1.28	0	-0.06	0.44	0	0
2L	19119299	19119365	-	FBgn0000422	FBtr0290291	Ddc	P05031	-1.28	0	-0.06	0.44	0	0
2L	19119299	19119371	-	FBgn0000422	FBtr0290291	Ddc	P05031	-1.28	0	-0.06	0.44	0	0
2L	19119539	19119602	-	FBgn0000422	FBtr0290291	Ddc	P05031	-1.28	0	-0.06	0.44	0	0
2L	19119660	19119693	-	FBgn0000422	FBtr0290291	Ddc	P05031	-1.28	0	-0.06	0.44	0	0
2L	19119668	19119761	-	FBgn0000422	FBtr0290291	Ddc	P05031	-1.28	0	-0.06	0.44	0	0
2L	19119744	19119753	-	FBgn0000422	FBtr0290291	Ddc	P05031	-1.28	0	-0.06	0.44	0	0
2L	19119805	19119829	-	FBgn0000422	FBtr0290291	Ddc	P05031	-1.28	0	-0.06	0.44	0	0
2L	19119864	19119885	-	FBgn0000422	FBtr0290291	Ddc	P05031	-1.28	0	-0.06	0.44	0	0
2L	19119910	19120048	-	FBgn0000422	FBtr0290291	Ddc	P05031	-1.28	0	-0.06	0.44	0	0
2L	19119981	19119993	-	FBgn0000422	FBtr0290291	Ddc	P05031	-1.28	0	-0.06	0.44	0	0
2L	19119992	19120034	-	FBgn0000422	FBtr0290291	Ddc	P05031	-1.28	0	-0.06	0.44	0	0
2L	19119992	19120040	-	FBgn0000422	FBtr0290291	Ddc	P05031	-1.28	0	-0.06	0.44	0	0
2L	19131870	19131903	-	FBgn0086443	FBtr0081162	Aats-asn	Q9V434	3.13	0	-0.06	0.26	1	0
2L	19134980	19135029	-	FBgn0086447	FBtr0336628	l(2)37Cg	M9PBD6	1.2	0.00532	0.51	0.1	0	0
2L	19134980	19135068	-	FBgn0086447	FBtr0336628	l(2)37Cg	M9PBD6	1.2	0.00532	0.51	0.1	0	0
2L	19135025	19135058	-	FBgn0086447	FBtr0336628	l(2)37Cg	M9PBD6	1.2	0.00532	0.51	0.1	0	0
2L	19135088	19135103	-	FBgn0086447	FBtr0336628	l(2)37Cg	M9PBD6	1.2	0.00532	0.51	0.1	0	0
2L	19135109	19135118	-	FBgn0086447	FBtr0336628	l(2)37Cg	M9PBD6	1.2	0.00532	0.51	0.1	0	0
2L	19420001	19420034	-	FBgn0041789	FBtr0100449	Pax	Q2PDT4	-1.11	0.00031	-0.62	0	0	0
2L	19420001	19423298	-	FBgn0041789	FBtr0100449	Pax	Q2PDT4	-1.11	0.00031	-0.62	0	0	0
2L	19420114	19420126	-	FBgn0041789	FBtr0100449	Pax	Q2PDT4	-1.11	0.00031	-0.62	0	0	0
2L	19423430	19423436	-	FBgn0041789	FBtr0100449	Pax	Q2PDT4	-1.11	0.00031	-0.62	0	0	0
2L	19424285	19424405	+	FBgn0032779	FBtr0334165	CG16771	Q9VIW9	-1.23	0.0108	-0.02	0.8	0	0
2L	19424297	19424405	+	FBgn0032779	FBtr0334165	CG16771	Q9VIW9	-1.23	0.0108	-0.02	0.8	0	0
2L	19424341	19424365	+	FBgn0032779	FBtr0334165	CG16771	Q9VIW9	-1.23	0.0108	-0.02	0.8	0	0
2L	19424350	19424365	+	FBgn0032779	FBtr0334165	CG16771	Q9VIW9	-1.23	0.0108	-0.02	0.8	0	0
2L	19424428	19424536	+	FBgn0032779	FBtr0334165	CG16771	Q9VIW9	-1.23	0.0108	-0.02	0.8	0	0
2L	19424434	19424536	+	FBgn0032779	FBtr0334165	CG16771	Q9VIW9	-1.23	0.0108	-0.02	0.8	0	0
2L	19424479	19424536	+	FBgn0032779	FBtr0334165	CG16771	Q9VIW9	-1.23	0.0108	-0.02	0.8	0	0
2L	19424600	19424618	+	FBgn0032779	FBtr0334165	CG16771	Q9VIW9	-1.23	0.0108	-0.02	0.8	0	0
2L	19424701	19424725	+	FBgn0032779	FBtr0334165	CG16771	Q9VIW9	-1.23	0.0108	-0.02	0.8	0	0
2L	19424724	19424745	+	FBgn0032779	FBtr0334165	CG16771	Q9VIW9	-1.23	0.0108	-0.02	0.8	0	0
2L	19424744	19424777	+	FBgn0032779	FBtr0334165	CG16771	Q9VIW9	-1.23	0.0108	-0.02	0.8	0	0
2L	19424773	19427217	+	FBgn0032779	FBtr0334165	CG16771	Q9VIW9	-1.23	0.0108	-0.02	0.8	0	0
2L	19424785	19427217	+	FBgn0032779	FBtr0334165	CG16771	Q9VIW9	-1.23	0.0108	-0.02	0.8	0	0
2L	19426342	19426513	+	FBgn0032779	FBtr0334164	CG16771	Q9VIW9	-1.16	0.0614	-0.02	0.8	0	0
2L	19426460	19426523	+	FBgn0032779	FBtr0334164	CG16771	Q9VIW9	-1.16	0.0614	-0.02	0.8	0	0
2L	19426509	19426644	+	FBgn0032779	FBtr0334164	CG16771	Q9VIW9	-1.16	0.0614	-0.02	0.8	0	0
2L	19426886	19427224	+	FBgn0032779	FBtr0081204	CG16771	Q9VIW9	-1.2	0.0243	-0.02	0.8	0	0
2L	19427240	19427247	+	FBgn0032779	FBtr0334165	CG16771	Q9VIW9	-1.23	0.0108	-0.02	0.8	0	0
2L	19432711	19432726	+	FBgn0032782	FBtr0081206	Rab9	Q9VIW6	-1.22	0.00067	-0.12	0.53	0	0
2L	19440768	19440786	-	FBgn0032783	FBtr0081208	CG10237	Q9VIW5	-1.57	0	-0.15	0.02	0	0
2L	19440826	19440850	-	FBgn0032783	FBtr0081208	CG10237	Q9VIW5	-1.57	0	-0.15	0.02	0	0
2L	19442051	19442072	+	FBgn0003346	FBtr0081234	RanGAP	M9PBD9	-1.19	0.00043	-0.14	0.2	0	0
2L	19442119	19442146	+	FBgn0003346	FBtr0081234	RanGAP	M9PBD9	-1.19	0.00043	-0.14	0.2	0	0
2L	19442136	19442160	+	FBgn0003346	FBtr0081234	RanGAP	M9PBD9	-1.19	0.00043	-0.14	0.2	0	0
2L	19445064	19445079	+	FBgn0003346	FBtr0081234	RanGAP	M9PBD9	-1.19	0.00043	-0.14	0.2	0	0
2L	19484609	19484648	-	FBgn0032787	FBtr0302930	CG10195	Q9VIV9	1.2	0.235	0.25	0.16	0	0
2L	19493193	19493214	-	FBgn0032793	FBtr0331327	CG10189	Q9VIV3	1.84	1e-05	0.33	0.08	1	0
2L	19516565	19516574	-	FBgn0032797	FBtr0302107	CG10186	B7YZX0	1.02	1e-05	0.13	0.15	0	0
2L	19516777	19516834	-	FBgn0032797	FBtr0302107	CG10186	B7YZX0	1.02	1e-05	0.13	0.15	0	0
2L	19517174	19517180	-	FBgn0032797	FBtr0302107	CG10186	B7YZX0	1.02	1e-05	0.13	0.15	0	0
2L	19519010	19519049	+	FBgn0032798	FBtr0081247	CG10132	Q9VIU8	-1.26	0.00126	-0.14	0.01	0	0
2L	19519087	19519096	+	FBgn0032798	FBtr0081247	CG10132	Q9VIU8	-1.26	0.00126	-0.14	0.01	0	0
2L	19519136	19519142	+	FBgn0032798	FBtr0081247	CG10132	Q9VIU8	-1.26	0.00126	-0.14	0.01	0	0
2L	19758573	19758587	-	FBgn0032818	FBtr0081323	CG10628	Q9I7M2	1.07	0.00049	-0.01	0.94	0	0
2L	19782824	19791298	-	FBgn0032821	FBtr0332179	CdGAPr	M9PDR8	1.01	0.00583	0.22	0.02	0	0
2L	19958913	19959030	+	FBgn0032833	FBtr0332243	CoIV	Q9VIQ8	1.04	0.00215	-0.12	0.2	0	0
2L	19958946	19959030	+	FBgn0032833	FBtr0332243	CoIV	Q9VIQ8	1.04	0.00215	-0.12	0.2	0	0
2L	19958959	19959010	+	FBgn0032833	FBtr0332243	CoIV	Q9VIQ8	1.04	0.00215	-0.12	0.2	0	0
2L	19958970	19959030	+	FBgn0032833	FBtr0332243	CoIV	Q9VIQ8	1.04	0.00215	-0.12	0.2	0	0
2L	19958981	19959107	+	FBgn0032833	FBtr0332243	CoIV	Q9VIQ8	1.04	0.00215	-0.12	0.2	0	0
2L	19959014	19959107	+	FBgn0032833	FBtr0332243	CoIV	Q9VIQ8	1.04	0.00215	-0.12	0.2	0	0
2L	19959045	19959066	+	FBgn0032833	FBtr0332243	CoIV	Q9VIQ8	1.04	0.00215	-0.12	0.2	0	0
2L	19959056	19959107	+	FBgn0032833	FBtr0332243	CoIV	Q9VIQ8	1.04	0.00215	-0.12	0.2	0	0
2L	19959164	19959239	+	FBgn0032833	FBtr0332243	CoIV	Q9VIQ8	1.04	0.00215	-0.12	0.2	0	0
2L	19959214	19959229	+	FBgn0032833	FBtr0332243	CoIV	Q9VIQ8	1.04	0.00215	-0.12	0.2	0	0
2L	20028184	20028190	+	FBgn0032840	FBtr0081327	sNPF	Q9VIQ0	-1.22	0	-0.01	0.94	0	0
2L	20065604	20065679	-	FBgn0003978	FBtr0081347	vls	Q9VIP8	-1	0.149	-0.7	0	0	-1
2L	20097171	20097246	-	FBgn0032849	FBtr0081339	mRpS18B	Q9VIN9	-1.07	0.313	0.14	0.04	0	0
2L	20256975	20257026	-	FBgn0259998	FBtr0345635	CG17571	Q9W5U8	1.12	0	-0.46	0.03	0	0
2L	20257067	20257085	-	FBgn0259998	FBtr0345635	CG17571	Q9W5U8	1.12	0	-0.46	0.03	0	0
2L	20417338	20417350	+	FBgn0032859	FBtr0346418	Arpc2	Q9VIM5	-1.03	0.0541	0.14	0.01	0	0
2L	20417411	20417429	+	FBgn0032859	FBtr0346418	Arpc2	Q9VIM5	-1.03	0.0541	0.14	0.01	0	0
2L	20426258	20426282	+	FBgn0263355	FBtr0308895	CG31688	B7YZX9	-1.26	0.0641	-0.25	0.03	0	0
2L	20426369	20426432	+	FBgn0263355	FBtr0308895	CG31688	B7YZX9	-1.26	0.0641	-0.25	0.03	0	0
2L	20426509	20426515	+	FBgn0263355	FBtr0308895	CG31688	B7YZX9	-1.26	0.0641	-0.25	0.03	0	0
2L	20426522	20426537	+	FBgn0263355	FBtr0308895	CG31688	B7YZX9	-1.26	0.0641	-0.25	0.03	0	0
2L	20426653	20426755	+	FBgn0263355	FBtr0308895	CG31688	B7YZX9	-1.26	0.0641	-0.25	0.03	0	0
2L	20426672	20426729	+	FBgn0263355	FBtr0308895	CG31688	B7YZX9	-1.26	0.0641	-0.25	0.03	0	0
2L	20426684	20426729	+	FBgn0263355	FBtr0308895	CG31688	B7YZX9	-1.26	0.0641	-0.25	0.03	0	0
2L	20426788	20426932	+	FBgn0263355	FBtr0308895	CG31688	B7YZX9	-1.26	0.0641	-0.25	0.03	0	0
2L	20426810	20426843	+	FBgn0263355	FBtr0308895	CG31688	B7YZX9	-1.26	0.0641	-0.25	0.03	0	0
2L	20426816	20426843	+	FBgn0263355	FBtr0308895	CG31688	B7YZX9	-1.26	0.0641	-0.25	0.03	0	0
2L	20426822	20426843	+	FBgn0263355	FBtr0308895	CG31688	B7YZX9	-1.26	0.0641	-0.25	0.03	0	0
2L	20426828	20426843	+	FBgn0263355	FBtr0308895	CG31688	B7YZX9	-1.26	0.0641	-0.25	0.03	0	0
2L	20426912	20426951	+	FBgn0263355	FBtr0308895	CG31688	B7YZX9	-1.26	0.0641	-0.25	0.03	0	0
2L	20426963	20426978	+	FBgn0263355	FBtr0308895	CG31688	B7YZX9	-1.26	0.0641	-0.25	0.03	0	0
2L	20427135	20427309	+	FBgn0263355	FBtr0308895	CG31688	B7YZX9	-1.26	0.0641	-0.25	0.03	0	0
2L	20429100	20431952	+	FBgn0263355	FBtr0273378	CG31688	B7YZX9	-1.27	0.0632	-0.25	0.03	0	0
2L	20458726	20458759	-	FBgn0042175	FBtr0332971	CG18858	Q9I7L9	1.32	0	0.31	0	0	0
2L	20458726	20458810	-	FBgn0042175	FBtr0332971	CG18858	Q9I7L9	1.32	0	0.31	0	0	0
2L	20459052	20459064	-	FBgn0042175	FBtr0332971	CG18858	Q9I7L9	1.32	0	0.31	0	0	0
2L	20655784	20655858	-	FBgn0261787	FBtr0081403	bru	Q9VIL0	1.01	0.0593	0.07	0.45	0	0
2L	20655870	20655885	-	FBgn0261787	FBtr0081403	bru	Q9VIL0	1.01	0.0593	0.07	0.45	0	0
2L	20656029	20656035	-	FBgn0261787	FBtr0081403	bru	Q9VIL0	1.01	0.0593	0.07	0.45	0	0
2L	20675737	20675869	-	FBgn0051678	FBtr0290059	CG31678	Q9VIK7	1.46	0.0002	0.17	0.07	0	0
2L	20675750	20675822	-	FBgn0051678	FBtr0290059	CG31678	Q9VIK7	1.46	0.0002	0.17	0.07	0	0
2L	20675862	20675883	-	FBgn0051678	FBtr0290059	CG31678	Q9VIK7	1.46	0.0002	0.17	0.07	0	0
2L	20681562	20681571	-	FBgn0032876	FBtr0081401	Cen	Q9VIK6	1.16	0.129	0.01	0.95	0	0
2L	20681667	20681679	-	FBgn0032876	FBtr0081399	Cen	Q9VIK6	1.16	0.132	0.01	0.95	0	0
2L	20681725	20681749	-	FBgn0032876	FBtr0081399	Cen	Q9VIK6	1.16	0.132	0.01	0.95	0	0
2L	20734651	20734988	+	FBgn0262743	FBtr0305584	Fs(2)Ket	O18388	-1.08	0.0344	0.1	0.09	0	0
2L	20735088	20735094	+	FBgn0262743	FBtr0305584	Fs(2)Ket	O18388	-1.08	0.0344	0.1	0.09	0	0
2L	20735099	20735353	+	FBgn0262743	FBtr0305584	Fs(2)Ket	O18388	-1.08	0.0344	0.1	0.09	0	0
2L	20752196	20752255	-	FBgn0032881	FBtr0081460	CG9319	Q9VIK0	-1.05	0.23	-0.11	0.05	0	0
2L	20758247	20758265	+	FBgn0011202	FBtr0081410	dia	M9NCZ5	1.61	4e-05	0.06	0.47	1	0
2L	20758318	20758381	+	FBgn0011202	FBtr0081410	dia	M9NCZ5	1.61	4e-05	0.06	0.47	1	0
2L	20758603	20758612	+	FBgn0011202	FBtr0081410	dia	M9NCZ5	1.61	4e-05	0.06	0.47	1	0
2L	20810095	20810101	+	FBgn0032886	FBtr0081416	CG9328	Q9VIJ3	1.03	0.0309	0.03	0.83	0	0
2L	20823785	20823977	+	FBgn0032889	FBtr0345687	CG9331	Q8SZU0	-1.11	0.00633	-0.82	0	0	-1
2L	20823801	20824017	+	FBgn0032889	FBtr0345687	CG9331	Q8SZU0	-1.11	0.00633	-0.82	0	0	-1
2L	20823809	20823977	+	FBgn0032889	FBtr0345687	CG9331	Q8SZU0	-1.11	0.00633	-0.82	0	0	-1
2L	20823868	20823994	+	FBgn0032889	FBtr0345687	CG9331	Q8SZU0	-1.11	0.00633	-0.82	0	0	-1
2L	20823878	20823977	+	FBgn0032889	FBtr0345687	CG9331	Q8SZU0	-1.11	0.00633	-0.82	0	0	-1
2L	20824016	20824100	+	FBgn0032889	FBtr0345687	CG9331	Q8SZU0	-1.11	0.00633	-0.82	0	0	-1
2L	20824055	20824100	+	FBgn0032889	FBtr0345687	CG9331	Q8SZU0	-1.11	0.00633	-0.82	0	0	-1
2L	20824062	20824074	+	FBgn0032889	FBtr0345687	CG9331	Q8SZU0	-1.11	0.00633	-0.82	0	0	-1
2L	20824065	20824074	+	FBgn0032889	FBtr0345687	CG9331	Q8SZU0	-1.11	0.00633	-0.82	0	0	-1
2L	20840829	20840977	+	FBgn0051676	FBtr0339564	CG31676	Q9VII5	-1.08	0.00275	-0.03	0.76	0	0
2L	20840858	20840885	+	FBgn0051676	FBtr0339564	CG31676	Q9VII5	-1.08	0.00275	-0.03	0.76	0	0
2L	20869989	20869995	+	FBgn0032900	FBtr0307163	CG14401	M9NDC5	1.3	0	-0.13	0.34	0	0
2L	20922812	20922821	-	FBgn0266369	FBtr0081439	Mtp	Q9VIH3	-1.8	0.00824	-0.33	0	-1	0
2L	20933996	20934011	-	FBgn0032908	FBtr0306031	CG9270	Q7KT22	-1.26	0	0.16	0.2	0	0
2L	21053094	21053100	+	FBgn0010395	FBtr0081461	Itgbetanu	Q27591	-1.32	0	0.39	0.03	0	0
2L	21069564	21071316	-	FBgn0032910	FBtr0331376	CG9265	Q9VIG6	-1.45	4e-05	-0.4	0.03	0	0
2L	21069564	21071326	-	FBgn0032910	FBtr0331376	CG9265	Q9VIG6	-1.45	4e-05	-0.4	0.03	0	0
2L	21070189	21070204	-	FBgn0032910	FBtr0331378	CG9265	Q9VIG6	-1.47	9e-05	-0.4	0.03	0	0
2L	21070211	21070244	-	FBgn0032910	FBtr0331378	CG9265	Q9VIG6	-1.47	9e-05	-0.4	0.03	0	0
2L	21070823	21070862	-	FBgn0032910	FBtr0331377	CG9265	Q9VIG6	-1.47	7e-05	-0.4	0.03	0	0
2L	21070834	21070894	-	FBgn0032910	FBtr0331377	CG9265	Q9VIG6	-1.47	7e-05	-0.4	0.03	0	0
2L	21070834	21070930	-	FBgn0032910	FBtr0331377	CG9265	Q9VIG6	-1.47	7e-05	-0.4	0.03	0	0
2L	21070834	21070981	-	FBgn0032910	FBtr0331377	CG9265	Q9VIG6	-1.47	7e-05	-0.4	0.03	0	0
2L	21070980	21071061	-	FBgn0032910	FBtr0331377	CG9265	Q9VIG6	-1.47	7e-05	-0.4	0.03	0	0
2L	21070991	21071006	-	FBgn0032910	FBtr0331377	CG9265	Q9VIG6	-1.47	7e-05	-0.4	0.03	0	0
2L	21071042	21071048	-	FBgn0032910	FBtr0331377	CG9265	Q9VIG6	-1.47	7e-05	-0.4	0.03	0	0
2L	21071042	21071153	-	FBgn0032910	FBtr0331377	CG9265	Q9VIG6	-1.47	7e-05	-0.4	0.03	0	0
2L	21071118	21071136	-	FBgn0032910	FBtr0331377	CG9265	Q9VIG6	-1.47	7e-05	-0.4	0.03	0	0
2L	21071381	21071426	-	FBgn0032910	FBtr0331376	CG9265	Q9VIG6	-1.45	4e-05	-0.4	0.03	0	0
2L	21089531	21089566	+	FBgn0032913	FBtr0332034	CG9259	Q9VIG3	-3.11	0	-1.07	0	-1	-1
2L	21102767	21102809	+	FBgn0032916	FBtr0081465	CG9257	Q9VIG0	-1.09	0.00858	0.11	0.14	0	0
2L	21156423	21156489	+	FBgn0032921	FBtr0081469	Mpp6	Q95PE4	1.02	0.384	0.27	0.09	0	0
2L	21156445	21156463	+	FBgn0032921	FBtr0081469	Mpp6	Q95PE4	1.02	0.384	0.27	0.09	0	0
2L	21156543	21156564	+	FBgn0032921	FBtr0081469	Mpp6	Q95PE4	1.02	0.384	0.27	0.09	0	0
2L	21156627	21156696	+	FBgn0032921	FBtr0081469	Mpp6	Q95PE4	1.02	0.384	0.27	0.09	0	0
2L	21156664	21156715	+	FBgn0032921	FBtr0081469	Mpp6	Q95PE4	1.02	0.384	0.27	0.09	0	0
2L	21156670	21156715	+	FBgn0032921	FBtr0081469	Mpp6	Q95PE4	1.02	0.384	0.27	0.09	0	0
2L	21156828	21156903	+	FBgn0032921	FBtr0081469	Mpp6	Q95PE4	1.02	0.384	0.27	0.09	0	0
2L	21156893	21156917	+	FBgn0032921	FBtr0081469	Mpp6	Q95PE4	1.02	0.384	0.27	0.09	0	0
2L	21156902	21156917	+	FBgn0032921	FBtr0081469	Mpp6	Q95PE4	1.02	0.384	0.27	0.09	0	0
2L	21158847	21159008	+	FBgn0032923	FBtr0081470	CG9248	Q9VIF2	1.09	0.00019	-0.13	0.25	0	0
2L	21158867	21159008	+	FBgn0032923	FBtr0081470	CG9248	Q9VIF2	1.09	0.00019	-0.13	0.25	0	0
2L	21158872	21159008	+	FBgn0032923	FBtr0081470	CG9248	Q9VIF2	1.09	0.00019	-0.13	0.25	0	0
2L	21166619	21166628	-	FBgn0263051	FBtr0346588	CG43346	M9NEW0	-1.11	0.447	-0.06	0.3	0	0
2L	21166678	21166747	-	FBgn0263051	FBtr0346588	CG43346	M9NEW0	-1.11	0.447	-0.06	0.3	0	0
2L	21166678	21166783	-	FBgn0263051	FBtr0346588	CG43346	M9NEW0	-1.11	0.447	-0.06	0.3	0	0
2L	21166678	21167005	-	FBgn0263051	FBtr0346588	CG43346	M9NEW0	-1.11	0.447	-0.06	0.3	0	0
2L	21166678	21167209	-	FBgn0263051	FBtr0346588	CG43346	M9NEW0	-1.11	0.447	-0.06	0.3	0	0
2L	21166678	21167326	-	FBgn0263051	FBtr0346588	CG43346	M9NEW0	-1.11	0.447	-0.06	0.3	0	0
2L	21166678	21167530	-	FBgn0263051	FBtr0346588	CG43346	M9NEW0	-1.11	0.447	-0.06	0.3	0	0
2L	21166678	21168019	-	FBgn0263051	FBtr0346588	CG43346	M9NEW0	-1.11	0.447	-0.06	0.3	0	0
2L	21166678	21168214	-	FBgn0263051	FBtr0346588	CG43346	M9NEW0	-1.11	0.447	-0.06	0.3	0	0
2L	21166698	21166713	-	FBgn0263051	FBtr0346588	CG43346	M9NEW0	-1.11	0.447	-0.06	0.3	0	0
2L	21166872	21166923	-	FBgn0263051	FBtr0346588	CG43346	M9NEW0	-1.11	0.447	-0.06	0.3	0	0
2L	21166919	21167093	-	FBgn0263051	FBtr0346588	CG43346	M9NEW0	-1.11	0.447	-0.06	0.3	0	0
2L	21167052	21167148	-	FBgn0263051	FBtr0346588	CG43346	M9NEW0	-1.11	0.447	-0.06	0.3	0	0
2L	21167250	21167262	-	FBgn0263051	FBtr0346588	CG43346	M9NEW0	-1.11	0.447	-0.06	0.3	0	0
2L	21167346	21167415	-	FBgn0263051	FBtr0346588	CG43346	M9NEW0	-1.11	0.447	-0.06	0.3	0	0
2L	21167565	21167640	-	FBgn0263051	FBtr0346588	CG43346	M9NEW0	-1.11	0.447	-0.06	0.3	0	0
2L	21167565	21167646	-	FBgn0263051	FBtr0346588	CG43346	M9NEW0	-1.11	0.447	-0.06	0.3	0	0
2L	21167565	21167709	-	FBgn0263051	FBtr0346588	CG43346	M9NEW0	-1.11	0.447	-0.06	0.3	0	0
2L	21167565	21167715	-	FBgn0263051	FBtr0346588	CG43346	M9NEW0	-1.11	0.447	-0.06	0.3	0	0
2L	21167829	21167850	-	FBgn0263051	FBtr0346588	CG43346	M9NEW0	-1.11	0.447	-0.06	0.3	0	0
2L	21167858	21167885	-	FBgn0263051	FBtr0346588	CG43346	M9NEW0	-1.11	0.447	-0.06	0.3	0	0
2L	21167858	21167936	-	FBgn0263051	FBtr0346588	CG43346	M9NEW0	-1.11	0.447	-0.06	0.3	0	0
2L	21167895	21167979	-	FBgn0263051	FBtr0346588	CG43346	M9NEW0	-1.11	0.447	-0.06	0.3	0	0
2L	21168018	21168087	-	FBgn0263051	FBtr0346588	CG43346	M9NEW0	-1.11	0.447	-0.06	0.3	0	0
2L	21168132	21168192	-	FBgn0263051	FBtr0346588	CG43346	M9NEW0	-1.11	0.447	-0.06	0.3	0	0
2L	21168431	21168440	-	FBgn0263051	FBtr0346588	CG43346	M9NEW0	-1.11	0.447	-0.06	0.3	0	0
2L	21168439	21168451	-	FBgn0263051	FBtr0346588	CG43346	M9NEW0	-1.11	0.447	-0.06	0.3	0	0
2L	21168451	21168478	-	FBgn0263051	FBtr0346588	CG43346	M9NEW0	-1.11	0.447	-0.06	0.3	0	0
2L	21168451	21168487	-	FBgn0263051	FBtr0346588	CG43346	M9NEW0	-1.11	0.447	-0.06	0.3	0	0
2L	21199937	21200282	-	FBgn0051624	FBtr0081491	CG31624	Q9VIE3	-1.01	0.00254	-1.13	0	0	-1
2L	21202494	21202512	-	FBgn0051988	FBtr0081490	CG31988	Q8T0V8	1.08	0.00047	0.22	0	0	0
2L	21202671	21202767	-	FBgn0051988	FBtr0343873	CG31988	Q8T0V8	1.08	0.00047	0.22	0	0	0
2L	21202705	21202786	-	FBgn0051988	FBtr0343873	CG31988	Q8T0V8	1.08	0.00047	0.22	0	0	0
2L	21221403	21221448	+	FBgn0026577	FBtr0346586	CG8677	Q9VID9	-1.14	1e-05	0.21	0.64	0	0
2L	21221459	21221504	+	FBgn0026577	FBtr0346586	CG8677	Q9VID9	-1.14	1e-05	0.21	0.64	0	0
2L	21221544	21221551	+	FBgn0026577	FBtr0346586	CG8677	Q9VID9	-1.14	1e-05	0.21	0.64	0	0
2L	21380160	21380247	+	FBgn0032946	FBtr0081519	nrv3	Q7JS69	1.02	3e-05	0.2	0.06	0	0
2L	21380185	21380209	+	FBgn0032946	FBtr0081519	nrv3	Q7JS69	1.02	3e-05	0.2	0.06	0	0
2L	21380271	21380322	+	FBgn0032946	FBtr0081519	nrv3	Q7JS69	1.02	3e-05	0.2	0.06	0	0
2L	21380313	21380322	+	FBgn0032946	FBtr0081519	nrv3	Q7JS69	1.02	3e-05	0.2	0.06	0	0
2L	21380363	21380384	+	FBgn0032946	FBtr0333355	nrv3	M9PDX8	1.02	3e-05	0.08	0.52	0	0
2L	21380457	21382021	+	FBgn0032946	FBtr0333355	nrv3	M9PDX8	1.02	3e-05	0.08	0.52	0	0
2L	21382034	21382082	+	FBgn0032946	FBtr0081519	nrv3	Q7JS69	1.02	3e-05	0.2	0.06	0	0
2L	21382054	21382072	+	FBgn0032946	FBtr0081519	nrv3	Q7JS69	1.02	3e-05	0.2	0.06	0	0
2L	21573426	21573480	+	FBgn0032949	FBtr0085896	Lamp1	Q9V9S0	1.05	0.221	0.14	0.36	0	0
2L	22054248	22054263	-	FBgn0085202	FBtr0112364	CG34173	A8DZ22	-1.19	0	-0.26	0.14	0	0
2L	22121866	22121871	+	FBgn0032974	FBtr0331656	CG3651	Q9V9N9	-1.15	0.00013	-0.07	0.72	0	0
2L	22239957	22240023	+	FBgn0032986	FBtr0334169	CG3262	Q8SZU4	1.04	0.00781	0.12	0.32	0	0
2L	22240003	22240183	+	FBgn0032986	FBtr0334169	CG3262	Q8SZU4	1.04	0.00781	0.12	0.32	0	0
2L	22536540	22536618	-	FBgn0064225	FBtr0344793	RpL5	Q9W5R8	1.15	0.00272	-0.12	0.13	0	0
2L	22550212	22550248	+	FBgn0040010	FBtr0332630	CG17493	M9PGG8	-1.05	0.00199	-0.3	0	0	0
2L	22550220	22550558	+	FBgn0040010	FBtr0332630	CG17493	M9PGG8	-1.05	0.00199	-0.3	0	0	0
2L	22550308	22550323	+	FBgn0040010	FBtr0332630	CG17493	M9PGG8	-1.05	0.00199	-0.3	0	0	0
2L	22550382	22550558	+	FBgn0040010	FBtr0332630	CG17493	M9PGG8	-1.05	0.00199	-0.3	0	0	0
2L	22550446	22550482	+	FBgn0040010	FBtr0332630	CG17493	M9PGG8	-1.05	0.00199	-0.3	0	0	0
2L	22579830	22579836	+	FBgn0040011	FBtr0302387	Slmap	Q9W5R5	-1.12	0.0107	-0.12	0.02	0	0
2L	22981974	22982037	+	FBgn0000384	FBtr0111126	cta	P25157	-1.1	0.0124	0.12	0.42	0	0
2L	22981979	22981985	+	FBgn0000384	FBtr0111126	cta	P25157	-1.1	0.0124	0.12	0.42	0	0
2L	22981990	22982032	+	FBgn0000384	FBtr0111126	cta	P25157	-1.1	0.0124	0.12	0.42	0	0
2L	22981996	22982032	+	FBgn0000384	FBtr0111126	cta	P25157	-1.1	0.0124	0.12	0.42	0	0
2L	22982007	22982037	+	FBgn0000384	FBtr0111126	cta	P25157	-1.1	0.0124	0.12	0.42	0	0
2L	22982033	22982197	+	FBgn0000384	FBtr0111126	cta	P25157	-1.1	0.0124	0.12	0.42	0	0
2L	22982053	22982083	+	FBgn0000384	FBtr0111126	cta	P25157	-1.1	0.0124	0.12	0.42	0	0
2L	22982103	22982121	+	FBgn0000384	FBtr0111126	cta	P25157	-1.1	0.0124	0.12	0.42	0	0
2L	23313483	23313537	-	FBgn0267976	FBtr0113781	CG40042	Q8MRW1	-1.12	0.00158	-0.51	0	0	0
2L	23313493	23313523	-	FBgn0267976	FBtr0113781	CG40042	Q8MRW1	-1.12	0.00158	-0.51	0	0	0
2R	927562	927789	-	FBgn0069969	FBtr0308894	CG40498	A8Y4V5	-1.04	0.00134	0.65	0.19	0	0
2R	927563	927797	-	FBgn0069969	FBtr0308894	CG40498	A8Y4V5	-1.04	0.00134	0.65	0.19	0	0
2R	927810	927816	-	FBgn0069969	FBtr0308894	CG40498	A8Y4V5	-1.04	0.00134	0.65	0.19	0	0
2R	927810	927858	-	FBgn0069969	FBtr0308894	CG40498	A8Y4V5	-1.04	0.00134	0.65	0.19	0	0
2R	927850	927862	-	FBgn0069969	FBtr0308894	CG40498	A8Y4V5	-1.04	0.00134	0.65	0.19	0	0
2R	927892	927976	-	FBgn0069969	FBtr0308894	CG40498	A8Y4V5	-1.04	0.00134	0.65	0.19	0	0
2R	927924	927948	-	FBgn0069969	FBtr0308894	CG40498	A8Y4V5	-1.04	0.00134	0.65	0.19	0	0
2R	929073	929082	-	FBgn0069969	FBtr0302340	CG40498	A8Y4V5	-1.04	0.00127	0.65	0.19	0	0
2R	929073	929103	-	FBgn0069969	FBtr0302340	CG40498	A8Y4V5	-1.04	0.00127	0.65	0.19	0	0
2R	929170	929248	-	FBgn0069969	FBtr0302340	CG40498	A8Y4V5	-1.04	0.00127	0.65	0.19	0	0
2R	929170	929266	-	FBgn0069969	FBtr0302340	CG40498	A8Y4V5	-1.04	0.00127	0.65	0.19	0	0
2R	929222	929285	-	FBgn0069969	FBtr0302340	CG40498	A8Y4V5	-1.04	0.00127	0.65	0.19	0	0
2R	929235	946799	-	FBgn0069969	FBtr0308892	CG40498	A8Y4V5	-1.04	0.00127	0.65	0.19	0	0
2R	951165	951198	-	FBgn0069969	FBtr0302340	CG40498	A8Y4V5	-1.04	0.00127	0.65	0.19	0	0
2R	951227	951251	-	FBgn0069969	FBtr0302340	CG40498	A8Y4V5	-1.04	0.00127	0.65	0.19	0	0
2R	1071570	1072279	+	FBgn0003256	FBtr0113703	rl	P40417	-1.09	0.00095	-0.04	0.68	0	0
2R	1072281	1074290	+	FBgn0003256	FBtr0329919	rl	P40417	-1.1	0.00077	-0.04	0.68	0	0
2R	1072315	1072363	+	FBgn0003256	FBtr0329920	rl	P40417	-1.08	0.00114	-0.04	0.68	0	0
2R	1072348	1072363	+	FBgn0003256	FBtr0329920	rl	P40417	-1.08	0.00114	-0.04	0.68	0	0
2R	1072426	1074273	+	FBgn0003256	FBtr0329919	rl	P40417	-1.1	0.00077	-0.04	0.68	0	0
2R	1072431	1074290	+	FBgn0003256	FBtr0329919	rl	P40417	-1.1	0.00077	-0.04	0.68	0	0
2R	1074272	1074290	+	FBgn0003256	FBtr0329919	rl	P40417	-1.1	0.00077	-0.04	0.68	0	0
2R	1074289	1074313	+	FBgn0003256	FBtr0329919	rl	P40417	-1.1	0.00077	-0.04	0.68	0	0
2R	1076642	1076654	+	FBgn0003256	FBtr0329920	rl	P40417	-1.08	0.00114	-0.04	0.68	0	0
2R	1076753	1076858	+	FBgn0003256	FBtr0329920	rl	P40417	-1.08	0.00114	-0.04	0.68	0	0
2R	1076840	1076858	+	FBgn0003256	FBtr0329920	rl	P40417	-1.08	0.00114	-0.04	0.68	0	0
2R	1076872	1080370	+	FBgn0003256	FBtr0329920	rl	P40417	-1.08	0.00114	-0.04	0.68	0	0
2R	1590486	1590564	+	FBgn0039993	FBtr0113761	CG17691	Q7PLE6	-1.07	0.225	-0.39	0	0	0
2R	1590513	1590564	+	FBgn0039993	FBtr0113761	CG17691	Q7PLE6	-1.07	0.225	-0.39	0	0	0
2R	1590541	1590653	+	FBgn0039993	FBtr0113761	CG17691	Q7PLE6	-1.07	0.225	-0.39	0	0	0
2R	2967146	2967178	-	FBgn0020908	FBtr0334933	Scp1	Q8MSI2	1.03	1e-05	0.13	0.28	0	0
2R	2967146	2967986	-	FBgn0020908	FBtr0334933	Scp1	Q8MSI2	1.03	1e-05	0.13	0.28	0	0
2R	3943067	3943241	-	FBgn0262124	FBtr0334938	uex	A0A0B7P9G0	-1.3	0.00019	0.14	0.08	0	0
2R	3943067	3943268	-	FBgn0262124	FBtr0334938	uex	A0A0B7P9G0	-1.3	0.00019	0.14	0.08	0	0
2R	3943067	3943298	-	FBgn0262124	FBtr0334938	uex	A0A0B7P9G0	-1.3	0.00019	0.14	0.08	0	0
2R	3943212	3943221	-	FBgn0262124	FBtr0302226	uex	A0A0B7P9G0	-1.3	0.0002	0.14	0.08	0	0
2R	4131061	4131130	+	FBgn0262115	FBtr0111301	CG17683	Q8SYS7	-1.05	4e-05	0.01	0.9	0	0
2R	4131101	4131200	+	FBgn0262115	FBtr0111300	CG17683	Q8SYS7	-1.05	4e-05	0.01	0.9	0	0
2R	4131177	4131186	+	FBgn0262115	FBtr0111300	CG17683	Q8SYS7	-1.05	4e-05	0.01	0.9	0	0
2R	4131301	4131306	+	FBgn0262115	FBtr0111300	CG17683	Q8SYS7	-1.05	4e-05	0.01	0.9	0	0
2R	4131568	4131679	+	FBgn0262115	FBtr0111301	CG17683	Q8SYS7	-1.05	4e-05	0.01	0.9	0	0
2R	4131586	4131679	+	FBgn0262115	FBtr0111301	CG17683	Q8SYS7	-1.05	4e-05	0.01	0.9	0	0
2R	4131616	4131679	+	FBgn0262115	FBtr0111301	CG17683	Q8SYS7	-1.05	4e-05	0.01	0.9	0	0
2R	4131659	4131683	+	FBgn0262115	FBtr0111301	CG17683	Q8SYS7	-1.05	4e-05	0.01	0.9	0	0
2R	4131694	4131706	+	FBgn0262115	FBtr0111301	CG17683	Q8SYS7	-1.05	4e-05	0.01	0.9	0	0
2R	4242880	4242934	-	FBgn0262117	FBtr0111268	IntS3	Q7PLS8	-1.03	0.0412	0.19	0.01	0	0
2R	4470912	4470921	-	FBgn0260798	FBtr0111121	Gprk1	E1JGX2	-1.14	7e-05	-0.1	0.08	0	0
2R	4470912	4470939	-	FBgn0260798	FBtr0111121	Gprk1	E1JGX2	-1.14	7e-05	-0.1	0.08	0	0
2R	4470931	4470952	-	FBgn0260798	FBtr0111121	Gprk1	E1JGX2	-1.14	7e-05	-0.1	0.08	0	0
2R	4470984	4470999	-	FBgn0260798	FBtr0111121	Gprk1	E1JGX2	-1.14	7e-05	-0.1	0.08	0	0
2R	4471030	4471051	-	FBgn0260798	FBtr0111121	Gprk1	E1JGX2	-1.14	7e-05	-0.1	0.08	0	0
2R	4595345	4595360	+	FBgn0260799	FBtr0111114	p120ctn	Q7PLI0	1.09	0.0719	0.16	0.32	0	0
2R	4595348	4595360	+	FBgn0260799	FBtr0111114	p120ctn	Q7PLI0	1.09	0.0719	0.16	0.32	0	0
2R	4595360	4595369	+	FBgn0260799	FBtr0111114	p120ctn	Q7PLI0	1.09	0.0719	0.16	0.32	0	0
2R	4595403	4595409	+	FBgn0260799	FBtr0111114	p120ctn	Q7PLI0	1.09	0.0719	0.16	0.32	0	0
2R	4595417	4595427	+	FBgn0260799	FBtr0111114	p120ctn	Q7PLI0	1.09	0.0719	0.16	0.32	0	0
2R	4788586	4788594	-	FBgn0250830	FBtr0111273	CG12547	Q9W5T4	1.05	0.0101	-0.12	0.09	0	0
2R	4819935	4824171	-	FBgn0261387	FBtr0111274	CG17528	Q7PLI7	-1.12	0.207	0.21	0.02	0	0
2R	4823996	4824080	-	FBgn0261387	FBtr0111277	CG17528	Q7PLI7	-1.1	0.108	0.21	0.02	0	0
2R	4824037	4824052	-	FBgn0261387	FBtr0111277	CG17528	Q7PLI7	-1.1	0.108	0.21	0.02	0	0
2R	4824167	4824179	-	FBgn0261387	FBtr0111274	CG17528	Q7PLI7	-1.12	0.207	0.21	0.02	0	0
2R	4824278	4824314	-	FBgn0261387	FBtr0111274	CG17528	Q7PLI7	-1.12	0.207	0.21	0.02	0	0
2R	5070048	5070105	-	FBgn0013348	FBtr0310003	TpnC41C	P47947	-1.06	0	0.17	0.6	0	0
2R	5070048	5070141	-	FBgn0013348	FBtr0310003	TpnC41C	P47947	-1.06	0	0.17	0.6	0	0
2R	5070094	5070133	-	FBgn0013348	FBtr0310003	TpnC41C	P47947	-1.06	0	0.17	0.6	0	0
2R	5070094	5070151	-	FBgn0013348	FBtr0310003	TpnC41C	P47947	-1.06	0	0.17	0.6	0	0
2R	5090686	5091898	+	FBgn0033005	FBtr0086078	CG3107	Q9V9E3	-1.12	0.0764	0	0.99	0	0
2R	5090705	5091894	+	FBgn0033005	FBtr0086078	CG3107	Q9V9E3	-1.12	0.0764	0	0.99	0	0
2R	5091096	5091105	+	FBgn0033005	FBtr0345009	CG3107	Q9V9E3	-1.12	0.0719	0	0.99	0	0
2R	5091111	5091138	+	FBgn0033005	FBtr0345009	CG3107	Q9V9E3	-1.12	0.0719	0	0.99	0	0
2R	5091144	5091207	+	FBgn0033005	FBtr0345009	CG3107	Q9V9E3	-1.12	0.0719	0	0.99	0	0
2R	5091227	5091395	+	FBgn0033005	FBtr0345009	CG3107	Q9V9E3	-1.12	0.0719	0	0.99	0	0
2R	5091289	5091487	+	FBgn0033005	FBtr0345009	CG3107	Q9V9E3	-1.12	0.0719	0	0.99	0	0
2R	5091294	5091333	+	FBgn0033005	FBtr0345009	CG3107	Q9V9E3	-1.12	0.0719	0	0.99	0	0
2R	5091320	5091395	+	FBgn0033005	FBtr0345009	CG3107	Q9V9E3	-1.12	0.0719	0	0.99	0	0
2R	5091370	5091487	+	FBgn0033005	FBtr0345009	CG3107	Q9V9E3	-1.12	0.0719	0	0.99	0	0
2R	5091494	5091578	+	FBgn0033005	FBtr0345009	CG3107	Q9V9E3	-1.12	0.0719	0	0.99	0	0
2R	5091537	5091573	+	FBgn0033005	FBtr0345009	CG3107	Q9V9E3	-1.12	0.0719	0	0.99	0	0
2R	5091592	5091634	+	FBgn0033005	FBtr0345009	CG3107	Q9V9E3	-1.12	0.0719	0	0.99	0	0
2R	5091630	5091690	+	FBgn0033005	FBtr0345009	CG3107	Q9V9E3	-1.12	0.0719	0	0.99	0	0
2R	5091764	5091797	+	FBgn0033005	FBtr0345009	CG3107	Q9V9E3	-1.12	0.0719	0	0.99	0	0
2R	5091884	5091898	+	FBgn0033005	FBtr0111280	CG3107	Q9V9E3	-1.12	0.074	0	0.99	0	0
2R	5307329	5307347	+	FBgn0261403	FBtr0086084	sxc	Q7KJA9	-1.2	0.0003	0.11	0.08	0	0
2R	5307421	5307427	+	FBgn0261403	FBtr0086085	sxc	Q7KJA9	-1.2	0.00031	0.11	0.08	0	0
2R	5307476	5307498	+	FBgn0261403	FBtr0086084	sxc	Q7KJA9	-1.2	0.0003	0.11	0.08	0	0
2R	5362738	5362849	-	FBgn0033021	FBtr0086091	CG10417	E2QC56	1.01	0.625	0.14	0.03	0	0
2R	5362855	5362882	-	FBgn0033021	FBtr0086091	CG10417	E2QC56	1.01	0.625	0.14	0.03	0	0
2R	5519223	5519232	+	FBgn0050438	FBtr0086069	CG30438	Q8SYL7	-1.1	9e-05	-0.26	0	0	0
2R	5519231	5519240	+	FBgn0050438	FBtr0086069	CG30438	Q8SYL7	-1.1	9e-05	-0.26	0	0	0
2R	5519313	5519343	+	FBgn0050438	FBtr0086069	CG30438	Q8SYL7	-1.1	9e-05	-0.26	0	0	0
2R	5519344	5519356	+	FBgn0050438	FBtr0086069	CG30438	Q8SYL7	-1.1	9e-05	-0.26	0	0	0
2R	5519477	5519525	+	FBgn0050438	FBtr0086069	CG30438	Q8SYL7	-1.1	9e-05	-0.26	0	0	0
2R	5519483	5519525	+	FBgn0050438	FBtr0086069	CG30438	Q8SYL7	-1.1	9e-05	-0.26	0	0	0
2R	5519521	5519533	+	FBgn0050438	FBtr0086069	CG30438	Q8SYL7	-1.1	9e-05	-0.26	0	0	0
2R	5519637	5527296	+	FBgn0050438	FBtr0086069	CG30438	Q8SYL7	-1.1	9e-05	-0.26	0	0	0
2R	5519655	5527296	+	FBgn0050438	FBtr0086069	CG30438	Q8SYL7	-1.1	9e-05	-0.26	0	0	0
2R	5525056	5527296	+	FBgn0050438	FBtr0086070	CG30438	Q8SYL7	-1.1	9e-05	-0.26	0	0	0
2R	5527217	5527226	+	FBgn0050438	FBtr0335263	CG30438	Q8SYL7	-1.1	9e-05	-0.26	0	0	0
2R	5652592	5652607	-	FBgn0033028	FBtr0086072	CG11665	Q7JWI7	1.13	0.00672	0.11	0.05	0	0
2R	5652627	5652642	-	FBgn0033028	FBtr0086072	CG11665	Q7JWI7	1.13	0.00672	0.11	0.05	0	0
2R	5652682	5652691	-	FBgn0033028	FBtr0086072	CG11665	Q7JWI7	1.13	0.00672	0.11	0.05	0	0
2R	5662645	5662690	-	FBgn0033029	FBtr0086062	Not3	Q7K126	1.06	0.0362	0.13	0.04	0	0
2R	5663052	5663073	-	FBgn0033029	FBtr0086062	Not3	Q7K126	1.06	0.0362	0.13	0.04	0	0
2R	5663072	5663078	-	FBgn0033029	FBtr0086062	Not3	Q7K126	1.06	0.0362	0.13	0.04	0	0
2R	5663072	5663084	-	FBgn0033029	FBtr0086062	Not3	Q7K126	1.06	0.0362	0.13	0.04	0	0
2R	5663084	5663114	-	FBgn0033029	FBtr0086062	Not3	Q7K126	1.06	0.0362	0.13	0.04	0	0
2R	5663084	5663126	-	FBgn0033029	FBtr0086062	Not3	Q7K126	1.06	0.0362	0.13	0.04	0	0
2R	5663084	5663150	-	FBgn0033029	FBtr0086062	Not3	Q7K126	1.06	0.0362	0.13	0.04	0	0
2R	5663101	5663134	-	FBgn0033029	FBtr0086062	Not3	Q7K126	1.06	0.0362	0.13	0.04	0	0
2R	5668472	5668505	+	FBgn0033031	FBtr0086036	CG8245	A1Z6G9	1.01	0.0218	0.01	0.92	0	0
2R	5668483	5668693	+	FBgn0033031	FBtr0086036	CG8245	A1Z6G9	1.01	0.0218	0.01	0.92	0	0
2R	5668685	5668693	+	FBgn0033031	FBtr0086036	CG8245	A1Z6G9	1.01	0.0218	0.01	0.92	0	0
2R	5702272	5702287	+	FBgn0259978	FBtr0086039	vlc	Q7K1T1	1.09	0.0189	0.2	0.01	0	0
2R	5702359	5702867	+	FBgn0259978	FBtr0300502	vlc	Q7K1T1	1.1	0.0158	0.2	0.01	0	0
2R	5702715	5702817	+	FBgn0259978	FBtr0300503	vlc	Q7K1T1	1.05	0.087	0.2	0.01	0	0
2R	5702831	5702843	+	FBgn0259978	FBtr0300503	vlc	Q7K1T1	1.05	0.087	0.2	0.01	0	0
2R	5702848	5702877	+	FBgn0259978	FBtr0300503	vlc	Q7K1T1	1.05	0.087	0.2	0.01	0	0
2R	5760363	5760369	-	FBgn0033038	FBtr0086057	CG7791	A1Z6H6	1.67	0	0.06	0.42	1	0
2R	5957636	5957648	+	FBgn0033047	FBtr0335266	CG7882	Q0IGX4	-2.14	2e-05	-0.62	0	-1	0
2R	5957688	5957703	+	FBgn0033047	FBtr0335266	CG7882	Q0IGX4	-2.14	2e-05	-0.62	0	-1	0
2R	5957718	5957872	+	FBgn0033047	FBtr0085966	CG7882	Q0IGX4	-2.14	2e-05	-0.62	0	-1	0
2R	5957766	5957872	+	FBgn0033047	FBtr0085966	CG7882	Q0IGX4	-2.14	2e-05	-0.62	0	-1	0
2R	5957787	5957872	+	FBgn0033047	FBtr0085966	CG7882	Q0IGX4	-2.14	2e-05	-0.62	0	-1	0
2R	5978518	5978529	-	FBgn0002774	FBtr0100576	mle	P24785	-1.05	0.687	0.07	0.63	0	0
2R	5978518	5978574	-	FBgn0002774	FBtr0100576	mle	P24785	-1.05	0.687	0.07	0.63	0	0
2R	5978613	5978643	-	FBgn0002774	FBtr0100576	mle	P24785	-1.05	0.687	0.07	0.63	0	0
2R	5979395	5979404	-	FBgn0002774	FBtr0100576	mle	P24785	-1.05	0.687	0.07	0.63	0	0
2R	5979449	5979461	-	FBgn0002774	FBtr0100576	mle	P24785	-1.05	0.687	0.07	0.63	0	0
2R	5979484	5979541	-	FBgn0002774	FBtr0100576	mle	P24785	-1.05	0.687	0.07	0.63	0	0
2R	5979497	5979503	-	FBgn0002774	FBtr0100576	mle	P24785	-1.05	0.687	0.07	0.63	0	0
2R	5979574	5979826	-	FBgn0002774	FBtr0100576	mle	P24785	-1.05	0.687	0.07	0.63	0	0
2R	5979584	5979611	-	FBgn0002774	FBtr0100576	mle	P24785	-1.05	0.687	0.07	0.63	0	0
2R	5979806	5979902	-	FBgn0002774	FBtr0100576	mle	P24785	-1.05	0.687	0.07	0.63	0	0
2R	5979841	5979952	-	FBgn0002774	FBtr0100576	mle	P24785	-1.05	0.687	0.07	0.63	0	0
2R	5979841	5979967	-	FBgn0002774	FBtr0100576	mle	P24785	-1.05	0.687	0.07	0.63	0	0
2R	5979968	5979989	-	FBgn0002774	FBtr0100576	mle	P24785	-1.05	0.687	0.07	0.63	0	0
2R	5979995	5980040	-	FBgn0002774	FBtr0100576	mle	P24785	-1.05	0.687	0.07	0.63	0	0
2R	5993113	5993122	+	FBgn0264959	FBtr0335276	Src42A	A1Z6I9	1.23	0	-0.07	0.31	0	0
2R	5993178	5993193	+	FBgn0264959	FBtr0335276	Src42A	A1Z6I9	1.23	0	-0.07	0.31	0	0
2R	5993226	5993316	+	FBgn0264959	FBtr0335276	Src42A	A1Z6I9	1.23	0	-0.07	0.31	0	0
2R	5993242	5993278	+	FBgn0264959	FBtr0335276	Src42A	A1Z6I9	1.23	0	-0.07	0.31	0	0
2R	5993330	5993345	+	FBgn0264959	FBtr0335276	Src42A	A1Z6I9	1.23	0	-0.07	0.31	0	0
2R	6042641	6042715	+	FBgn0033055	FBtr0335286	Tbce	A1Z6J5	-1.05	0	-0.64	0.03	0	0
2R	6042774	6042786	+	FBgn0033055	FBtr0085974	Tbce	A1Z6J5	-1.05	0	-0.64	0.03	0	0
2R	6042780	6042786	+	FBgn0033055	FBtr0085974	Tbce	A1Z6J5	-1.05	0	-0.64	0.03	0	0
2R	6214052	6214076	-	FBgn0021847	FBtr0086000	l(2)k14710	Q7KN74	1.03	0.0583	0.15	0.11	0	0
2R	6214110	6214116	-	FBgn0021847	FBtr0086000	l(2)k14710	Q7KN74	1.03	0.0583	0.15	0.11	0	0
2R	6221142	6221196	+	FBgn0263144	FBtr0346718	bin3	E2QC61	-1.13	0.231	1.28	0	0	1
2R	6229638	6233399	+	FBgn0263144	FBtr0336519	bin3	E2QC61	-1.14	0.241	1.28	0	0	1
2R	6233338	6233386	+	FBgn0263144	FBtr0085992	bin3	E2QC61	-1.14	0.191	1.28	0	0	1
2R	6233424	6233436	+	FBgn0263144	FBtr0085992	bin3	E2QC61	-1.14	0.191	1.28	0	0	1
2R	6233452	6233497	+	FBgn0263144	FBtr0085992	bin3	E2QC61	-1.14	0.191	1.28	0	0	1
2R	6233508	6233541	+	FBgn0263144	FBtr0085992	bin3	E2QC61	-1.14	0.191	1.28	0	0	1
2R	6233666	6233684	+	FBgn0263144	FBtr0085992	bin3	E2QC61	-1.14	0.191	1.28	0	0	1
2R	6636020	6636053	-	FBgn0026761	FBtr0086149	Trap1	A1Z6L9	1.11	0.0118	0.03	0.51	0	0
2R	6636073	6636124	-	FBgn0026761	FBtr0086149	Trap1	A1Z6L9	1.11	0.0118	0.03	0.51	0	0
2R	6636177	6636228	-	FBgn0026761	FBtr0086149	Trap1	A1Z6L9	1.11	0.0118	0.03	0.51	0	0
2R	6636200	6636206	-	FBgn0026761	FBtr0086149	Trap1	A1Z6L9	1.11	0.0118	0.03	0.51	0	0
2R	6636227	6636233	-	FBgn0026761	FBtr0086149	Trap1	A1Z6L9	1.11	0.0118	0.03	0.51	0	0
2R	6661928	6662001	-	FBgn0266518	FBtr0086146	Dpit47	A1Z6M6	1.88	0.00121	0.22	0.02	1	0
2R	6662093	6662108	-	FBgn0266518	FBtr0086146	Dpit47	A1Z6M6	1.88	0.00121	0.22	0.02	1	0
2R	6668173	6668179	+	FBgn0033085	FBtr0086114	CG15908	Q4QPU3	-1.05	0.821	0.25	0.01	0	0
2R	6675735	6675816	-	FBgn0033089	FBtr0086144	CG17266	Q4V5H1	1.07	0.216	0.03	0.55	0	0
2R	6675826	6675880	-	FBgn0033089	FBtr0086144	CG17266	Q4V5H1	1.07	0.216	0.03	0.55	0	0
2R	6675922	6675955	-	FBgn0033089	FBtr0086144	CG17266	Q4V5H1	1.07	0.216	0.03	0.55	0	0
2R	6675922	6675967	-	FBgn0033089	FBtr0086144	CG17266	Q4V5H1	1.07	0.216	0.03	0.55	0	0
2R	6675922	6676000	-	FBgn0033089	FBtr0086144	CG17266	Q4V5H1	1.07	0.216	0.03	0.55	0	0
2R	6696550	6696568	-	FBgn0259483	FBtr0307075	Mob4	A0A0B4K6X9	-1.06	0.0399	0.25	0.02	0	0
2R	6704440	6704509	-	FBgn0033095	FBtr0086140	CG3409	Q8T043	1.26	0	0.18	0.26	0	0
2R	6704483	6704522	-	FBgn0033095	FBtr0086140	CG3409	Q8T043	1.26	0	0.18	0.26	0	0
2R	6705333	6705663	-	FBgn0033095	FBtr0086140	CG3409	Q8T043	1.26	0	0.18	0.26	0	0
2R	6705333	6705831	-	FBgn0033095	FBtr0086140	CG3409	Q8T043	1.26	0	0.18	0.26	0	0
2R	6705380	6705392	-	FBgn0033095	FBtr0086140	CG3409	Q8T043	1.26	0	0.18	0.26	0	0
2R	6705987	6706029	-	FBgn0033095	FBtr0086140	CG3409	Q8T043	1.26	0	0.18	0.26	0	0
2R	6715143	6715158	-	FBgn0033095	FBtr0086140	CG3409	Q8T043	1.26	0	0.18	0.26	0	0
2R	6715143	6715182	-	FBgn0033095	FBtr0086140	CG3409	Q8T043	1.26	0	0.18	0.26	0	0
2R	6715178	6715187	-	FBgn0033095	FBtr0086140	CG3409	Q8T043	1.26	0	0.18	0.26	0	0
2R	6715191	6715197	-	FBgn0033095	FBtr0086140	CG3409	Q8T043	1.26	0	0.18	0.26	0	0
2R	6715196	6715211	-	FBgn0033095	FBtr0086140	CG3409	Q8T043	1.26	0	0.18	0.26	0	0
2R	6715808	6715880	-	FBgn0033095	FBtr0086140	CG3409	Q8T043	1.26	0	0.18	0.26	0	0
2R	6715808	6715883	-	FBgn0033095	FBtr0086140	CG3409	Q8T043	1.26	0	0.18	0.26	0	0
2R	6751705	6752644	+	FBgn0027066	FBtr0332939	Eb1	Q7JZD3	1	0.716	0.29	0.01	0	0
2R	6756994	6757042	-	FBgn0033100	FBtr0086135	CG3420	Q8SYQ8	-1.26	0.0123	0.04	0.53	0	0
2R	6757038	6757101	-	FBgn0033100	FBtr0086135	CG3420	Q8SYQ8	-1.26	0.0123	0.04	0.53	0	0
2R	6757129	6757135	-	FBgn0033100	FBtr0086135	CG3420	Q8SYQ8	-1.26	0.0123	0.04	0.53	0	0
2R	6796972	6797071	-	FBgn0085421	FBtr0329849	Epac	A1Z6P8	1.11	0	-0.11	0.6	0	0
2R	6797007	6797022	-	FBgn0085421	FBtr0329849	Epac	A1Z6P8	1.11	0	-0.11	0.6	0	0
2R	6797203	6797233	-	FBgn0085421	FBtr0329849	Epac	A1Z6P8	1.11	0	-0.11	0.6	0	0
2R	6798841	6798877	-	FBgn0085421	FBtr0329849	Epac	A1Z6P8	1.11	0	-0.11	0.6	0	0
2R	6798903	6798921	-	FBgn0085421	FBtr0329849	Epac	A1Z6P8	1.11	0	-0.11	0.6	0	0
2R	6811849	6811928	+	FBgn0265003	FBtr0335517	koi	A1Z6Q0	1.1	0	0.3	0.02	0	0
2R	6811876	6811928	+	FBgn0265003	FBtr0335517	koi	A1Z6Q0	1.1	0	0.3	0.02	0	0
2R	6866913	6867504	-	FBgn0265935	FBtr0336656	coro	A0A0B4KEJ7	-1.04	0	0.05	0.44	0	0
2R	6867092	6867122	-	FBgn0265935	FBtr0336655	coro	A0A0B4KEJ7	-1.04	0	0.05	0.44	0	0
2R	6867575	6867587	-	FBgn0265935	FBtr0336654	coro	A0A0B4KEJ7	-1.04	0	0.05	0.44	0	0
2R	6867575	6867590	-	FBgn0265935	FBtr0336654	coro	A0A0B4KEJ7	-1.04	0	0.05	0.44	0	0
2R	6867586	6867685	-	FBgn0265935	FBtr0336654	coro	A0A0B4KEJ7	-1.04	0	0.05	0.44	0	0
2R	6867716	6867740	-	FBgn0265935	FBtr0336654	coro	A0A0B4KEJ7	-1.04	0	0.05	0.44	0	0
2R	6881647	6881722	+	FBgn0033113	FBtr0086162	Spn42Dc	A1Z6R4	-1.28	0.0267	-0.09	0.38	0	0
2R	6881662	6881722	+	FBgn0033113	FBtr0086162	Spn42Dc	A1Z6R4	-1.28	0.0267	-0.09	0.38	0	0
2R	6881680	6881722	+	FBgn0033113	FBtr0086162	Spn42Dc	A1Z6R4	-1.28	0.0267	-0.09	0.38	0	0
2R	6881701	6881722	+	FBgn0033113	FBtr0086162	Spn42Dc	A1Z6R4	-1.28	0.0267	-0.09	0.38	0	0
2R	6891860	6891878	+	FBgn0050158	FBtr0086165	CG30158	A1Z6R7	1.1	0.0198	0.43	0.05	0	0
2R	6905950	6905977	+	FBgn0050158	FBtr0086165	CG30158	A1Z6R7	1.1	0.0198	0.43	0.05	0	0
2R	6906011	6906053	+	FBgn0050158	FBtr0086165	CG30158	A1Z6R7	1.1	0.0198	0.43	0.05	0	0
2R	6906014	6906053	+	FBgn0050158	FBtr0086165	CG30158	A1Z6R7	1.1	0.0198	0.43	0.05	0	0
2R	6906052	6906064	+	FBgn0050158	FBtr0086165	CG30158	A1Z6R7	1.1	0.0198	0.43	0.05	0	0
2R	6923398	6923505	+	FBgn0033117	FBtr0336741	CG3358	Q7JUN9	-1.16	0.163	0.05	0.59	0	0
2R	6923404	6923505	+	FBgn0033117	FBtr0336741	CG3358	Q7JUN9	-1.16	0.163	0.05	0.59	0	0
2R	6992929	6992950	+	FBgn0050159	FBtr0301713	CG30159	Q7K332	-1.12	1e-05	-0.04	0.39	0	0
2R	7025062	7025101	+	FBgn0033127	FBtr0089023	Tsp42Ef	Q7K010	-1.3	0.0938	0.05	0.61	0	0
2R	7028941	7028977	+	FBgn0033128	FBtr0089024	Tsp42Eg	Q7JWP5	-1.13	0.00029	-0.14	0.46	0	0
2R	7035238	7035244	+	FBgn0033130	FBtr0089028	Tsp42Ei	Q7JZW3	-1.53	3e-05	0.06	0.58	0	0
2R	7035252	7035288	+	FBgn0033130	FBtr0089028	Tsp42Ei	Q7JZW3	-1.53	3e-05	0.06	0.58	0	0
2R	7042671	7042695	+	FBgn0033133	FBtr0305678	Tsp42Ek	A1Z6U3	1.01	1e-05	0.14	0.53	0	0
2R	7042691	7042715	+	FBgn0033133	FBtr0305678	Tsp42Ek	A1Z6U3	1.01	1e-05	0.14	0.53	0	0
2R	7042729	7042759	+	FBgn0033133	FBtr0305678	Tsp42Ek	A1Z6U3	1.01	1e-05	0.14	0.53	0	0
2R	7153569	7153575	-	FBgn0024293	FBtr0100356	Spn43Ab	A1Z6V5	-1.88	0	-0.02	0.76	-1	0
2R	7245441	7245483	-	FBgn0026602	FBtr0089050	Ady43A	Q7JWW6	-1.29	5e-05	-0.15	0.17	0	0
2R	7245650	7245686	-	FBgn0026602	FBtr0089050	Ady43A	Q7JWW6	-1.29	5e-05	-0.15	0.17	0	0
2R	7245740	7245746	-	FBgn0026602	FBtr0089050	Ady43A	Q7JWW6	-1.29	5e-05	-0.15	0.17	0	0
2R	7387326	7387368	+	FBgn0033160	FBtr0336909	CG11107	Q7K3M5	-1.06	0.00186	0.04	0.58	0	0
2R	7387370	7387400	+	FBgn0033160	FBtr0336909	CG11107	Q7K3M5	-1.06	0.00186	0.04	0.58	0	0
2R	7387429	7387447	+	FBgn0033160	FBtr0336909	CG11107	Q7K3M5	-1.06	0.00186	0.04	0.58	0	0
2R	7387440	7387482	+	FBgn0033160	FBtr0336909	CG11107	Q7K3M5	-1.06	0.00186	0.04	0.58	0	0
2R	7444596	7444663	-	FBgn0050503	FBtr0299802	CG30503	Q7JX94	-1.14	0	-0.09	0.87	0	0
2R	7444669	7444687	-	FBgn0050503	FBtr0299802	CG30503	Q7JX94	-1.14	0	-0.09	0.87	0	0
2R	7444669	7444750	-	FBgn0050503	FBtr0299802	CG30503	Q7JX94	-1.14	0	-0.09	0.87	0	0
2R	7444669	7444798	-	FBgn0050503	FBtr0299802	CG30503	Q7JX94	-1.14	0	-0.09	0.87	0	0
2R	7444676	7444829	-	FBgn0050503	FBtr0299802	CG30503	Q7JX94	-1.14	0	-0.09	0.87	0	0
2R	7444676	7444940	-	FBgn0050503	FBtr0299802	CG30503	Q7JX94	-1.14	0	-0.09	0.87	0	0
2R	7444915	7444936	-	FBgn0050503	FBtr0299802	CG30503	Q7JX94	-1.14	0	-0.09	0.87	0	0
2R	7445025	7445055	-	FBgn0050503	FBtr0299802	CG30503	Q7JX94	-1.14	0	-0.09	0.87	0	0
2R	7445025	7445094	-	FBgn0050503	FBtr0299802	CG30503	Q7JX94	-1.14	0	-0.09	0.87	0	0
2R	7445025	7445151	-	FBgn0050503	FBtr0299802	CG30503	Q7JX94	-1.14	0	-0.09	0.87	0	0
2R	7445025	7445211	-	FBgn0050503	FBtr0299802	CG30503	Q7JX94	-1.14	0	-0.09	0.87	0	0
2R	7445025	7445325	-	FBgn0050503	FBtr0299802	CG30503	Q7JX94	-1.14	0	-0.09	0.87	0	0
2R	7445025	7445346	-	FBgn0050503	FBtr0299802	CG30503	Q7JX94	-1.14	0	-0.09	0.87	0	0
2R	7445025	7445647	-	FBgn0050503	FBtr0299802	CG30503	Q7JX94	-1.14	0	-0.09	0.87	0	0
2R	7445025	7445695	-	FBgn0050503	FBtr0299802	CG30503	Q7JX94	-1.14	0	-0.09	0.87	0	0
2R	7445246	7445372	-	FBgn0050503	FBtr0299802	CG30503	Q7JX94	-1.14	0	-0.09	0.87	0	0
2R	7445643	7445688	-	FBgn0050503	FBtr0299802	CG30503	Q7JX94	-1.14	0	-0.09	0.87	0	0
2R	7447487	7447595	+	FBgn0033174	FBtr0336911	CG11125	Q6NMT8	1.03	8e-05	0.54	0.02	0	0
2R	7447503	7447629	+	FBgn0033174	FBtr0336911	CG11125	Q6NMT8	1.03	8e-05	0.54	0.02	0	0
2R	7476772	7476784	-	FBgn0010548	FBtr0308198	Aldh-III	A0A0C4DHC8	-1.43	0	-0.42	0	0	0
2R	7499938	7499953	-	FBgn0015929	FBtr0345797	dpa	A0A0B4LEV2	1.38	6e-05	0.34	0.08	0	0
2R	7500005	7500017	-	FBgn0015929	FBtr0345797	dpa	A0A0B4LEV2	1.38	6e-05	0.34	0.08	0	0
2R	7500016	7500082	-	FBgn0015929	FBtr0345797	dpa	A0A0B4LEV2	1.38	6e-05	0.34	0.08	0	0
2R	7500016	7500145	-	FBgn0015929	FBtr0345797	dpa	A0A0B4LEV2	1.38	6e-05	0.34	0.08	0	0
2R	7500057	7500066	-	FBgn0015929	FBtr0345797	dpa	A0A0B4LEV2	1.38	6e-05	0.34	0.08	0	0
2R	7510247	7510298	-	FBgn0033184	FBtr0088981	CG12736	Q7K3V6	1.36	8e-05	-0.07	0.18	0	0
2R	7510257	7510305	-	FBgn0033184	FBtr0088981	CG12736	Q7K3V6	1.36	8e-05	-0.07	0.18	0	0
2R	7529172	7529283	-	FBgn0033188	FBtr0088957	Drat	Q961L4	1.85	2e-05	0.14	0.03	1	0
2R	7535973	7536041	+	FBgn0033190	FBtr0088907	CG2137	A1Z707	-1.2	3e-05	-0.04	0.91	0	0
2R	7539630	7539696	-	FBgn0033191	FBtr0088955	CG1598	Q7JWD3	-1	0.384	-0.45	0	0	0
2R	7565500	7565596	-	FBgn0050499	FBtr0088954	CG30499	Q95RV5	-1.26	1e-05	-0.08	0.26	0	0
2R	7565500	7565710	-	FBgn0050499	FBtr0088954	CG30499	Q95RV5	-1.26	1e-05	-0.08	0.26	0	0
2R	7565655	7565685	-	FBgn0050499	FBtr0088954	CG30499	Q95RV5	-1.26	1e-05	-0.08	0.26	0	0
2R	7566719	7566734	-	FBgn0004132	FBtr0088953	boca	Q8T9B6	1.14	0.00961	-0.01	0.88	0	0
2R	7566874	7566904	+	FBgn0033194	FBtr0310024	Vps13	A1Z713	1.02	0.0607	0.07	0.13	0	0
2R	7613619	7613673	-	FBgn0033196	FBtr0088948	CG1358	Q7K1D7	1.25	0	0.2	0.02	0	0
2R	7613619	7613682	-	FBgn0033196	FBtr0088948	CG1358	Q7K1D7	1.25	0	0.2	0.02	0	0
2R	7613713	7613806	-	FBgn0033196	FBtr0088948	CG1358	Q7K1D7	1.25	0	0.2	0.02	0	0
2R	7613713	7613887	-	FBgn0033196	FBtr0088948	CG1358	Q7K1D7	1.25	0	0.2	0.02	0	0
2R	7613744	7613822	-	FBgn0033196	FBtr0088948	CG1358	Q7K1D7	1.25	0	0.2	0.02	0	0
2R	7613744	7613849	-	FBgn0033196	FBtr0088948	CG1358	Q7K1D7	1.25	0	0.2	0.02	0	0
2R	7613790	7613802	-	FBgn0033196	FBtr0088948	CG1358	Q7K1D7	1.25	0	0.2	0.02	0	0
2R	7613808	7613814	-	FBgn0033196	FBtr0088948	CG1358	Q7K1D7	1.25	0	0.2	0.02	0	0
2R	7614140	7614377	-	FBgn0033196	FBtr0088948	CG1358	Q7K1D7	1.25	0	0.2	0.02	0	0
2R	7614334	7614370	-	FBgn0033196	FBtr0088948	CG1358	Q7K1D7	1.25	0	0.2	0.02	0	0
2R	7614421	7614433	-	FBgn0033196	FBtr0088948	CG1358	Q7K1D7	1.25	0	0.2	0.02	0	0
2R	7653881	7653935	-	FBgn0028687	FBtr0088947	Rpt1	Q7KMQ0	1.04	0.215	0.16	0.02	0	0
2R	7655309	7655390	+	FBgn0050491	FBtr0088919	CG30491	Q7JUS1	-1	0.64	-0.13	0.02	0	0
2R	7674344	7674350	-	FBgn0033208	FBtr0088942	mRpL52	Q7JWG9	-1.44	0.00052	0.09	0.29	0	0
2R	7699277	7699326	+	FBgn0050493	FBtr0088925	CG30493	Q8MKN0	1.02	0.0157	0.02	0.79	0	0
2R	7699562	7699619	+	FBgn0050496	FBtr0088926	CG30496	Q7JRC9	-1.06	0.802	0.34	0.07	0	0
2R	7779616	7779634	-	FBgn0050497	FBtr0088932	CG30497	A1Z743	1.03	0.00053	0.09	0.31	0	0
2R	7781750	7781762	-	FBgn0050497	FBtr0088932	CG30497	A1Z743	1.03	0.00053	0.09	0.31	0	0
2R	7782536	7782617	-	FBgn0050497	FBtr0088932	CG30497	A1Z743	1.03	0.00053	0.09	0.31	0	0
2R	7786056	7786074	+	FBgn0015614	FBtr0088930	CanB2	A0A0B4K833	-1.09	0.263	-2.59	0	0	-1
2R	7786131	7786164	+	FBgn0015614	FBtr0088930	CanB2	A0A0B4K833	-1.09	0.263	-2.59	0	0	-1
2R	7793318	7793330	-	FBgn0001091	FBtr0088903	Gapdh1	P07486	1.06	0.00065	-0.22	0.17	0	0
2R	7804922	7805276	-	FBgn0033224	FBtr0088901	Nop17l	Q0E9G3	1.67	7e-05	0.26	0	1	0
2R	7805104	7805140	-	FBgn0033224	FBtr0088901	Nop17l	Q0E9G3	1.67	7e-05	0.26	0	1	0
2R	7805229	7805244	-	FBgn0033224	FBtr0088901	Nop17l	Q0E9G3	1.67	7e-05	0.26	0	1	0
2R	7805348	7805378	-	FBgn0033224	FBtr0088901	Nop17l	Q0E9G3	1.67	7e-05	0.26	0	1	0
2R	7805355	7805397	-	FBgn0033224	FBtr0088901	Nop17l	Q0E9G3	1.67	7e-05	0.26	0	1	0
2R	7812701	7812740	+	FBgn0033226	FBtr0088834	CG1882	Q5U191	2.73	0	0.22	0.04	1	0
2R	7812734	7812740	+	FBgn0033226	FBtr0088834	CG1882	Q5U191	2.73	0	0.22	0.04	1	0
2R	7812747	7812771	+	FBgn0033226	FBtr0088834	CG1882	Q5U191	2.73	0	0.22	0.04	1	0
2R	7831753	7831765	-	FBgn0050382	FBtr0088894	CG30382	E1JGZ9	1.05	0.162	-0.14	0.05	0	0
2R	7916958	7917033	+	FBgn0015509	FBtr0088846	Cul1	Q24311	-1.05	0	-0.1	0.14	0	0
2R	7917290	7917296	+	FBgn0015509	FBtr0088848	Cul1	Q24311	-1.02	0	-0.1	0.14	0	0
2R	7917309	7917324	+	FBgn0015509	FBtr0088847	Cul1	Q24311	-1.02	0	-0.1	0.14	0	0
2R	7917331	7917869	+	FBgn0015509	FBtr0088847	Cul1	Q24311	-1.02	0	-0.1	0.14	0	0
2R	7938985	7939102	-	FBgn0033235	FBtr0088882	CG8728	Q7K3W2	1.74	0	-0.03	0.55	1	0
2R	7939019	7939031	-	FBgn0033235	FBtr0088882	CG8728	Q7K3W2	1.74	0	-0.03	0.55	1	0
2R	7959710	7959799	-	FBgn0033241	FBtr0088879	CG2915	Q0E9F9	-1	0.00058	0.04	0.38	0	0
2R	7959783	7959903	-	FBgn0033241	FBtr0088878	CG2915	Q0E9F9	-1	0.00058	0.04	0.38	0	0
2R	7959783	7959921	-	FBgn0033241	FBtr0088878	CG2915	Q0E9F9	-1	0.00058	0.04	0.38	0	0
2R	7959783	7959948	-	FBgn0033241	FBtr0088878	CG2915	Q0E9F9	-1	0.00058	0.04	0.38	0	0
2R	7959948	7959957	-	FBgn0033241	FBtr0088878	CG2915	Q0E9F9	-1	0.00058	0.04	0.38	0	0
2R	7959991	7960015	-	FBgn0033241	FBtr0088879	CG2915	Q0E9F9	-1	0.00058	0.04	0.38	0	0
2R	7972351	7972417	+	FBgn0027054	FBtr0088859	CSN4	E1JH01	1.03	0.0315	0.05	0.42	0	0
2R	7972365	7972413	+	FBgn0027054	FBtr0088859	CSN4	E1JH01	1.03	0.0315	0.05	0.42	0	0
2R	7972396	7972417	+	FBgn0027054	FBtr0088859	CSN4	E1JH01	1.03	0.0315	0.05	0.42	0	0
2R	7972559	7972583	+	FBgn0027054	FBtr0088859	CSN4	E1JH01	1.03	0.0315	0.05	0.42	0	0
2R	7988470	7989952	+	FBgn0033247	FBtr0088860	Nup44A	Q7K2X8	-1.22	0.0394	0.16	0.02	0	0
2R	8098767	8098797	+	FBgn0033259	FBtr0088781	CG11210	Q6NP91	1.02	0.0005	0.03	0.7	0	0
2R	8098796	8098838	+	FBgn0033259	FBtr0088781	CG11210	Q6NP91	1.02	0.0005	0.03	0.7	0	0
2R	8098803	8098809	+	FBgn0033259	FBtr0088781	CG11210	Q6NP91	1.02	0.0005	0.03	0.7	0	0
2R	8106233	8106248	-	FBgn0033260	FBtr0301355	Cul4	Q5BI50	1.05	0.0005	-0.03	0.69	0	0
2R	8131553	8131613	+	FBgn0005648	FBtr0088786	Pabp2	Q7KNF2	1.28	0.0823	0.16	0.04	0	0
2R	8135176	8135215	-	FBgn0033268	FBtr0339297	Obp44a	Q7K084	1.05	0.0141	0.22	0.01	0	0
2R	8148344	8148353	-	FBgn0010504	FBtr0088813	kermit	Q7JX82	-1.08	0	0.06	0.31	0	0
2R	8148344	8149358	-	FBgn0010504	FBtr0088813	kermit	Q7JX82	-1.08	0	0.06	0.31	0	0
2R	8148367	8148971	-	FBgn0010504	FBtr0088814	kermit	Q7JX82	-1.15	0	0.06	0.31	0	0
2R	8148928	8148943	-	FBgn0010504	FBtr0088814	kermit	Q7JX82	-1.15	0	0.06	0.31	0	0
2R	8163335	8163401	-	FBgn0033272	FBtr0088807	RagC-D	Q7K519	-1.02	4e-05	-0.02	0.87	0	0
2R	8163697	8163718	+	FBgn0021995	FBtr0345935	Rs1	Q7JQN4	1.09	0.00186	0.09	0.31	0	0
[truncated: 7,062 more rows]
