# Supplementary material for: Combined Transcriptomic and Proteomic Analysis of Perk Toxicity Pathways
Source: Int J Mol Sci. 2021 Apr 27;22(9):4598. doi: 10.3390/ijms22094598 (PMC8124185; doi:10.3390/ijms22094598)
Supplement: Supplementary file 1 [file ijms-22-04598-s001.zip › Table S17.xlsx]

## Sheet: Supplementary Table 17
Supplementary Table 17. uORF analysis of group 1 genes. This table is related to Figure 5.
Presence of uORFs, reported by Zhang et al., 2018 (DOI: 10.1371/journal.pbio.2003903), was assessed in group 1 genes (Supplementary Table 13). These results represent the genes within group 1 which contain a uORF and their respective uORFs sequences (Chromosome, strand and uORF start and end sites).
Chromosome	Start	End	Strand	Gene ID	Isoform (Transcript ID)	Gene symbol
2L	1442663	1442678	+	FBgn0263321	FBtr0343842	CG43402
2L	16715874	16715901	-	FBgn0062978	FBtr0303445	CG31808
2L	16716003	16716132	-	FBgn0062978	FBtr0303445	CG31808
2L	16716082	16716151	-	FBgn0062978	FBtr0303445	CG31808
2R	18171243	18171264	-	FBgn0027836	FBtr0086774	Dgp-1
2R	18171317	18172444	-	FBgn0027836	FBtr0086773	Dgp-1
2R	18171392	18171407	-	FBgn0027836	FBtr0086774	Dgp-1
2R	18171392	18171455	-	FBgn0027836	FBtr0086774	Dgp-1
2R	18171412	18171424	-	FBgn0027836	FBtr0086774	Dgp-1
2R	18172500	18172518	-	FBgn0027836	FBtr0086773	Dgp-1
3L	9372974	9373444	+	FBgn0001223	FBtr0100558	Hsp22
3L	9372999	9373185	+	FBgn0001223	FBtr0100558	Hsp22
3L	9373017	9373185	+	FBgn0001223	FBtr0100558	Hsp22
3L	9373164	9373185	+	FBgn0001223	FBtr0100558	Hsp22
3L	9373191	9373397	+	FBgn0001223	FBtr0100558	Hsp22
3L	9373320	9373397	+	FBgn0001223	FBtr0100558	Hsp22
3L	9373415	9373472	+	FBgn0001223	FBtr0100558	Hsp22
3L	9373419	9373476	+	FBgn0001223	FBtr0100558	Hsp22
3L	9373472	9373493	+	FBgn0001223	FBtr0100558	Hsp22
3L	9373590	9373677	+	FBgn0001223	FBtr0100558	Hsp22
3L	9373676	9373763	+	FBgn0001223	FBtr0100558	Hsp22
3L	9373706	9373763	+	FBgn0001223	FBtr0100558	Hsp22
3L	9373756	9373768	+	FBgn0001223	FBtr0100558	Hsp22
3L	9373856	9373940	+	FBgn0001223	FBtr0100558	Hsp22
3L	9373945	9374029	+	FBgn0001223	FBtr0100558	Hsp22
3R	5464432	5464443	-	FBgn0037327	FBtr0078770	PEK
3R	5464432	5464596	-	FBgn0037327	FBtr0078770	PEK
3R	5464532	5464604	-	FBgn0037327	FBtr0078770	PEK
3R	5862341	5862359	-	FBgn0037391	FBtr0078661	CG2017
3R	5862366	5862372	-	FBgn0037391	FBtr0078661	CG2017
3R	19861129	19861156	-	FBgn0261984	FBtr0113248	Ire1
3R	19861171	19861189	-	FBgn0261984	FBtr0113248	Ire1
3R	19861222	19861228	-	FBgn0261984	FBtr0113248	Ire1
3R	19861245	19861272	-	FBgn0261984	FBtr0113248	Ire1
3R	22087111	22087159	+	FBgn0040582	FBtr0335196	BomBc3
