# Supplementary material for: Combined Transcriptomic and Proteomic Analysis of Perk Toxicity Pathways
Source: Int J Mol Sci. 2021 Apr 27;22(9):4598. doi: 10.3390/ijms22094598 (PMC8124185; doi:10.3390/ijms22094598)
Supplement: Supplementary file 1 [file ijms-22-04598-s001.zip › Table S18.xlsx]

## Sheet: Supplementary Table 18
Supplementary Table 18. uORF analysis of group 2 genes. This table is related to Figure 5.
Presence of uORFs, reported by Zhang et al., 2018 (DOI: 10.1371/journal.pbio.2003903), was assessed in group 2 genes (Supplementary Table 14). These results represent the genes within group 2 which contain a uORF and their respective uORFs sequences (Chromosome, strand and uORF start and end sites).
Chromosome	Start	End	Strand	Gene ID	Isoform (Transcript ID)	Gene symbol
2L	3037218	3037281	-	FBgn0031497	FBtr0077667	SerRS
2L	3037218	3037323	-	FBgn0031497	FBtr0077667	SerRS
2L	3037241	3037310	-	FBgn0031497	FBtr0077667	SerRS
2L	3037388	3037403	-	FBgn0031497	FBtr0077667	SerRS
2L	4197877	4197886	-	FBgn0031589	FBtr0334792	Naprt
2L	4197877	4197901	-	FBgn0031589	FBtr0334792	Naprt
2L	4197877	4197913	-	FBgn0031589	FBtr0334792	Naprt
2L	4197947	4197956	-	FBgn0031589	FBtr0334792	Naprt
2L	6717694	6717706	+	FBgn0031851	FBtr0079299	Aatf
2L	7027544	7027607	+	FBgn0031881	FBtr0079389	MME1
2L	7027589	7027607	+	FBgn0031881	FBtr0079389	MME1
2L	7027626	7027713	+	FBgn0031881	FBtr0079389	MME1
2L	7447647	7447708	-	FBgn0025697	FBtr0346571	santa-maria
2L	7447704	7447716	-	FBgn0025697	FBtr0346571	santa-maria
2L	7447704	7447755	-	FBgn0025697	FBtr0346571	santa-maria
2L	7447766	7447784	-	FBgn0025697	FBtr0346571	santa-maria
2L	7447824	7447836	-	FBgn0025697	FBtr0346571	santa-maria
2L	7447835	7447850	-	FBgn0025697	FBtr0346571	santa-maria
2L	7447918	7447981	-	FBgn0025697	FBtr0346571	santa-maria
2L	7447918	7448086	-	FBgn0025697	FBtr0346571	santa-maria
2L	7447985	7447991	-	FBgn0025697	FBtr0346571	santa-maria
2L	7447985	7448063	-	FBgn0025697	FBtr0346571	santa-maria
2L	7448137	7448158	-	FBgn0025697	FBtr0346571	santa-maria
2L	7448168	7448195	-	FBgn0025697	FBtr0346571	santa-maria
2L	7448273	7448303	-	FBgn0025697	FBtr0346571	santa-maria
2L	7448281	7448329	-	FBgn0025697	FBtr0346571	santa-maria
2L	7448281	7448347	-	FBgn0025697	FBtr0346571	santa-maria
2L	7448321	7448351	-	FBgn0025697	FBtr0346571	santa-maria
2L	7448369	7448381	-	FBgn0025697	FBtr0346571	santa-maria
2L	7448369	7448411	-	FBgn0025697	FBtr0346571	santa-maria
2L	7448443	7448461	-	FBgn0025697	FBtr0346571	santa-maria
2L	7448510	7448525	-	FBgn0025697	FBtr0346571	santa-maria
2L	7448535	7448565	-	FBgn0025697	FBtr0346571	santa-maria
2L	7448564	7448633	-	FBgn0025697	FBtr0346571	santa-maria
2L	7448574	7448604	-	FBgn0025697	FBtr0346571	santa-maria
2L	7448574	7448616	-	FBgn0025697	FBtr0346571	santa-maria
2L	7448574	7448652	-	FBgn0025697	FBtr0346571	santa-maria
2L	7448574	7448721	-	FBgn0025697	FBtr0346571	santa-maria
2L	7448574	7448757	-	FBgn0025697	FBtr0346571	santa-maria
2L	7448581	7448593	-	FBgn0025697	FBtr0346571	santa-maria
2L	7448663	7448765	-	FBgn0025697	FBtr0346571	santa-maria
2L	7448663	7448864	-	FBgn0025697	FBtr0346571	santa-maria
2L	7448910	7448940	-	FBgn0025697	FBtr0346571	santa-maria
2L	7448910	7448961	-	FBgn0025697	FBtr0346571	santa-maria
2L	7448939	7448954	-	FBgn0025697	FBtr0346571	santa-maria
2L	7448939	7449002	-	FBgn0025697	FBtr0346571	santa-maria
2L	7449155	7449197	-	FBgn0025697	FBtr0346571	santa-maria
2L	7449155	7449212	-	FBgn0025697	FBtr0346571	santa-maria
2L	7449199	7449223	-	FBgn0025697	FBtr0346571	santa-maria
2L	7449243	7449255	-	FBgn0025697	FBtr0346571	santa-maria
2L	7449243	7449285	-	FBgn0025697	FBtr0346571	santa-maria
2L	7449277	7449334	-	FBgn0025697	FBtr0346571	santa-maria
2L	7449277	7449349	-	FBgn0025697	FBtr0346571	santa-maria
2L	7449281	7449359	-	FBgn0025697	FBtr0346571	santa-maria
2L	7449506	7449536	-	FBgn0025697	FBtr0346571	santa-maria
2L	7449526	7449556	-	FBgn0025697	FBtr0346571	santa-maria
2L	7449572	7449644	-	FBgn0025697	FBtr0346571	santa-maria
2L	7449598	7449604	-	FBgn0025697	FBtr0346571	santa-maria
2L	7449894	7449903	-	FBgn0025697	FBtr0346571	santa-maria
2L	7449899	7449977	-	FBgn0025697	FBtr0346571	santa-maria
2L	7449928	7449943	-	FBgn0025697	FBtr0346571	santa-maria
2L	7450014	7450029	-	FBgn0025697	FBtr0346571	santa-maria
2L	7450056	7450083	-	FBgn0025697	FBtr0346571	santa-maria
2L	7450137	7450146	-	FBgn0025697	FBtr0346571	santa-maria
2L	7450187	7450196	-	FBgn0025697	FBtr0346571	santa-maria
2L	7450219	7450225	-	FBgn0025697	FBtr0346571	santa-maria
2L	7450275	7450335	-	FBgn0025697	FBtr0346571	santa-maria
2L	7450275	7450464	-	FBgn0025697	FBtr0346571	santa-maria
2L	7450275	7450506	-	FBgn0025697	FBtr0346571	santa-maria
2L	7450439	7450451	-	FBgn0025697	FBtr0346571	santa-maria
2L	7450478	7450526	-	FBgn0025697	FBtr0346571	santa-maria
2L	7450512	7450635	-	FBgn0025697	FBtr0346571	santa-maria
2L	7450568	7450577	-	FBgn0025697	FBtr0346571	santa-maria
2L	7450645	7450729	-	FBgn0025697	FBtr0346571	santa-maria
2L	7450645	7450765	-	FBgn0025697	FBtr0346571	santa-maria
2L	7450653	7450725	-	FBgn0025697	FBtr0346571	santa-maria
2L	7450761	7450785	-	FBgn0025697	FBtr0346571	santa-maria
2L	10681936	10681948	+	FBgn0032281	FBtr0336847	CG17107
2L	12103780	12103843	+	FBgn0027081	FBtr0346436	ThrRS
2L	12103836	12103887	+	FBgn0027081	FBtr0346436	ThrRS
2L	12103869	12103887	+	FBgn0027081	FBtr0346436	ThrRS
2L	13976196	13976236	-	FBgn0259896	FBtr0343644	NimC1
2L	16799101	16799128	+	FBgn0040260	FBtr0080912	Ugt37D1
2L	16799110	16799128	+	FBgn0040260	FBtr0080912	Ugt37D1
2L	16799668	16799746	+	FBgn0040260	FBtr0080912	Ugt37D1
2L	19003401	19003440	+	FBgn0051793	FBtr0081138	CG31793
2L	19003466	19003511	+	FBgn0051793	FBtr0081138	CG31793
2L	19003534	19003612	+	FBgn0051793	FBtr0081138	CG31793
2L	19003550	19003583	+	FBgn0051793	FBtr0081138	CG31793
2L	19003579	19003612	+	FBgn0051793	FBtr0081138	CG31793
2L	19003586	19003598	+	FBgn0051793	FBtr0081138	CG31793
2L	19003630	19003666	+	FBgn0051793	FBtr0081138	CG31793
2R	6661928	6662001	-	FBgn0266518	FBtr0086146	Dpit47
2R	6662093	6662108	-	FBgn0266518	FBtr0086146	Dpit47
2R	7529172	7529283	-	FBgn0033188	FBtr0088957	Drat
2R	7804922	7805276	-	FBgn0033224	FBtr0088901	Nop17l
2R	7805104	7805140	-	FBgn0033224	FBtr0088901	Nop17l
2R	7805229	7805244	-	FBgn0033224	FBtr0088901	Nop17l
2R	7805348	7805378	-	FBgn0033224	FBtr0088901	Nop17l
2R	7805355	7805397	-	FBgn0033224	FBtr0088901	Nop17l
2R	7812701	7812740	+	FBgn0033226	FBtr0088834	puml
2R	7812734	7812740	+	FBgn0033226	FBtr0088834	puml
2R	7812747	7812771	+	FBgn0033226	FBtr0088834	puml
2R	10048411	10048423	-	FBgn0033476	FBtr0339416	oys
2R	10314179	10314200	+	FBgn0026403	FBtr0088349	Ndg
2R	11388634	11388643	-	FBgn0050022	FBtr0289990	CG30022
2R	11388662	11388752	-	FBgn0050022	FBtr0289990	CG30022
2R	11388694	11388742	-	FBgn0050022	FBtr0289990	CG30022
2R	14871490	14871754	+	FBgn0013773	FBtr0339983	Cyp6a22
2R	14871688	14871754	+	FBgn0013773	FBtr0339983	Cyp6a22
2R	16014914	16014938	+	FBgn0034065	FBtr0087206	Rrp42
2R	16014931	16014949	+	FBgn0034065	FBtr0087206	Rrp42
2R	17420508	17420577	+	FBgn0022029	FBtr0086913	l(2)k01209
2R	17420591	17420603	+	FBgn0022029	FBtr0086913	l(2)k01209
2R	17420653	17420659	+	FBgn0022029	FBtr0086913	l(2)k01209
2R	17420703	17420772	+	FBgn0022029	FBtr0086913	l(2)k01209
2R	17420726	17420789	+	FBgn0022029	FBtr0086913	l(2)k01209
2R	17420748	17420772	+	FBgn0022029	FBtr0086913	l(2)k01209
2R	17420789	17420984	+	FBgn0022029	FBtr0086913	l(2)k01209
2R	17420800	17420809	+	FBgn0022029	FBtr0086913	l(2)k01209
2R	17420834	17420984	+	FBgn0022029	FBtr0086913	l(2)k01209
2R	17420851	17420857	+	FBgn0022029	FBtr0086913	l(2)k01209
2R	17420957	17420984	+	FBgn0022029	FBtr0086913	l(2)k01209
2R	17420983	17421031	+	FBgn0022029	FBtr0086913	l(2)k01209
2R	17421055	17421064	+	FBgn0022029	FBtr0086913	l(2)k01209
2R	17421086	17421092	+	FBgn0022029	FBtr0086913	l(2)k01209
2R	17421105	17421123	+	FBgn0022029	FBtr0086913	l(2)k01209
2R	17421113	17421155	+	FBgn0022029	FBtr0086913	l(2)k01209
2R	17421193	17421430	+	FBgn0022029	FBtr0086913	l(2)k01209
2R	17421210	17421216	+	FBgn0022029	FBtr0086913	l(2)k01209
2R	17421253	17421430	+	FBgn0022029	FBtr0086913	l(2)k01209
2R	17421262	17421430	+	FBgn0022029	FBtr0086913	l(2)k01209
2R	17421274	17421430	+	FBgn0022029	FBtr0086913	l(2)k01209
2R	17421296	17421347	+	FBgn0022029	FBtr0086913	l(2)k01209
2R	17421516	17421522	+	FBgn0022029	FBtr0086915	l(2)k01209
2R	18660044	18660480	-	FBgn0034372	FBtr0086654	Gint3
2R	18660538	18660553	-	FBgn0034372	FBtr0086654	Gint3
2R	18660538	18661140	-	FBgn0034372	FBtr0086654	Gint3
2R	18660566	18661282	-	FBgn0034372	FBtr0086654	Gint3
2R	18660618	18661256	-	FBgn0034372	FBtr0086654	Gint3
2R	18661143	18661239	-	FBgn0034372	FBtr0086654	Gint3
2R	18661354	18661456	-	FBgn0034372	FBtr0086654	Gint3
2R	18661473	18661500	-	FBgn0034372	FBtr0086654	Gint3
2R	22401907	22401934	-	FBgn0034724	FBtr0339539	babos
2R	22402019	22402031	-	FBgn0034724	FBtr0339539	babos
3L	2503478	2503532	-	FBgn0035348	FBtr0072963	CG16758
3L	4226680	4226776	-	FBgn0001257	FBtr0073249	ImpL2
3L	4226961	4227003	-	FBgn0001257	FBtr0073249	ImpL2
3L	4227021	4227114	-	FBgn0001257	FBtr0073249	ImpL2
3L	4227021	4227120	-	FBgn0001257	FBtr0073249	ImpL2
3L	6260882	6260975	-	FBgn0001258	FBtr0332066	Ldh
3L	6260882	6261159	-	FBgn0001258	FBtr0332067	Ldh
3L	6261103	6261124	-	FBgn0001258	FBtr0332067	Ldh
3L	7519352	7519439	+	FBgn0268063	FBtr0332144	ltl
3L	7519403	7519439	+	FBgn0268063	FBtr0332144	ltl
3L	7519427	7519439	+	FBgn0268063	FBtr0332144	ltl
3L	7519512	7519563	+	FBgn0268063	FBtr0076793	ltl
3L	9372767	9372821	+	FBgn0001228	FBtr0303474	CG4456
3L	9372826	9372835	+	FBgn0001228	FBtr0303474	CG4456
3L	9372853	9372974	+	FBgn0001228	FBtr0303474	CG4456
3L	9372890	9372974	+	FBgn0001228	FBtr0303474	CG4456
3R	9043635	9048554	-	FBgn0010222	FBtr0336761	Nmdmc
3R	9048623	9048629	-	FBgn0010222	FBtr0336761	Nmdmc
3R	9048623	9048635	-	FBgn0010222	FBtr0336761	Nmdmc
3R	9587046	9587070	+	FBgn0037718	FBtr0082074	P58IPK
3R	9587052	9587070	+	FBgn0037718	FBtr0082074	P58IPK
3R	9587216	9587354	+	FBgn0037718	FBtr0082074	P58IPK
3R	10881071	10881104	-	FBgn0037852	FBtr0082333	Tpc1
3R	10881094	10881571	-	FBgn0037852	FBtr0082333	Tpc1
3R	10881625	10881691	-	FBgn0037852	FBtr0082333	Tpc1
3R	10881625	10881829	-	FBgn0037852	FBtr0082333	Tpc1
3R	10881898	10881967	-	FBgn0037852	FBtr0082333	Tpc1
3R	12373091	12373129	+	FBgn0010039	FBtr0082570	GstD3
3R	21101613	21101622	-	FBgn0038854	FBtr0084035	CG7044
3R	28540159	28540192	-	FBgn0003137	FBtr0301838	Ppn
3R	28540238	28540292	-	FBgn0003137	FBtr0301838	Ppn
3R	31811372	31811850	-	FBgn0266268	FBtr0085851	FeCH
3R	31811372	31811985	-	FBgn0266268	FBtr0085851	FeCH
3R	31811372	31812000	-	FBgn0266268	FBtr0085851	FeCH
3R	31811372	31812051	-	FBgn0266268	FBtr0085851	FeCH
3R	31811372	31812060	-	FBgn0266268	FBtr0085851	FeCH
3R	31811996	31812020	-	FBgn0266268	FBtr0085851	FeCH
X	800959	801010	-	FBgn0015799	FBtr0070146	Rbf
X	801193	801238	-	FBgn0015799	FBtr0070146	Rbf
X	801254	801272	-	FBgn0015799	FBtr0070146	Rbf
X	801417	801444	-	FBgn0015799	FBtr0070146	Rbf
X	3482998	3483044	+	FBgn0029664	FBtr0070568	CG10802
X	8115829	8115850	-	FBgn0040319	FBtr0340138	Gclc
X	13329982	13330030	+	FBgn0040309	FBtr0339700	Jafrac1
X	13330598	13330619	+	FBgn0040309	FBtr0339699	Jafrac1
X	13331088	13331121	+	FBgn0040309	FBtr0345161	Jafrac1
X	14261359	14261407	+	FBgn0030558	FBtr0339497	Tat
X	19748338	19748359	+	FBgn0031068	FBtr0331763	Alr
X	19748367	19748373	+	FBgn0031068	FBtr0331763	Alr
X	19748460	19748912	+	FBgn0031068	FBtr0331763	Alr
X	19748547	19748912	+	FBgn0031068	FBtr0331763	Alr
