# Supplementary material for: Combined Transcriptomic and Proteomic Analysis of Perk Toxicity Pathways
Source: Int J Mol Sci. 2021 Apr 27;22(9):4598. doi: 10.3390/ijms22094598 (PMC8124185; doi:10.3390/ijms22094598)
Supplement: Supplementary file 1 [file ijms-22-04598-s001.zip › Table S19.xlsx]

## Sheet: Supplementary Table 19
Supplementary Table 19. ClueGO Cellular Component Results: Pathway enrichment analysis of dPerk-dependant targets differentially regulated by the transcriptome and proteome (group 2). This table is related to Figure 7 (left).
Genes that are upregulated at the transcript but not at protein level (group 2, Supplementary Table 14) were submitted to ClueGO, a Cytoscape app for pathway enrichment analysis. This table represents the ClueGO output.
GO ID	GO Term	Ontology Source	Term P-Value	Term P-Value Corrected with Bonferroni step down	Group P-Value	Group P-Value Corrected with Bonferroni step down	GO Levels	GO Groups	% Associated Genes	Nr. Genes	Associated Genes Found
GO:0005739	mitochondrion	GO_CellularComponent-EBI-UniProt-GOA-ACAP-ARAP_15.01.2021_00h00	2.13258e-05	6.39774e-05	2.13258e-05	4.26516e-05	[3, 4, 5]	Group0	2.1097	20	Aats-thr, Alr, CG12264, CG1673, CG2658, CG30022, CG3476, CG3999, CG4611, CG5059, CG6512, Fdx2, FeCH, Nmdmc, Ppn, Tpc1, bcn92, l(2)37Cc, mRpS31, mtSSB
GO:0019866	organelle inner membrane	GO_CellularComponent-EBI-UniProt-GOA-ACAP-ARAP_15.01.2021_00h00	0.0088357	0.0176714	0.0088357	0.0088357	[4, 5]	Group1	2.27273	7	CG2658, CG3476, CG6512, FeCH, Tpc1, bocks, l(2)37Cc
GO:0005743	mitochondrial inner membrane	GO_CellularComponent-EBI-UniProt-GOA-ACAP-ARAP_15.01.2021_00h00	0.0234936	0.0234936	0.0088357	0.0088357	[5, 6, 7, 8]	Group1	2.05479	6	CG2658, CG3476, CG6512, FeCH, Tpc1, l(2)37Cc
