# Supplementary material for: Combined Transcriptomic and Proteomic Analysis of Perk Toxicity Pathways
Source: Int J Mol Sci. 2021 Apr 27;22(9):4598. doi: 10.3390/ijms22094598 (PMC8124185; doi:10.3390/ijms22094598)
Supplement: Supplementary file 1 [file ijms-22-04598-s001.zip › Table S20.xlsx]

## Sheet: Supplementary Table 20
Supplementary Table 20. ClueGO Results: Pathway enrichment analysis of dPerk-dependant targets differentially regulated by the transcriptome and proteome (group 2). This table is related to Figure 7 (left).
Genes that are upregulated at the transcript but not at protein level (group 2, Supplementary Table 14) were submitted to ClueGO, a Cytoscape app for pathway enrichment analysis. This table represents the ClueGO output.
GO ID	GO Term	Ontology Source	Term P-Value	Term P-Value Corrected with Bonferroni step down	Group P-Value	Group P-Value Corrected with Bonferroni step down	GO Levels	GO Groups	% Associated Genes	Nr. Genes	Associated Genes Found
GO:0006749	glutathione metabolic process	GO_BiologicalProcess-EBI-UniProt-GOA-ACAP-ARAP_15.01.2021_00h00	5.78704e-09	2.08334e-07	1.18515e-06	1.06663e-05	[4, 5, 6]	Group08	14.5455	8	CG30022, Gclc, GstD3, GstD9, GstE1, GstE7, GstE9, GstT1
GO:0006575	cellular modified amino acid metabolic process	GO_BiologicalProcess-EBI-UniProt-GOA-ACAP-ARAP_15.01.2021_00h00	2.97385e-08	1.04085e-06	1.18515e-06	1.06663e-05	[3, 4]	Group08	9.47368	9	CG30022, Gclc, GstD3, GstD9, GstE1, GstE7, GstE9, GstT1, Nmdmc
GO:0004364	glutathione transferase activity	GO_MolecularFunction-EBI-UniProt-GOA-ACAP-ARAP_15.01.2021_00h00	4.21612e-07	1.43348e-05	1.18515e-06	1.06663e-05	[4]	Group08	15	6	GstD3, GstD9, GstE1, GstE7, GstE9, GstT1
KEGG:00983	Drug metabolism	KEGG_15.01.2021	4.92786e-07	1.6262e-05	1.18515e-06	1.06663e-05	[-1]	Group08	8.33333	8	GstD3, GstD9, GstE1, GstE7, GstE9, GstT1, Ugt36Bc, l(2)k01209
KEGG:00982	Drug metabolism	KEGG_15.01.2021	6.23079e-07	1.99385e-05	1.18515e-06	1.06663e-05	[-1]	Group08	10.2941	7	GstD3, GstD9, GstE1, GstE7, GstE9, GstT1, Ugt36Bc
KEGG:00980	Metabolism of xenobiotics by cytochrome P450	KEGG_15.01.2021	6.89301e-07	2.13683e-05	1.18515e-06	1.06663e-05	[-1]	Group08	10.1449	7	GstD3, GstD9, GstE1, GstE7, GstE9, GstT1, Ugt36Bc
GO:0006790	sulfur compound metabolic process	GO_BiologicalProcess-EBI-UniProt-GOA-ACAP-ARAP_15.01.2021_00h00	1.10029e-06	3.30086e-05	1.18515e-06	1.06663e-05	[3]	Group08	5.34759	10	CG12264, CG30022, Gclc, GstD3, GstD9, GstE1, GstE7, GstE9, GstT1, bcn92
KEGG:00480	Glutathione metabolism	KEGG_15.01.2021	1.74474e-06	5.05975e-05	1.18515e-06	1.06663e-05	[-1]	Group08	8.86076	7	Gclc, GstD3, GstD9, GstE1, GstE7, GstE9, GstT1
GO:0016765	transferase activity, transferring alkyl or aryl (other than methyl) groups	GO_MolecularFunction-EBI-UniProt-GOA-ACAP-ARAP_15.01.2021_00h00	8.55955e-06	0.000239667	1.18515e-06	1.06663e-05	[3]	Group08	9.09091	6	GstD3, GstD9, GstE1, GstE7, GstE9, GstT1
GO:0006399	tRNA metabolic process	GO_BiologicalProcess-EBI-UniProt-GOA-ACAP-ARAP_15.01.2021_00h00	9.96104e-06	0.000268948	5.31373e-08	5.31373e-07	[7, 8]	Group09	5.59441	8	Aats-thr, CG10802, CG12264, CG17259, CG4611, CG9987, Elp1, Rrp42
GO:0006520	cellular amino acid metabolic process	GO_BiologicalProcess-EBI-UniProt-GOA-ACAP-ARAP_15.01.2021_00h00	1.09396e-05	0.000284429	5.31373e-08	5.31373e-07	[3, 4, 6]	Group09	4.71204	9	Aats-thr, CG10802, CG11796, CG1461, CG1673, CG17259, CG3999, Ppn, aay
R-DME:8949664	Processing of SMDT1	REACTOME_Pathways_15.01.2021	3.12883e-05	0.000782208	0.000914742	0.00548845	[-1]	Group06	33.3333	3	CG2658, CG6512, l(2)37Cc
R-DME:1362409	Mitochondrial iron-sulfur cluster biogenesis	REACTOME_Pathways_15.01.2021	6.08059e-05	0.00145934	0.0016431	0.00821548	[-1]	Group04	27.2727	3	CG12264, Fdx2, bcn92
GO:0015695	organic cation transport	GO_BiologicalProcess-EBI-UniProt-GOA-ACAP-ARAP_15.01.2021_00h00	8.06427e-05	0.00185478	8.06427e-05	0.000645141	[6, 7]	Group00	25	3	CG3476, Orct2, Tpc1
R-DME:8949215	Mitochondrial calcium ion transport	REACTOME_Pathways_15.01.2021	0.000104277	0.0022941	0.000914742	0.00548845	[-1]	Group06	23.0769	3	CG2658, CG6512, l(2)37Cc
KEGG:00270	Cysteine and methionine metabolism	KEGG_15.01.2021	0.000134684	0.00282837	0.000134684	0.000942789	[-1]	Group02	11.1111	4	CG1461, CG1673, Gclc, ImpL3
GO:0005506	iron ion binding	GO_MolecularFunction-EBI-UniProt-GOA-ACAP-ARAP_15.01.2021_00h00	0.000194292	0.00388585	0.00179309	0.00717236	[6]	Group07	4.29448	7	CG30022, Cyp28a5, Cyp309a1, Cyp6a20, Cyp6a22, Cyp6a23, Cyp9b1
GO:0004497	monooxygenase activity	GO_MolecularFunction-EBI-UniProt-GOA-ACAP-ARAP_15.01.2021_00h00	0.000298974	0.0056805	0.00179309	0.00717236	[3]	Group07	4.83871	6	Cyp28a5, Cyp309a1, Cyp6a20, Cyp6a22, Cyp6a23, Cyp9b1
GO:0009069	serine family amino acid metabolic process	GO_BiologicalProcess-EBI-UniProt-GOA-ACAP-ARAP_15.01.2021_00h00	0.000400421	0.00720757	5.31373e-08	5.31373e-07	[5, 6, 8]	Group09	15	3	CG3999, Ppn, aay
GO:1901606	alpha-amino acid catabolic process	GO_BiologicalProcess-EBI-UniProt-GOA-ACAP-ARAP_15.01.2021_00h00	0.000700991	0.0119169	5.31373e-08	5.31373e-07	[5, 6, 8]	Group09	7.27273	4	CG11796, CG1461, CG3999, Ppn
GO:0046906	tetrapyrrole binding	GO_MolecularFunction-EBI-UniProt-GOA-ACAP-ARAP_15.01.2021_00h00	0.000821743	0.0123261	0.00179309	0.00717236	[3]	Group07	4	6	Cyp28a5, Cyp309a1, Cyp6a20, Cyp6a22, Cyp6a23, Cyp9b1
GO:0020037	heme binding	GO_MolecularFunction-EBI-UniProt-GOA-ACAP-ARAP_15.01.2021_00h00	0.000793512	0.0126962	0.00179309	0.00717236	[4]	Group07	4.02685	6	Cyp28a5, Cyp309a1, Cyp6a20, Cyp6a22, Cyp6a23, Cyp9b1
GO:0036293	response to decreased oxygen levels	GO_BiologicalProcess-EBI-UniProt-GOA-ACAP-ARAP_15.01.2021_00h00	0.0147623	0.0147623	0.0147623	0.0147623	[4]	Group03	4.28571	3	Drat, eIF2B-gamma, l(2)37Cc
GO:0051536	iron-sulfur cluster binding	GO_MolecularFunction-EBI-UniProt-GOA-ACAP-ARAP_15.01.2021_00h00	0.0126022	0.0252045	0.0016431	0.00821548	[3]	Group04	4.54545	3	CG12264, Fdx2, FeCH
GO:1901605	alpha-amino acid metabolic process	GO_BiologicalProcess-EBI-UniProt-GOA-ACAP-ARAP_15.01.2021_00h00	0.00203165	0.0284431	5.31373e-08	5.31373e-07	[4, 5, 7]	Group09	4.09836	5	CG11796, CG1461, CG3999, Ppn, aay
GO:0043039	tRNA aminoacylation	GO_BiologicalProcess-EBI-UniProt-GOA-ACAP-ARAP_15.01.2021_00h00	0.00334922	0.0334922	5.31373e-08	5.31373e-07	[5, 6, 8, 9]	Group09	7.31707	3	Aats-thr, CG10802, CG17259
KEGG:00240	Pyrimidine metabolism	KEGG_15.01.2021	0.00312063	0.0343269	0.0131239	0.0262478	[-1]	Group05	7.5	3	CG16758, NTPase, l(2)k01209
GO:0016875	ligase activity, forming carbon-oxygen bonds	GO_MolecularFunction-EBI-UniProt-GOA-ACAP-ARAP_15.01.2021_00h00	0.00290191	0.0348229	5.31373e-08	5.31373e-07	[3]	Group09	7.69231	3	Aats-thr, CG10802, CG17259
GO:0004812	aminoacyl-tRNA ligase activity	GO_MolecularFunction-EBI-UniProt-GOA-ACAP-ARAP_15.01.2021_00h00	0.00290191	0.0348229	5.31373e-08	5.31373e-07	[4]	Group09	7.69231	3	Aats-thr, CG10802, CG17259
GO:0006418	tRNA aminoacylation for protein translation	GO_BiologicalProcess-EBI-UniProt-GOA-ACAP-ARAP_15.01.2021_00h00	0.00290191	0.0348229	5.31373e-08	5.31373e-07	[6, 7, 8, 9, 10]	Group09	7.69231	3	Aats-thr, CG10802, CG17259
GO:0070279	vitamin B6 binding	GO_MolecularFunction-EBI-UniProt-GOA-ACAP-ARAP_15.01.2021_00h00	0.00269291	0.0350078	5.31373e-08	5.31373e-07	[3, 4]	Group09	7.89474	3	CG12264, CG1461, CG3999
GO:0030170	pyridoxal phosphate binding	GO_MolecularFunction-EBI-UniProt-GOA-ACAP-ARAP_15.01.2021_00h00	0.00269291	0.0350078	5.31373e-08	5.31373e-07	[4, 5]	Group09	7.89474	3	CG12264, CG1461, CG3999
GO:0001666	response to hypoxia	GO_BiologicalProcess-EBI-UniProt-GOA-ACAP-ARAP_15.01.2021_00h00	0.0120927	0.0362782	0.0147623	0.0147623	[3, 5]	Group03	4.61538	3	Drat, eIF2B-gamma, l(2)37Cc
GO:0043038	amino acid activation	GO_BiologicalProcess-EBI-UniProt-GOA-ACAP-ARAP_15.01.2021_00h00	0.00409557	0.0368601	5.31373e-08	5.31373e-07	[4, 5, 7]	Group09	6.81818	3	Aats-thr, CG10802, CG17259
R-DME:15869	Metabolism of nucleotides	REACTOME_Pathways_15.01.2021	0.00655152	0.0393091	0.0131239	0.0262478	[-1]	Group05	5.76923	3	CG16758, NTPase, l(2)k01209
GO:0007006	mitochondrial membrane organization	GO_BiologicalProcess-EBI-UniProt-GOA-ACAP-ARAP_15.01.2021_00h00	0.00587202	0.0411042	0.000914742	0.00548845	[5, 6]	Group06	6	3	CG2658, CG5059, CG6512
GO:0097190	apoptotic signaling pathway	GO_BiologicalProcess-EBI-UniProt-GOA-ACAP-ARAP_15.01.2021_00h00	0.00844856	0.0422428	0.00844856	0.0253457	[3, 4, 5]	Group01	5.26316	3	CG5059, Dronc, Rbf
GO:0008033	tRNA processing	GO_BiologicalProcess-EBI-UniProt-GOA-ACAP-ARAP_15.01.2021_00h00	0.00543259	0.0434607	5.31373e-08	5.31373e-07	[7, 8, 9]	Group09	4.16667	4	CG12264, CG4611, CG9987, Elp1
GO:0009063	cellular amino acid catabolic process	GO_BiologicalProcess-EBI-UniProt-GOA-ACAP-ARAP_15.01.2021_00h00	0.0115953	0.0463814	5.31373e-08	5.31373e-07	[4, 5, 6, 7]	Group09	4.6875	3	CG1461, CG3999, Ppn
